# Supplementary material for: New Genes Interacted With Recent Whole-Genome Duplicates in the Fast Stem Growth of Bamboos
Source: Mol Biol Evol. 2021 Sep 28;38(12):5752–68. doi: 10.1093/molbev/msab288 (PMC8662795; doi:10.1093/molbev/msab288)
Supplement: msab288_Supplementary_Data [file msab288_supplementary_data.zip]

Archive with 3 entries (3 files):
- Supplementary Figures and Tables.pdf
- Supplementary Table 16.xls
- Supplementary Table 2,6,8,15,18.xls
