# Supplementary material for: New Genes Interacted With Recent Whole-Genome Duplicates in the Fast Stem Growth of Bamboos
Source: Mol Biol Evol. 2021 Sep 28;38(12):5752–68. doi: 10.1093/molbev/msab288 (PMC8662795; doi:10.1093/molbev/msab288)
Supplement: msab288_Supplementary_Data [file msab288_supplementary_data.zip › Supplementary Table 16.xls]

## Sheet: Supplementary Table S16
Supplementary Table 16. Tissue-specific expression levels of the orthogroup genes in Oryza sativa
Data were downloaded as FPKM from Rice Genome Annotation Progect (http://rice.plantbiology.msu.edu/).
Gene_id	Specific Tissues	Leaves		Inflorescence		Anther	Pistil	Seeds		Embryo	Endosperm		Shoots
		Leaves-20 days	Leaves- 20 days (replicate)	Post-emergence inflorescence	Pre-emergence inflorescence	Anther	Pistil	Seed-5 DAP	Seed_10_DAP	Embryo- 25 DAP	Endosperm_25_DAP	Endosperm_25_DAP (replicate)	Shoots	Seedling four-leaf stage	Seedling four-leaf stage
		OSN_AA	OSN_CA	OSN_AB	OSN_AC	OSN_AD	OSN_AE	OSN_AF	OSN_AK	OSN_AG	OSN_AH	OSN_BH	SRR042529	SRX016111	SRX016110
LOC_Os01g01470	Seeds	0	0	0	0	0	0	117.297	111.149	6.33281	108.329	109.744	0	0.118213	0.157371
LOC_Os01g01660	Inflorescence,Seeds,Shoots	5.80234	4.55525	66.1794	169.629	1.21241	8.59014	118.283	0.560793	11.4745	1.04689	0	54.5249	47.7107	191.803
LOC_Os01g01840	Leaves	25.3146	45.2036	0	0	0	0	0.383723	0.308833	0	0.213699	0	2.84189	0.220904	2.0333
LOC_Os01g02300	Anther	0	0.736643	1.43514	1.97135	20.7629	2.82949	0.752878	0.248329	0.779189	0	0	5.61709	0.520627	0.31481
LOC_Os01g02570	Leaves,Shoots	2.84269	5.13186	0	0	0.196953	0	0	0	0	0	0	0	8.15305	0.35121
LOC_Os01g02710	Leaves	21.9332	28.1779	2.76512	0	0	0	0	0	0	0	0	0	1.79791	8.16915
LOC_Os01g02930	Inflorescence,Anther,Pistil	0.513457	0.489637	22.3322	0.708948	19.3186	25.1464	2.25721	0	0	0	0	1.18844	0.818459	0.714847
LOC_Os01g03130	Shoots	0.740316	3.37936	1.15147	0.446999	0.594582	4.58995	1.84875	0	0	0	0	24.214	4.71057	5.18818
LOC_Os01g03190	Pistil	0	0	8.48029	12.6464	1.00733	62.0564	2.31724	0	0.879848	0	0	0	0.219516	0.195143
LOC_Os01g04040	Shoots	21.8926	58.0273	3.43622	1.11555	1.71741	9.40794	3.22843	0	0	0	0	207.125	17.3389	3.15048
LOC_Os01g04050	Leaves,Shoots	249.687	505.9	37.5119	5.76917	11.0241	67.9006	23.853	0.48551	8.4567	0.926962	1.3641	1018.37	186.079	58.5784
LOC_Os01g04080	Pistil	0	0	6.15486	6.37733	6.95718	38.5852	9.09809	0	0	0	0	0	0.722809	0
LOC_Os01g04160	Embryo	0	0	1.17301	9.03099	0	4.97161	2.77876	2.189	26.8832	0.706855	0.658062	2.20506	0.906139	1.31193
LOC_Os01g04550	Leaves,Shoots	0.59239	4.39637	0	0	0	0	0.280802	0	0	0	0	17.8662	0.205672	0.382747
LOC_Os01g04660	Embryo	0	0	0	0	0	0	1.82584	2.66971	46.9853	2.22762	2.89055	0	0	0
LOC_Os01g04710	Inflorescence,Pistil,Seeds	5.17002	0.685338	41.1799	246.146	1.71375	104.575	297.876	9.25283	51.3178	4.68463	4.10147	18.1333	25.9725	30.418
LOC_Os01g05250	Embryo	5.01237	5.69113	2.66101	0	0	0	0	0	84.3254	0	0	0	0	0
LOC_Os01g06350	Shoots	0	0	0	1.27025	0	0	0	0	0	0	0	0	8.95992	8.97659
LOC_Os01g06560	Pistil	0.662159	0.347513	0.79829	0.589017	3.9531	80.6752	23.6961	3.69306	23.4666	2.98663	2.45271	28.301	0.541564	0.338397
LOC_Os01g06580	Inflorescence	1.67403	2.10647	270.327	58.256	3.03161	0	1.02969	0	0	0.755859	0.757967	32.4695	25.7592	39.3823
LOC_Os01g08220	Pistil	0	0	23.7795	17.0587	0.600287	141.826	8.62775	0	0	0	0	2.1634	9.09373	1.74015
LOC_Os01g09470	Inflorescence,Pistil	0	0	1.47931	7.59453	0	10.1106	0	0	1.13971	0	0	0	0.559318	0.705412
LOC_Os01g09640	Leaves,Shoots	33.3306	29.984	2.24426	0.830495	0.99149	2.37908	1.60075	0.264294	0.47969	0	0	67.1424	2.91251	2.70061
LOC_Os01g09730	Anther	0.0643473	0.00412952	0.783285	0.0519603	134.724	0.830626	0.520608	3.65939	0.0804456	6.58413	6.193	0	0.618171	0.463984
LOC_Os01g10210	Leaves	247.776	190.293	8.72857	20.0102	0	0.71656	0	0	0	0	0	10.9854	36.9673	26.2055
LOC_Os01g10370	Pistil	0	0	0.973065	1.94009	0	14.1009	0	0	2.34818	0	0	0	0.238569	0.181499
LOC_Os01g10890	Anther	130.78	22.2896	4.40822	1.43653	549.757	19.2005	2.57978	0.904024	1.32093	0	0.275077	1.64449	6.30209	4.22427
LOC_Os01g11054	Leaves	154.437	88.862	22.6597	6.06078	5.08789	14.2929	5.73547	1.99882	16.3818	2.32761	1.9978	9.17376	28.0998	30.7129
LOC_Os01g11210	Inflorescence	0	0	1.00945	13.6573	0.415448	1.76024	0.923327	0	0	0	0	1.38438	1.54401	1.47831
LOC_Os01g11350	Anther	1.993	0.434342	0	39.3921	131.84	4.57587	6.56394	0	0.55996	0	0	5.63103	4.22562	5.59337
LOC_Os01g11710	Inflorescence,Pistil	0	0.0364914	22.9996	87.0631	1.34295	79.4984	17.8643	0.455108	25.2314	0	0	13.0821	6.5731	13.452
LOC_Os01g12260	Anther	2.92368	1.99449	26.0573	20.4696	65.2544	12.4695	6.56141	1.27365	0.889215	0	0	4.48892	1.23368	1.57369
LOC_Os01g12330	Anther	0	0	0	0	8.08582	0	0	0	0	0	0	0	0.349393	0.0651743
LOC_Os01g12650	Inflorescence	4.24658	3.58554	61.495	302.946	7.12584	70.5916	116.45	34.192	9.55928	13.7311	11.6948	30.0821	41.461	54.7664
LOC_Os01g12680	Anther	4.05506	1.08552	59.2781	0.354905	359.879	3.29966	0.344751	0.40705	0	0	0	0.76003	1.8662	0.998188
LOC_Os01g12690	Pistil	0	0	7.89152	6.57632	0.494808	191.593	1.74115	0	1.99876	0	0	1.02394	0.621273	0.930457
LOC_Os01g13120	Inflorescence	24.6282	35.8662	62.1955	216.64	4.01383	105.757	0	0	0	0	0	2.37184	14.1245	6.84114
LOC_Os01g13130	Inflorescence,Anther,Pistil	0	0.353149	191.215	25.8232	85.795	454.697	12.7088	0	0	0	0	0.997754	1.485	1.08199
LOC_Os01g13270	Anther	0	0	0.788831	0.226355	131.541	0.468489	0.627288	0	0	0	0	0	0.402329	0.21199
LOC_Os01g14630	Shoots	10.6499	6.62612	2.36719	0	0	4.35629	0	0	0	0	0	35.9559	2.21574	1.08522
LOC_Os01g14670	Inflorescence	9.24609	2.27632	1390.64	166.859	3.31366	34.4547	29.3605	0	0	0	0	64.0233	46.8211	82.6621
LOC_Os01g14850	Inflorescence	0	0	30.7889	1923.09	0.721369	323.27	124.956	0	31.5379	0	0	76.1138	60.7368	38.3639
LOC_Os01g14926	Anther	0	0	6.20666	0	71.7941	0.388404	0	0	0	0	0	0	1.00414	0.545177
LOC_Os01g15000	Endosperm	7.98583	13.6955	4.87917	1.74108	14.6449	4.88576	6.80384	20.3993	8.70351	117.912	115.828	9.97442	5.05313	2.28086
LOC_Os01g15039	Inflorescence	0	0	0.375531	9.34407	0	0.738289	0.897256	0	0	0	0	0.591005	1.21001	1.45475
LOC_Os01g15610	Anther	14.1419	20.3874	156.001	57.9362	406.035	29.6536	23.8332	0	9.23413	0	0	42.526	105.387	140.324
LOC_Os01g15830	Inflorescence,Shoots	0	0	26.1473	93.623	0.460091	4.37104	20.5084	0	1.40677	0	0	144.522	32.1327	72.1274
LOC_Os01g16240	Inflorescence,Anther	40.0991	27.9554	99.4859	238.454	280.379	101.382	51.7458	3.48979	42.1437	1.78385	1.40381	63.9627	28.9045	34.6118
LOC_Os01g17150	Shoots	118.515	92.8752	97.0236	36.1517	5.24451	37.2229	20.0362	0	4.87176	0	0	279.749	352.792	464.195
LOC_Os01g18050	Inflorescence	4.18876	4.40806	208.926	597.565	9.60012	140.724	86.668	5.10838	34.132	1.84207	1.508	30.2331	43.5723	78.0488
LOC_Os01g18744	Inflorescence	1.43363	4.76566	179.784	5.4449	0	12.1521	10.7227	0	0	0	0	14.2051	4.33864	15.5122
LOC_Os01g18870	Inflorescence	0	0	3.02888	23.1367	5.71492	0	0	0	0	0	0	0	0.265222	0.178103
LOC_Os01g19940	Shoots	10.0616	11.3506	5.94378	1.30333	10.4184	1.36145	4.15653	9.58208	2.52992	32.1546	33.4146	164.792	41.7964	28.0923
LOC_Os01g20000	Anther	0	0	17.9293	0	576.793	0	0	0	0	0	0	0	0.35677	0
LOC_Os01g21310	Inflorescence	0	0.613647	10.9179	52.1323	0	11.5502	18.3502	1.38123	1.50204	0	0	17.2464	4.245	3.73396
LOC_Os01g22249	Shoots	0.5115	1.85583	1.18287	0.902057	0	0.501689	0.390629	0.413828	0.50137	0.789768	1.07603	92.9076	1.35951	3.09639
LOC_Os01g24780	Inflorescence	1.00803	0.259467	28.408	0.978511	0	0	0	0	1.07737	0	0	2.34357	0.154551	0.834536
LOC_Os01g27140	Leaves	61.5045	31.8058	0.512947	0	0	0	0	0	0	0	0	2.43404	9.0186	5.93122
LOC_Os01g28450	Leaves	43.3764	75.5096	0	0	0	0	0	0	0	0	0	2.34855	12.3113	2.14436
LOC_Os01g28474	Seeds	0	0	0	0	0	0	9.64551	1.63149	0	0	0	0	1.7214	0.346374
LOC_Os01g28790	Leaves	6.8402	265.851	1.95814	1.7373	63.8791	25.5661	10.1122	0	0	0	0	36.6007	85.9448	42.0408
LOC_Os01g31800	Inflorescence,Pistil	3.24267	3.06099	13.3933	131.524	1.836	76.1619	28.9004	0.563041	8.68635	1.49903	1.28142	22.4756	2.97774	5.40271
LOC_Os01g32460	Shoots	13.4965	5.21437	2.64064	0	0	0	0.964289	0	0	0	0	52.3664	59.033	43.8717
LOC_Os01g32920	Shoots	0	0.399258	0	0	0	0	0	0	0	0	0	0	3.65607	5.35973
LOC_Os01g33080	Inflorescence,Pistil	0	0	6.87555	23.2236	0.996925	18.8799	4.86972	0	1.40331	0	0	2.53745	1.79937	1.90966
LOC_Os01g33950	Anther	0	0	0.276812	0.440598	5.82444	0.249839	0	0	0.402665	0	0	0	0.407172	0.138105
LOC_Os01g36240	Inflorescence	0	0	21.3612	208.112	0	8.42603	2.56866	0	1.81485	3.81478	4.14276	3.42827	2.7422	3.85255
LOC_Os01g36294	Leaves	7.19875	8.32269	0.13644	0	0	0	0	0	0	0	0	0	0.178364	0.405778
LOC_Os01g38670	Inflorescence	0	0.0323328	43.5398	0	10.9744	0.835621	0	0	0	0	0	0	0.728021	0.35856
LOC_Os01g38980	Leaves	17.6392	87.6275	4.50234	1.16396	1.54188	2.60232	1.95203	0.205803	1.0676	0	0.257178	10.3444	14.1589	16.1541
LOC_Os01g39020	Embryo	0.752968	0	0.487151	0.856448	0	1.12278	2.89252	2.46593	22.0773	2.52593	1.79132	2.08936	0.234474	0.198535
LOC_Os01g39110	Pistil	3.43574	3.35404	19.0009	26.4497	3.10053	70.8476	8.30914	0.423886	8.71921	0.227904	0.268022	3.9729	1.96533	2.9844
LOC_Os01g41710	Leaves	8271.39	11767.7	8588.46	2032.3	29.1201	849.491	812.543	1.30592	2.22725	2.06636	2.05703	1410.05	6302	8371.91
LOC_Os01g41720	Embryo	0.988508	0.313203	0	0	0	0	1.41799	1.056	32.0666	1.98359	1.77435	0	0.44849	0.58201
LOC_Os01g41810	Leaves	32.2946	19.4484	5.33643	0.221655	0.244959	0	0.634532	0	0	0	0	3.56044	0.929724	3.01568
LOC_Os01g42060	Anther	0	0	0.983204	0.505066	8.49707	0	0	0.426943	0	0.777147	0.744226	0	0.191135	0
LOC_Os01g42234	Shoots	4.1903	4.76484	9.08148	3.90879	5.91094	2.33715	2.44895	4.67291	3.21971	11.578	10.5339	116.228	2.60282	2.64669
LOC_Os01g42294	Inflorescence,Pistil,Seeds	3.34981	0.859135	12.9137	104.217	0.781026	33.6111	87.3893	8.56641	13.3235	6.82156	7.20869	7.1072	8.51277	13.9555
LOC_Os01g42370	Shoots	0.468991	0.204185	0.596427	0.249546	0.175735	0.189064	0	0	0.276719	0	0	9.11934	0.249191	0.157568
LOC_Os01g42380	Shoots	10.3126	7.86426	1.87726	4.19158	0.766595	1.08417	2.29794	0.950079	9.15814	0.635425	0.613663	43.0402	2.29943	2.00938
LOC_Os01g42410	Embryo,Shoots	2.24005	4.52985	0.7265	1.51937	0.682365	0.680097	1.21375	0.956286	14.1318	0.704483	0.775892	13.2926	1.18942	0.454815
LOC_Os01g42520	Pistil	59.4064	5.90943	275.456	24.0382	60.6247	1156.44	74.6714	15.5392	34.7065	23.4645	26.5127	67.7133	23.3141	27.2687
LOC_Os01g42860	Shoots	92.3136	91.4806	0	0	0	0	4.63564	0	0	0	0	243.714	0	0
LOC_Os01g43650	Shoots	1.39725	2.33421	2.33639	1.28016	0	0	0	0	0	0	0	28.6745	0.595941	0.597963
LOC_Os01g44069	Pistil,Seeds	0	0.242356	11.4853	13.0957	2.68969	85.9854	120.979	0	11.9194	0	0	6.82962	3.90911	12.2549
LOC_Os01g44110	Inflorescence	1.66163	1.42896	8.21737	92.6695	1.22043	27.3673	11.6357	1.08108	18.8288	0.60117	1.00132	25.9668	10.2528	13.6513
LOC_Os01g45090	Anther,Pistil	0	0	1.48064	0	40.9252	76.8544	0.945921	0	0	0	0	0	3.35757	4.03999
LOC_Os01g45550	Inflorescence,Pistil	2.76358	2.07827	12.3617	28.7247	11.6736	77.0715	11.297	0	6.49401	0	0	11.7715	1.98392	3.81623
LOC_Os01g45620	Anther	1.79312	1.51262	4.55483	4.86636	75.2672	7.05311	5.14	2.84067	11.0137	1.93144	1.9909	1.54932	2.56036	1.73313
LOC_Os01g46340	Inflorescence	0.00751818	0.114048	7.14033	79.1627	0.232671	17.1851	5.1801	0.503729	20.7231	0.185165	0.233795	18.4493	8.85249	8.88978
LOC_Os01g46400	Inflorescence,Pistil	2.51588	0.928056	18.136	89.3196	6.16936	63.3267	30.6453	3.32335	14.4572	1.27989	1.97048	23.4106	7.87063	9.68397
LOC_Os01g47180	Inflorescence,Pistil	0	0	4.24882	17.319	0	28.5461	3.37135	0	3.28771	0	0	0	0.529277	0.272964
LOC_Os01g47410	Seeds	4.02521	5.18953	58.3348	18.4417	6.50285	19.9798	410.274	272.097	10.7586	139.06	136.551	1.50711	6.55967	4.8654
LOC_Os01g48410	Anther	0	0	5.31465	0	749.587	0.982347	0	0	0	0	0	0	0.147834	0.0438781
LOC_Os01g48960	Anther,Shoots	7.45874	11.0775	16.7197	17.2767	65.6087	9.57818	20.2622	12.1348	28.1835	5.94166	5.44883	176.098	16.7908	22.6833
LOC_Os01g49470	Leaves	214.504	188.408	10.5546	10.8879	14.8771	10.5166	11.1974	5.34357	8.47654	4.87693	4.36108	6.35639	10.9463	14.7513
LOC_Os01g50110	Seeds	0	0	2.91337	0	3.41626	5.40291	42.7246	6.36243	0.623305	3.95447	3.93045	0	0.492054	0.427315
LOC_Os01g50470	Anther	0.361783	0	2.85004	1.56979	27.8043	1.99246	0.548417	0	0.910026	0	0	1.42197	2.50844	1.35368
LOC_Os01g51140	Shoots	2.01161	0.646815	1.53854	0.268503	0.660798	0.505142	1.7595	0	0.841384	0	0	19.621	2.89205	2.6956
LOC_Os01g51670	Leaves	4.41304	57.6842	0	0.580256	5.7518	1.94512	3.08881	0	0	0	0	9.19499	0.339756	4.74309
LOC_Os01g52514	Seeds,Embryo	0	0	0	0	0	0	3.97073	0	13.7966	0	0	0	0.510432	0.538521
LOC_Os01g52770	Inflorescence,Pistil	0	0	19.8307	83.7709	0	92.0413	40.1856	0	2.23034	0	0	26.4176	27.1472	24.6064
LOC_Os01g52900	Endosperm,Seeds	0	0	0	0	0	0	10.7377	66.8825	2.28241	134.879	137.38	0	0.418292	0.371236
LOC_Os01g53650	Embryo	0	0	0	0	0	0	2.84524	4.24875	17.0621	3.97184	3.31856	0	0.20407	0
LOC_Os01g54480	Shoots	10.2101	7.56145	5.19137	6.38735	3.08471	3.78206	8.89241	8.36829	8.7728	10.4899	10.686	42.6827	6.71163	6.04923
LOC_Os01g54620	Inflorescence	1.77108	0.98385	252.809	22.4572	0.992531	2.86391	1.9656	19.2639	3.402	55.6229	54.7046	58.9398	31.5868	48.1092
LOC_Os01g54670	Shoots	1.35178	0.477793	2.15012	1.43368	1.0839	0	3.84468	2.09334	0	1.57422	1.47666	53.3471	1.09271	1.76779
LOC_Os01g55500	Inflorescence,Seeds	0.401461	0.307861	2.95444	40.9638	1.52665	12.5497	36.2995	15.3159	8.20398	5.65857	5.39898	5.34207	1.12816	0.983381
LOC_Os01g55520	Anther	0	0	1.64432	0.586495	233.44	3.24532	0.513182	0	0	0	0	0	0.52188	0.169008
LOC_Os01g55940	Inflorescence,Anther	1.78272	4.40992	79.8098	0.777495	98.8157	3.29249	18.8657	1.161	5.83982	6.26411	6.25527	0.438174	0.87669	0.358306
LOC_Os01g56320	Inflorescence,Pistil,Embryo	0.232526	0.825721	3.67497	19.035	0.164156	20.2907	3.36482	0.554258	16.8397	0.261869	0.316424	4.74897	4.38022	3.34053
LOC_Os01g56560	Anther	12.6905	6.89252	10.3982	10.1203	87.9543	18.5473	12.9141	7.23575	15.6934	18.9265	18.9876	19.6357	1.75366	3.06884
LOC_Os01g56764	Anther	0.50268	0	5.65854	0.350536	79.671	0.402744	0	0	0	0	0	0	0.312941	0.378525
LOC_Os01g56810	Inflorescence,Pistil,Shoots	0.648527	0.406368	27.9571	3.96638	2.23287	20.2039	4.13583	5.53749	0	0.685283	0.778574	51.7388	2.06988	6.29781
LOC_Os01g58610	Shoots	0	2.08013	0	0.457016	0.450357	0.664645	0.611654	0	0	0	0	0	13.7556	9.10021
LOC_Os01g59100	Embryo	1.369	2.15178	4.79627	2.97993	1.34145	14.4629	6.13068	2.97645	36.4066	3.44474	4.37767	0.717228	0.484514	0.679347
LOC_Os01g59120	Inflorescence,Pistil	0.196894	0.314771	5.44628	33.1138	1.4047	24.586	8.90951	0.640444	5.57985	0.244074	0.189143	5.93865	0.748236	0.918843
LOC_Os01g59150	Inflorescence	7.29766	10.238	370.319	705.567	26.6455	184.976	131.14	8.54284	21.8136	5.60228	6.45715	152.314	185.914	171.56
LOC_Os01g59530	Anther	65.6044	152.136	60.3297	7.23613	703.586	20.6947	5.28964	0.743914	1.01811	1.14744	1.12349	196.632	142.764	125.275
LOC_Os01g59819	Shoots	0.355744	0.235371	0.362918	0.523518	0	0	0	0	0	0	0	10.7755	13.5863	6.89477
LOC_Os01g59840	Shoots	4.59545	2.89281	1.02225	0.233769	0.35303	2.2769	0	0	0	0	0	52.1907	10.5901	8.02553
LOC_Os01g60140	Anther	0	0	1.37059	0	138.6	0	0	0	0	0	0	0	0.34112	0.0939569
LOC_Os01g60670	Inflorescence	0	0.198807	9.38882	60.4532	1.06964	21.1241	9.27392	1.28821	9.38066	0.382878	0.214676	2.16056	2.20151	2.087
LOC_Os01g60740	Inflorescence	0	0	142.806	2270.97	0	827.098	90.7443	11.7348	502.59	5.29775	5.08979	55.1891	37.8659	54.9398
LOC_Os01g61120	Leaves,Shoots	92.8536	69.244	3.59705	4.04865	1.22087	7.41146	4.15449	0.692843	2.9497	0	0.3866	5.17211	51.042	21.4127
LOC_Os01g61310	Pistil,Seeds	0	0	0	0.777495	0	10.008	7.17455	0	0	0	0	0	0.553374	1.0131
LOC_Os01g62260	Inflorescence,Pistil	0	0.255614	27.4765	347.644	0	394.995	25.4317	2.75814	37.7912	4.56157	3.2501	30.1277	4.19345	9.46496
LOC_Os01g62430	Inflorescence,Leaves,Shoots	2.72381	22.5897	9.16672	0.892989	1.4754	0	0	0	0	0	0	18.3128	2.4826	1.34438
LOC_Os01g62900	Anther	6.60492	4.59327	14.4989	14.189	56.1318	9.91868	2.95219	0	1.85381	0	0	2.6179	2.99593	2.7365
LOC_Os01g63310	Inflorescence,Pistil,Embryo	0	0	1.51926	18.1462	0	24.0887	1.01306	0	13.0497	0	0	0	0.691065	0.286919
LOC_Os01g63810	Endosperm	7.72895	7.75418	9.83962	7.97884	13.4147	6.07892	7.0672	65.4194	4.57701	162.598	163.925	26.0118	11.0978	10.8257
LOC_Os01g64640	Inflorescence,Pistil	11.4495	6.36986	28.4865	305.318	5.85093	163.034	52.0555	1.44262	19.466	1.09352	1.69283	53.4638	20.5611	40.7342
LOC_Os01g64790	Pistil,Shoots	2.18027	4.52202	0.467971	0.282156	2.05576	36.7445	7.33519	0.67806	0	1.3329	1.4674	46.1877	0.709102	0.481186
LOC_Os01g64860	Inflorescence,Shoots	0	0	0	52.0954	0	0.357969	1.35613	0	0	0	0	7.84068	31.1511	33.8784
LOC_Os01g65590	Inflorescence	0	0	42.2511	33.1622	1.49165	0.359622	3.39194	0	0	0	0	0.601135	0.540601	0.453122
LOC_Os01g65680	Inflorescence	14.6366	10.1425	97.9585	5.7673	29.0982	3.97872	2.52805	0.888351	11.2854	1.36974	1.09931	24.6179	12.3545	22.0175
LOC_Os01g65690	Shoots	2.88694	0.310095	18.358	4.74204	0.528179	0.477762	0.986925	0	0	0	0	217.747	2.90153	181.012
LOC_Os01g65830	Seeds	0	0	0.59324	0.930608	1.02135	17.4684	151.462	12.6901	16.1001	4.07476	4.99453	0	1.05396	0.720382
LOC_Os01g65860	Anther	0	0	0	0	46.1143	0	0	0	0	0	0	0	0.290229	0.101548
LOC_Os01g65880	Inflorescence	87.1345	40.5492	487.742	196.465	137.383	9.89716	9.00158	3.39211	97.3873	2.6972	1.94931	26.6744	71.6356	53.3756
LOC_Os01g66330	Anther	6.59688	6.20581	8.75773	13.7113	127.255	18.7942	12.1996	6.98833	2.44934	6.01089	6.6814	14.4381	6.5303	9.55694
LOC_Os01g67090	Inflorescence,Shoots	0.998903	0.440721	83.6034	25.8272	1.09958	2.38782	2.34201	0.705474	1.07778	0.678001	1.03336	9.939	41.5088	102.872
LOC_Os01g67110	Inflorescence,Pistil	0	0.223695	1.08601	83.3756	0.323491	53.5029	14.3715	0	13.7637	0	0	2.54753	0.587669	2.52124
LOC_Os01g67450	Anther	0	0	0	0	8.68527	0	0	0	0	0	0	0	0.378766	0
LOC_Os01g67830	Embryo	0	0	0	0	0	0	0.404521	0.304553	16.1409	0.159392	0.260522	0	0.108799	0.0720858
LOC_Os01g68290	Inflorescence,Pistil	0	0	8.79238	0	0	23.4672	0	0	0	0	0	0	0.513368	0
LOC_Os01g68660	Seeds,Embryo	0	0	0	0	0.504562	1.52591	28.5547	10.9196	36.9481	6.7895	10.142	0	0.0641871	0
LOC_Os01g68670	Seeds,Endosperm	0	1.14236	0	0	1.72293	5.33689	114.64	30.3392	17.3217	63.0863	68.504	4.62333	0.525881	1.31044
LOC_Os01g69090	Anther	17.4194	10.1584	30.8584	24.9341	142.364	28.4461	25.9316	2.80192	10.6371	1.39952	1.18974	6.31894	6.25828	7.59137
LOC_Os01g70120	Anther	14.04	5.33541	15.5075	3.82254	191.4	1.26212	4.34796	4.92921	2.54284	4.84567	4.12815	5.63489	7.34712	5.6901
LOC_Os01g70410	Shoots	0.244613	2.09852	11.1943	10.2283	1.56994	8.74833	7.85148	2.43703	2.69735	0.931144	1.17398	56.6143	9.80541	6.13923
LOC_Os01g70970	Inflorescence	0	0	0.552526	27.8972	0	0.823441	0.952734	0	0	0	0	1.30288	1.49867	1.59511
LOC_Os01g71240	Anther	0.12025	0.117639	17.8587	0.265832	156.223	0.431571	0.300846	0.132764	0.33355	0	0.145134	0.164232	0.361951	0.277713
LOC_Os01g71474	Endosperm	0	0.344594	7.04799	6.55172	0	0.717428	1.78236	144.632	5.75873	419.597	407.993	8.48739	21.1307	24.7217
LOC_Os01g71720	Leaves,Shoots	12.9224	45.8422	0.421352	0	0	0	0	0	0	0	0	0	30.8081	12.0105
LOC_Os01g71780	Anther	0	0	0.894663	4.58882	29.1232	3.6798	2.25732	0	0.512555	0	0	0	0.304077	0.367375
LOC_Os01g72360	Leaves	31.7913	27.0124	0	0	2.89941	0.456841	0	0	0	0	0	8.00384	0.302812	1.02156
LOC_Os01g72460	Leaves,Shoots	42.9766	8.59674	0.884827	1.38183	0	3.06315	9.98065	4.27057	0	5.37655	6.722	35.3173	8.47733	7.87096
LOC_Os01g72510	Inflorescence	0	0	2.20035	25.2697	0.684271	3.65962	0	0	0	0	0	3.2842	1.67527	1.09333
LOC_Os01g72810	Endosperm	0	1.05412	0	0.536752	1.22501	4.81784	12.0011	102.514	5.76693	427.953	430.197	0	0.409198	0.840452
LOC_Os01g73490	Inflorescence,Pistil	0	0.494705	9.24606	3.92324	0	4.16191	0	0	0	0	0	0	0.632404	0.55995
LOC_Os01g74000	Anther	1.01363	1.27215	2.51236	3.05425	25.0421	1.43109	3.93258	0.714957	10.4595	0	0	3.9467	2.07292	2.08222
LOC_Os01g74040	Leaves	0	30.3015	0.940509	1.48091	2.63847	3.96325	4.61878	0.415449	2.34496	0.765032	0.517393	1.13707	12.5043	6.84304
LOC_Os01g74370	Shoots	0	2.20504	0	1.24978	1.66566	2.26371	3.61735	0	0	0	0	16.0531	1.73135	0.651105
LOC_Os01g74510	Anther	0.282346	0.640985	2.91327	0.700043	40.315	0.818918	0.990031	0.414315	1.04811	0	0	0.997137	0.581106	0.37067
LOC_Os02g01140	Inflorescence	0.000294888	0.000199965	3.22055	33.8233	0	0.923854	0	0	0.0789676	0	0	1.35101	2.37401	1.92267
LOC_Os02g01510	Inflorescence,Pistil	5.14485	1.70441	7.23013	18.9841	2.64681	47.3198	6.03189	0	0.944882	0	0	5.34562	2.15565	2.07808
LOC_Os02g01590	Anther	176.761	3.42169	39.9671	69.4651	475.278	196.49	65.6398	0.752895	0	0.409573	0	29.277	1.44642	3.26352
LOC_Os02g02560	Anther	0.242179	0.31145	47.7514	2.05653	698.443	1.83899	3.1419	0	0.23928	0	0	0.746764	4.00441	1.14068
LOC_Os02g02840	Anther	9.24694	4.55911	107.082	141.454	364.458	70.3341	54.5902	6.73499	28.6965	7.39288	5.80854	59.4764	42.4666	62.8974
LOC_Os02g03670	Leaves,Shoots	11.0214	33.1823	9.44617	3.01141	0	1.01756	0	0	0	0	0	5.81837	32.1172	26.1779
LOC_Os02g04030	Anther	0	0	13.7492	0.412604	498.808	0.501493	0	0	0	0	0	0	0.665903	0.667628
LOC_Os02g04170	Anther	9.18529	2.61705	4.14563	2.1106	34.7154	0.918981	2.001	0	0	0	0	7.24181	2.26899	1.24134
LOC_Os02g04330	Endosperm,Seeds	25.0961	10.8639	9.3898	6.78336	0.995286	5.56787	31.0713	65.0653	5.30741	115.044	109.75	15.6884	13.2173	12.1388
LOC_Os02g04630	Anther	0	0	5.26162	0.8879	38.3122	0	0.62189	0	0	0	0	0	0	0
LOC_Os02g05820	Anther	0	0	0.258007	0.245533	14.7	0.274358	0	0	0	0	0	0	0.268074	0.224837
LOC_Os02g05830	Embryo	2.06848	1.94464	17.8632	28.8419	2.5964	65.463	128.736	7.66481	322.862	6.06206	6.64501	119.817	33.8012	8.03701
LOC_Os02g06380	Inflorescence	2.85785	1.38753	93.2387	4.29928	0.491375	5.30685	3.25993	0	0.446178	0	0	3.61442	5.29092	12.2703
LOC_Os02g06410	Embryo	0	0	0	0	0	0	6.89123	3.04064	40.1028	1.63602	2.14177	0	0.686529	0.451422
LOC_Os02g06540	Anther	0	0.175635	1.85932	0.225586	127.485	0.539777	0	0	0	0	0	0.585493	0.659081	0.327052
LOC_Os02g06960	Pistil	0	0	3.73598	7.46387	0	34.5555	0.53707	0	13.6899	0	0	1.83727	0.386962	0.228676
LOC_Os02g07900	Anther	0.532326	0.452698	3.99393	0.730634	703.589	1.36336	0.556233	0	0.522444	0	0	1.26762	0.398811	0.328223
LOC_Os02g08100	Inflorescence	39.3288	39.226	436.768	30.9731	12.8675	16.676	63.7557	5.8351	7.67746	5.66641	5.50453	132.269	42.6044	117.293
LOC_Os02g08440	Leaves,Shoots	13.0304	121.196	1.40573	0	34.1318	9.18007	3.25692	1.29989	3.23863	1.40302	0.923863	235.181	17.5618	9.4745
LOC_Os02g09240	Inflorescence,Anther,Pistil	3.13326	1.85747	25.3674	0.621026	27.3712	18.3108	4.99828	1.47883	5.31364	1.27558	1.23673	1.39983	2.57759	2.56856
LOC_Os02g09250	Seeds,Embryo	6.79819	3.77227	0.356241	0	7.5254	11.1164	43.4916	18.0302	49.2087	12.0351	10.6286	0.884505	1.60835	1.26632
LOC_Os02g09260	Seeds,Embryo	0.287134	0.361721	1.73274	0.577812	1.75908	1.0766	13.7466	4.25461	13.8668	2.27743	1.90083	0	0.323508	0.208022
LOC_Os02g09270	Seeds	0	0	0	0	0	0	17.3656	1.87263	0.694889	1.32356	1.01553	0	0.344792	0
LOC_Os02g09400	Inflorescence	3.3855	4.35397	33.032	2.61554	5.6373	2.76878	5.95034	0	0	0	0	5.93447	7.5868	5.66249
LOC_Os02g09410	Inflorescence	0	0.20296	11.3862	0.792249	2.28484	0	0	0	0	0	0	0	0.451681	0.607498
LOC_Os02g09480	Pistil	0.64583	5.4658	8.26995	37.1429	4.80935	153.355	35.032	0.409906	2.42933	1.43145	1.60075	4.1355	2.98543	3.32346
LOC_Os02g09490	Inflorescence	12.7276	15.4284	331.483	45.2025	7.22288	13.4742	84.5717	5.34564	9.82051	2.48569	2.64744	50.1843	26.8593	35.1659
LOC_Os02g09530	Anther	0	0	2.53756	6.36883	231.684	13.2628	4.43378	0	6.91145	0	0	0	0.675727	0.655445
LOC_Os02g09620	Inflorescence,Seeds	0	0	5.94701	24.4297	2.26389	7.64877	21.9563	0	0	0	0	0	2.06941	1.19059
LOC_Os02g09840	Anther	5.78628	4.27656	17.6867	4.80878	61.6006	15.5814	5.61587	2.77876	21.9176	1.78942	2.25426	7.18872	2.19599	3.22752
LOC_Os02g09990	Leaves	0.535903	9.53415	0	0	0.916332	0	0	0	0	0	0	0	1.30316	0.671793
LOC_Os02g10350	Leaves	260.505	204.456	6.14363	0.197635	52.9673	0	0	0	0	0	0	12.227	71.7575	57.8729
LOC_Os02g10420	Pistil	0	0	10.061	2.51901	0	64.8094	1.45651	0	0	0	0	0	0.27888	0
LOC_Os02g10630	Anther	0.542131	0.711359	2.72391	0.690526	54.4333	2.08353	0.158181	0.104447	0.155689	0.167628	0.113777	0	0.298654	0.255624
LOC_Os02g11040	Pistil	0	0	98.526	51.2305	15.9601	698.747	75.6937	1.18901	80.0644	1.81772	1.20264	1.8013	0.539968	1.03972
LOC_Os02g11640	Leaves,Anther	90.3913	10.7202	32.2941	0.0967489	169.654	1.11902	16.7272	1.39285	8.06698	1.51013	1.2558	0.479314	7.42434	4.11509
LOC_Os02g11670	Leaves,Anther	7.82767	1.7445	2.11237	0	16.4259	0	1.23145	0	1.17045	0	0	0	0.947176	0.363907
LOC_Os02g11960	Seeds	1.57421	1.54569	5.66679	0.871893	2.85837	2.41504	29.7802	1.98807	0	0.179758	0.130933	0.831202	0.561006	0.485124
LOC_Os02g12730	Inflorescence	0	0.120673	5.92447	73.1968	0.886715	9.04347	9.93971	0.280329	2.60754	0	0	11.0655	29.197	14.6092
LOC_Os02g13510	Leaves	37.4115	29.1747	8.3579	0.40007	4.88085	0.868007	0.392535	0.0720805	0.0812544	0	0	7.05471	11.1744	6.73478
LOC_Os02g13870	Inflorescence,Pistil,Seeds	4.13585	1.39344	63.0416	277.741	10.668	139.519	118.736	0.457801	11.6992	1.6359	1.11353	64.503	37.8509	35.3039
LOC_Os02g14430	Shoots	0	0.322619	0	0.0721142	0.747781	0	1.0407	0	0.827741	0	0	13.8708	1.9579	1.08763
LOC_Os02g14980	Embryo	5.142	4.09132	7.97911	3.35623	3.3357	8.56456	2.32986	0.900395	32.4413	2.01199	1.96768	2.89488	1.54744	1.27699
LOC_Os02g15230	Inflorescence,Shoots	30.4045	36.1398	141.038	39.2692	21.81	16.3969	23.4111	9.61335	11.8572	34.2772	38.1523	242.817	54.6768	56.2873
LOC_Os02g15250	Embryo	0	0	0	0.47884	0	0	19.439	33.1416	582.625	60.1847	59.9035	0	0.306397	0.222444
LOC_Os02g15280	Leaves	0	20.7936	0	0	0	1.75961	0	0	0	0	0	0	1.36936	1.00622
LOC_Os02g15350	Endosperm	0	0.10515	0	0	0.106074	2.79879	226.834	279.226	15.41	428.187	431.182	0	0.433394	0.317189
LOC_Os02g16000	Anther	14.7588	15.4301	22.984	17.0388	278.166	40.9906	45.5497	44.5973	35.7478	48.3355	52.1281	18.4928	7.6019	7.47617
LOC_Os02g17240	Anther	0	0	3.41039	0	556.94	0.651202	0.953509	0	0.377828	0	0	0	0.270084	0.238834
LOC_Os02g18880	Pistil	0	0	6.10249	1.05421	3.18723	31.0681	0	0	3.01538	0	0	0	2.62693	0.921447
LOC_Os02g19990	Embryo	0	0	5.76455	22.2109	0.353118	14.1087	17.7534	6.24234	66.1678	2.99055	3.0074	1.9611	0.552918	0.521709
LOC_Os02g20970	Embryo,Shoots	3.92425	4.55947	4.56195	3.22018	5.35826	5.70323	6.77084	3.94515	27.9022	2.61098	2.87379	34.3928	3.5563	2.94717
LOC_Os02g21700	Endosperm	2.71063	0.563053	1.26099	1.78376	2.50663	2.02652	2.55687	13.4385	1.70393	83.1926	77.2386	17.7799	2.02976	1.88235
LOC_Os02g24430	Anther	0	0	4.13987	0.646265	255.428	0.244503	0.255229	0.194037	0.209088	0.0501353	0.0712635	0.30724	0.337667	0.250783
LOC_Os02g25700	Pistil	0	0	0	1.97247	0.88586	17.8385	4.39395	0	6.5811	0	0	0	1.5768	0.753289
LOC_Os02g25960	Inflorescence	0.23973	0.136936	12.322	1.42621	0.400025	1.5848	0.240846	0.203625	0.719493	0	0	0.675843	0.710116	1.36558
LOC_Os02g26794	Inflorescence,Shoots	0.885637	0	24.8198	7.00813	0	2.26519	1.83991	0.702938	7.68225	0	0	29.2463	0	0
LOC_Os02g28580	Seeds,Endosperm	0	0	0	0	0	0	17.8801	15.6854	0.373344	17.605	17.1179	0	0.14102	0.0836865
LOC_Os02g30060	Inflorescence,Shoots	0.394896	0	0	4.03037	0	0	0	0	0	0	0	11.0837	0.121962	0
LOC_Os02g30200	Inflorescence,Anther	0	0.234758	34.5816	0.929642	10.5891	0.626721	0	0	0	0	0	0	0.379001	0.693079
LOC_Os02g30380	Pistil	0	0	17.7158	26.562	0	67.0852	7.81179	0	2.03368	0	0	2.0569	3.88009	6.5252
LOC_Os02g30850	Inflorescence	0	0	0.961264	20.2467	0	5.00793	0	0	2.65689	0	0	0	0.334023	0.328382
LOC_Os02g30910	Seeds	2.5941	4.76884	42.0085	21.6049	53.8887	5.94834	151.015	19.0031	5.28506	9.37099	10.8864	1.51986	8.38985	7.24315
LOC_Os02g31940	Anther	0	0.153529	0.608022	0	19.8723	4.53877	0	0	0	0	0	0.186981	0.463854	0.405902
LOC_Os02g32140	Shoots	0.975863	1.73204	0	0	1.51196	1.76636	0	0	0	0	0	11.1638	0.667874	0.606326
LOC_Os02g32520	Shoots	16.4065	43.6381	9.28993	4.42054	16.5655	5.55782	7.75897	1.489	2.65903	1.58586	1.35109	259.31	8.71246	9.32506
LOC_Os02g32850	Inflorescence	0	0	0	14.5896	0	2.49652	0	0	0	0	0	0	0	0
LOC_Os02g33240	Endosperm	0	0.238537	0	0	0	3.01271	1.84172	2.22509	0	12.8878	12.3471	1.27609	0.270991	0.0106773
LOC_Os02g33420	Pistil	0.391937	0.144231	17.1929	12.7071	9.45518	70.4853	2.50608	2.48223	6.4839	0.866793	1.26512	0.479062	1.12795	0.777368
LOC_Os02g33830	Anther	0	0	6.77658	2.49001	20.6772	4.13094	1.62385	0	4.82346	0	0	0	0.924126	0
LOC_Os02g35000	Inflorescence,Pistil	1.74602	0.449493	3.29203	23.424	2.9264	11.862	2.25688	0.261798	1.09194	0	0	1.86582	0.576763	0.828831
LOC_Os02g35070	Endosperm	8.95886	7.43006	17.4024	15.4853	18.2692	24.3239	45.8258	69.8534	21.8386	137.653	140.962	12.2319	7.52883	8.47359
LOC_Os02g35910	Anther	4.41267	4.21461	6.38379	8.86338	106.371	14.0298	13.3369	3.88798	3.33403	6.40051	6.06542	8.01171	5.77194	3.02532
LOC_Os02g36890	Inflorescence	0	0.0383387	2.8249	25.7777	0.57183	6.71323	3.90053	0	0.242297	0	0	4.25102	2.20766	2.95605
LOC_Os02g36924	Endosperm	1.45203	0.73139	0.832511	0.893343	14.8017	0.630984	1.98299	11.0016	2.56226	35.5895	35.0461	0	0.416275	0.381647
LOC_Os02g36950	Anther	0	0.300962	4.31625	0	692.661	1.04657	0	0	3.0168	0	0	0	0.409322	0.321051
LOC_Os02g37580	Anther	0.387665	0.969173	5.44422	2.73488	158.401	3.0926	0.386408	0.146251	0.975244	0	0	2.1423	1.09335	0.720966
LOC_Os02g38040	Anther	0.415436	0.234285	5.54498	0.968833	128.032	0.602172	1.82702	1.68465	0	1.766	1.70558	0	0.387995	0.270412
LOC_Os02g38410	Inflorescence,Pistil	0	0	2.44942	24.6255	0.635576	16.5718	1.46448	0	2.18559	0	0	3.46006	2.12082	1.9982
LOC_Os02g38920	Anther,Seeds,Embryo	64.1177	60.0691	235.332	207.236	552.16	275.568	979.184	274.57	776.636	128.18	130.171	93.8681	69.0333	34.0437
LOC_Os02g38940	Seeds	0	0	2.26867	0	0	1.12062	40.4743	2.97926	0	0	0	0	0.193146	0.105346
LOC_Os02g39000	Pistil,Embryo	0	0	0	1.7192	0.446012	8.07045	2.05685	0	9.34956	0	0	0.579908	0.944134	0.69211
LOC_Os02g39380	Anther	0	0	18.4172	0	1488.47	2.39053	0.860776	0	0	0	0	0	0.441216	0.832816
LOC_Os02g40100	Inflorescence,Shoots	0.544688	0.272715	39.4285	2.5684	0	0.703939	0.42812	0	0	0	0	4.95819	18.9221	21.0289
LOC_Os02g40200	Leaves	2.14726	12.5217	0	0	0	0	0	0	0	0	0	0	0.84585	0.898339
LOC_Os02g40240	Leaves	108.538	229.631	7.19002	10.3931	0	0.296216	0	0	0	0	0	21.8126	1.53334	35.9493
LOC_Os02g40440	Inflorescence,Seeds	0	0	6.99702	64.5086	0	9.15644	27.5688	0	0	0	0	3.59014	6.12477	4.34873
LOC_Os02g40784	Inflorescence	3.88879	9.01784	129.788	82.8439	27.6323	3.66534	4.54812	0.650177	34.8794	0.635643	0.561719	11.9681	2.87922	7.95716
LOC_Os02g40810	Anther,Endosperm	9.04563	6.58124	18.1974	15.329	80.6685	18.9339	12.6508	14.9008	12.4832	54.9891	57.4677	6.11726	11.2452	7.65418
LOC_Os02g41680	Inflorescence,Shoots	15.9837	16.2347	58.8708	2.52737	0.461643	2.62268	2.36012	0.695425	2.30513	0.244964	0.21763	38.2575	11.9477	17.366
LOC_Os02g42000	Seeds	0	0	0.616991	0.393152	2.90385	0.697332	20.7214	2.97926	2.96784	0	0.716137	0	0.631332	0
LOC_Os02g42060	Inflorescence	0	0	12.4726	15.2614	0	0	0	0	0	0	0	0	0.860244	0.327483
LOC_Os02g42150	Shoots	0.466726	2.84736	0.16054	0	0	0.323313	0.335366	0	0	0	0	15.3142	0.613956	0.16859
LOC_Os02g42280	Anther	0	0	0	0.256284	6.14827	0	0	0	0	0	0	0	0.451737	0.333167
LOC_Os02g42380	Inflorescence,Pistil	0	0	5.36576	56.2729	0	31.5698	6.60176	0	1.04136	0	0	2.53013	2.82593	5.66767
LOC_Os02g42450	Inflorescence,Shoots	1.62614	1.25756	27.8244	0.584668	3.89055	1.0521	3.96105	0	0	0	0	8.73068	3.91633	28.8743
LOC_Os02g42470	Inflorescence,Pistil	2.86967	1.5054	4.58941	18.5818	1.92774	29.4489	0	0	4.17026	0	0	0	1.01465	0.822313
LOC_Os02g42600	Shoots	14.0215	14.4869	8.58067	14.7457	9.7531	11.5897	7.55213	6.02408	12.5187	4.1816	3.48868	57.051	6.95435	6.89065
LOC_Os02g42650	Inflorescence	0	0	4.4072	47.3868	0	3.654	1.29248	0	0.69911	0	0	8.29813	6.06657	6.71735
LOC_Os02g42870	Pistil	0	0.205863	2.12775	2.88164	0.502479	24.5503	0.546558	0	1.71267	0	0	0	0.199721	0.269622
LOC_Os02g43170	Shoots	0.603141	1.41122	3.51986	1.20933	3.95975	1.84407	0	0	0.918854	0	0	20.0914	2.18523	3.05541
LOC_Os02g43500	Leaves,Shoots	184.627	185.582	40.191	21.2154	23.9388	38.9097	14.1966	2.04024	36.0751	2.33705	2.50326	32.8229	157.24	155.897
LOC_Os02g43840	Anther	0.914298	0	3.43587	1.06289	68.5898	0.73113	1.91589	0.403556	1.41676	0	0	0	1.11432	1.3068
LOC_Os02g43900	Inflorescence	0	0	3.59264	18.8328	0	1.83865	0.896496	0	1.36694	0	0	3.15392	2.35431	3.95375
LOC_Os02g44080	Anther	0	0.268472	0	0	43.7584	0	2.51141	0	0	0	0	0	2.9179	1.48267
LOC_Os02g44108	Seeds,Shoots	1.26978	0	4.68216	29.1123	0	1.79564	71.8092	0	0	0	0	91.6884	27.4327	22.6393
LOC_Os02g44320	Inflorescence,Shoots	0	0	5.21162	571.792	0	0	0	0	0	0	0	237.138	667.597	464.367
LOC_Os02g44470	Anther	0	0	33.8087	0.758861	1064.66	3.05836	0	0	0	0	0	0	1.4268	1.11288
LOC_Os02g44730	Inflorescence,Anther	2.44816	0.745318	21.217	2.01275	21.9408	1.68387	6.35105	0.684525	0.542081	0	0	1.77527	4.71739	6.19294
LOC_Os02g45170	Shoots	5.13386	8.77176	4.77506	16.1082	0.568315	2.54968	1.18733	0	3.94707	0	0	47.106	5.06248	3.65496
LOC_Os02g45310	Inflorescence	1.09231	0.648115	7.49616	47.3071	0.417093	6.9114	3.67042	0	6.33703	0	0	9.69342	5.62719	9.79437
LOC_Os02g45380	Anther	0	0.448506	0	0.306128	12.9727	0	0	0	0.47998	0	0	1.22943	0.42157	0.278944
LOC_Os02g45420	Shoots	0	1.73359	0	0.32353	0.396908	2.53689	3.10748	0	0	0	0	14.6514	1.78197	0.770789
LOC_Os02g45530	Inflorescence	0	0	0	63.0436	0	0.375855	0	0	0	0	0	0	0.508151	0.278558
LOC_Os02g45600	Inflorescence,Endosperm	1.80505	1.30087	3.9689	18.5725	0.703604	5.77891	1.4755	6.27469	4.2396	25.0189	25.4186	1.75203	1.44742	2.41725
LOC_Os02g45690	Embryo	6.52336	7.88611	4.12257	1.08402	2.20212	2.68327	0.732397	1.27741	52.6449	0.310572	0.276548	5.71529	10.9745	2.8482
LOC_Os02g45710	Leaves,Shoots	9.01408	98.0481	5.71571	4.77808	10.1251	9.20813	11.2642	0.697797	0	0.943188	1.49559	10.1649	29.3066	63.6428
LOC_Os02g45890	Anther	0	0	0	0	7.61184	0	0	0	0	0	0	0	0.360618	0
LOC_Os02g46760	Inflorescence,Anther	0	0	3.90348	0	8.63009	0	0	0	0	0	0	0	0.297119	0
LOC_Os02g47090	Shoots	0	1.1323	0.606564	0	0	0	0	0	0	0	0	8.4282	0.870135	0.446027
LOC_Os02g47150	Inflorescence,Pistil	0.169919	0.145879	5.96719	36.6631	3.46872	26.5714	6.78989	0.579332	9.96736	0.270381	0.204044	3.42688	1.12913	1.1007
LOC_Os02g47280	Embryo	0	0	1.94178	11.8083	0.486454	6.51194	4.59274	2.47149	44.8861	1.52588	1.2417	0	0.544034	0.408827
LOC_Os02g48094	Inflorescence	0	0	1.22087	41.4535	0	4.73636	1.29404	0	2.36075	0	0	0	0.678102	0.387832
LOC_Os02g48730	Inflorescence	0	0	1.14486	66.9622	0.268657	5.10588	1.58298	0.911343	6.13785	0	0.718825	10.2257	3.86197	3.719
LOC_Os02g49140	Seeds	0.696668	1.06067	4.72385	14.6093	0.843404	5.463	82.3291	36.5452	2.40487	16.7121	17.315	1.84406	2.36732	3.67995
LOC_Os02g49310	Inflorescence,Pistil	2.66431	1.06905	8.29632	31.9043	1.36084	44.4934	5.45295	0	0.768544	0	0	5.42533	5.73361	5.89484
LOC_Os02g49440	Inflorescence,Anther,Pistil	29.5209	54.3974	126.088	23.7	116.507	180.777	16.5764	0	3.60926	0	0	27.6953	37.4958	32.4458
LOC_Os02g49470	Leaves,Shoots	63.7164	150.285	35.9428	20.9512	4.04289	22.3086	15.2608	0	4.56052	0	2.21975	8.47235	123.777	132.002
LOC_Os02g49630	Inflorescence,Anther	0	0	4.99776	0	5.4004	0	0	0	0	0	0	0	0.46437	0
LOC_Os02g50040	Inflorescence	0	0	2.50067	38.187	0	15.8992	6.20812	0	1.49743	0	0	11.0843	2.91488	7.59705
LOC_Os02g50770	Anther	0	0.115256	70.2702	5.02893	950.334	3.95301	3.94734	0.359388	0	1.24395	1.56279	1.55226	1.45605	1.74717
LOC_Os02g50820	Inflorescence,Embryo	0	0	9.33527	85.3744	0.642038	36.9641	23.9416	13.1818	96.3697	5.98736	4.93024	12.0517	1.5804	2.19861
LOC_Os02g51110	Anther,Pistil	11.296	8.4352	5.91115	0	30.7133	75.5682	2.81095	2.04889	0	0.528312	0.946378	9.7224	7.47137	5.64749
LOC_Os02g51550	Seeds	1.75841	0.497559	4.6543	0.979884	0.592059	4.06891	26.7854	4.99613	7.12948	2.6533	3.62787	1.29604	0.674964	0.5107
LOC_Os02g51680	Pistil	0	0	14.3209	9.19684	0	92.731	8.2613	0.964806	0	0.521576	0.85217	4.31193	4.68519	3.41599
LOC_Os02g51760	Inflorescence,Anther,Pistil	1.18408	0.930377	17.2554	3.41293	44.6054	84.3955	5.5112	1.8295	0.348392	1.29895	1.4239	5.20634	1.12075	2.33752
LOC_Os02g51890	Endosperm	0.236181	1.17304	1.38589	7.17431	8.22966	4.74216	3.35441	16.7313	2.29228	49.3032	47.9703	12.4165	1.05804	1.13731
LOC_Os02g51930	Anther	9.38827	16.3565	4.74512	0	51.3637	1.21539	2.37298	0.882893	3.40416	1.04092	1.1842	0	8.35258	0.563046
LOC_Os02g52010	Leaves,Shoots	5.33027	131.345	1.57915	0.858473	2.84006	36.2582	11.8964	0.512609	3.51402	1.49141	1.88933	11.3462	105.018	27.226
LOC_Os02g52040	Inflorescence,Pistil,Seeds	0	3.61495	8.94159	61.2775	8.0648	196.073	90.7423	0	8.45313	0.858661	1.28447	6.53384	4.80266	6.99927
LOC_Os02g52670	Anther,Pistil,Shoots	0.253346	0.680552	0	0	12.5147	15.1035	1.79803	0	0	1.36773	0.631557	12.8531	3.52869	4.07981
LOC_Os02g52870	Endosperm	0	0	0	1.64727	0	0	0.753422	2.98749	0	12.8255	11.9766	1.02231	2.02704	1.28261
LOC_Os02g52930	Anther	0.445795	0.350109	23.1751	4.64043	133.082	17.7559	20.95	6.15958	0	1.75984	3.52737	0	2.87214	3.66341
LOC_Os02g53070	Endosperm,Seeds	2.87568	3.22674	3.95348	3.31114	3.05321	4.26504	5.69455	31.2712	4.40972	75.5737	76.2991	2.38879	0.67537	1.54997
LOC_Os02g53180	Inflorescence,Anther,Pistil	54.2026	43.0566	296.522	24.5917	135.906	602.957	66.3205	0.484358	1.62642	0	0	48.3396	7.7963	20.4754
LOC_Os02g53690	Inflorescence,Pistil,Embryo	0	0.929631	3.98082	14.897	0	29.8623	3.03775	0	21.0134	0	0	0	1.01585	0.800742
LOC_Os02g54180	Inflorescence,Pistil	0	0	2.93506	0	0	4.84054	0	0	0	0	0	0	0.376262	0
LOC_Os02g54530	Inflorescence	0	0	0	8.08994	0	0	0	0	0	0	0	0	0.34798	1.041
LOC_Os02g54540	Inflorescence	0	0	0	39.4203	0	3.4573	1.95288	0	0	0	0	0	2.0774	1.11724
LOC_Os02g54870	Pistil	0	0	1.73372	1.96297	0	32.4731	0	0	0.611675	0	0	2.81305	0.42456	0.207516
LOC_Os02g54900	Anther	2.04616	1.4215	2.02159	0.459629	34.3491	0.841944	0.338318	0.00352894	0.0592358	0.0239042	0.00550491	1.24585	0.552331	0.495607
LOC_Os02g55400	Anther	0	0	6.87324	0.151005	396.311	0.489398	0.104603	0	0.220809	0	0	0	0.422848	0.306775
LOC_Os02g55890	Embryo	0	0	1.77825	1.03496	4.42821	16.468	20.5868	29.449	191.02	13.1625	12.4831	1.70243	1.51825	1.10881
LOC_Os02g55970	Shoots	3.10776	4.633	5.95178	3.32511	6.6824	6.21735	6.63011	2.17215	8.87197	1.55081	1.35942	52.3493	3.18109	3.72213
LOC_Os02g56130	Inflorescence,Pistil	4.57961	7.28126	30.8901	85.5469	2.66771	67.3227	33.0853	1.42159	15.9367	0.49784	0.739254	2.14846	1.76051	2.15475
LOC_Os02g56580	Anther	0	0.397352	1.15115	0	29.7169	0	0	0	0	0	0	0	0.0857683	0.247278
LOC_Os02g56610	Inflorescence	0	0	0.955731	6.28877	0	0.534918	0.373945	0	0.626972	0	0	0	0.238786	0.590656
LOC_Os02g57400	Embryo	0.843376	1.39583	20.5153	19.1595	40.2	26.5941	42.174	37.1819	222.132	26.638	26.6859	8.68799	1.65365	2.37283
LOC_Os02g58520	Anther	0	0.122967	3.7628	0	124.961	0.317826	0	0	0	0	0	0	0.519507	0.499327
LOC_Os02g58610	Anther	0	0	0	0	41.633	0	0	0	0	0	0	0	1.7573	1.16786
LOC_Os02g58660	Anther	0	0	0	0	17.8776	0	0	0	0	0	0	0	0.254919	0.165669
LOC_Os02g58740	Inflorescence,Pistil	0	0.377069	9.38099	41.3841	0	48.549	3.24924	0	4.85641	0	0	4.61243	1.20104	1.66017
LOC_Os03g01260	Pistil	0	0	10.3732	5.82071	53.1087	258.33	14.5236	0	12.0007	0	0	0	1.29778	1.68248
LOC_Os03g01270	Inflorescence,Seeds	0.926705	0	2.20415	43.7767	0.334138	12.9945	64.9458	0.473263	8.58867	0	0	18.1887	4.38243	6.15686
LOC_Os03g01530	Inflorescence,Pistil	7.29563	11.0824	70.3032	259.215	17.9717	237.301	80.0769	15.8588	83.587	3.97337	3.24064	18.9085	19.1631	20.3238
LOC_Os03g01800	Inflorescence,Shoots	0	0	2.05379	78.8401	0.167003	1.31387	13.4477	0	0.547585	0	0	30.8929	62.5947	88.7746
LOC_Os03g01920	Shoots	42.8228	32.2743	11.9212	10.0823	9.42479	14.0948	10.3228	0.437204	4.18156	0	0.39004	27.0932	100.095	96.3423
LOC_Os03g02050	Seeds,Embryo	0	0.448234	7.07043	0	4.28664	15.5808	673.406	188.017	1212.31	395.663	382.215	0	1.41147	0.507275
LOC_Os03g02180	Seeds,Endosperm	0	0.053268	0	1.16038	0	2.03335	54.9376	9.16137	0.779268	42.947	37.2231	0	0.497975	0.587888
LOC_Os03g02700	Inflorescence	0	0	0	17.8869	0	0	0	0	0	0	0	0	0.276092	0.22189
LOC_Os03g02750	Inflorescence,Pistil	12.2524	20.6844	117.244	136.528	0.720637	264.489	46.1286	0.657832	19.2682	0.500709	0	3.07644	15.2106	13.4596
LOC_Os03g02939	Pistil	0	0	0.583096	0.471805	0	5.63048	0.624702	0	0	0	0	0	0.487778	0.30256
LOC_Os03g03000	Inflorescence,Pistil	0	0	0.989044	8.17105	0	13.2944	1.21317	0	0.607118	0	0	0.935404	1.23245	0.972222
LOC_Os03g03270	Anther	0	0	3.22786	0	27.3787	0	0.923337	0	0	0	0	0	0.590801	0.460332
LOC_Os03g03600	Inflorescence	11.2477	2.53582	208.193	90.3963	0.628394	6.14712	5.18337	0	2.91346	0	0	22.5928	57.5615	73.4552
LOC_Os03g03630	Inflorescence,Pistil	0	0	1.14907	13.5806	0.5094	9.20031	2.51575	0.691417	2.58327	0	0	1.92153	0.542875	0.862787
LOC_Os03g04240	Inflorescence	0	0	3.20646	132.346	0	17.8093	4.41016	0	3.65943	0	0	14.1198	15.4149	19.7662
LOC_Os03g04250	Inflorescence	0	0.51252	0	46.9912	0.467098	1.12752	0	0	1.25942	0	0	5.62476	7.09446	9.72754
LOC_Os03g04620	Anther	0	0	8.04011	2.34175	127.595	0	0	0	0	0	0	0	0.212063	0
LOC_Os03g06000	Inflorescence,Anther	0	0	13.1551	1.1938	6.52889	1.27479	0	0	0	0	0	0	1.21118	0
LOC_Os03g06170	Endosperm	0	0	0.864004	13.707	0	1.68769	2.17718	15.8828	0.876398	86.0687	82.8148	5.70944	17.2476	17.4052
LOC_Os03g06510	Inflorescence	0.0887086	0.165505	4.83213	27.581	1.04664	9.29591	0.597594	0.365307	6.42217	0.108951	0.0619397	1.03257	3.33546	3.25646
LOC_Os03g06890	Anther	0	0	1.62687	2.73876	19.4188	2.35401	0.40375	0	0.669381	0	0	2.3288	0.365918	0.190737
LOC_Os03g06940	Inflorescence,Pistil	0.177407	0	18.7672	124.412	0.74502	56.5134	18.8118	1.00578	17.0116	0.184565	0.285369	16.246	10.322	8.21245
LOC_Os03g07140	Inflorescence	0.379968	0.44205	9.9437	77.5836	2.36487	4.11945	0.100806	0.00458748	0.0726128	0.104902	0.175386	0.294474	0.788125	0.233308
LOC_Os03g07450	Inflorescence,Pistil	0	0.849092	6.23804	50.5719	0.343963	25.3032	7.83875	0	0.900405	0	0	7.2013	7.32249	7.25619
LOC_Os03g08100	Seeds	13.7346	3.50526	10.0959	19.9496	4.46407	5.42405	77.8138	2.00888	0.655937	0.582981	0.705097	11.2853	13.0447	18.9835
LOC_Os03g08310	Anther	26.738	24.5353	72.7606	14.3078	608.72	97.9194	4.70668	1.3335	0	3.7308	2.98256	41.121	2.87029	2.06316
LOC_Os03g08320	Anther,Shoots	15.6054	25.5446	1.09115	1.70908	97.7169	32.5517	3.49659	5.09982	6.41029	3.92969	4.35146	155.75	2.30204	1.74424
LOC_Os03g08330	Anther,Leaves,Shoots	8.02568	86.5727	1.56676	1.26686	94.3777	35.0581	13.5737	4.44698	6.9249	8.16323	7.66313	91.9919	38.097	26.3119
LOC_Os03g08560	Seeds	0.131872	0.178608	0.35811	0.273408	0.606383	0.342274	9.0748	0.0945949	0.247817	0.0540422	0.0836779	0.00522627	1.11659	0.914527
LOC_Os03g08610	Anther	0	0	3.09461	0.134951	97.9192	10.4887	1.06167	0	2.1873	0	0	0	0.385534	0.129279
LOC_Os03g08790	Inflorescence	0	0	20.8105	346.816	0	92.0858	101.17	1.03919	17.6379	0	0	18.9863	31.3618	78.7116
LOC_Os03g09170	Anther,Pistil	3.983	16.47	19.2842	1.60123	97.8019	51.1579	9.60198	0.76562	0	0	0	15.7299	2.45116	2.28135
LOC_Os03g09880	Leaves	7.4021	20.0385	1.49449	0	0	0	1.10335	0	1.46792	0	0	3.34202	2.15398	2.62312
LOC_Os03g09900	Shoots	19.1342	47.4641	21.6987	3.85471	27.1168	4.14408	6.91832	1.69312	0	1.80048	1.75488	124.849	3.94495	9.84342
LOC_Os03g09930	Shoots	6.50964	10.3736	4.2669	7.8276	4.02698	4.41189	2.25217	0.843177	8.93386	0.593831	0.536727	3.65253	28.3782	56.8837
LOC_Os03g10478	Anther	1.36476	1.18854	3.45667	3.83173	16.1255	0.965968	0.455612	0	0	0	0	1.56142	0.490219	1.47612
LOC_Os03g11370	Pistil	0	0	56.5472	12.6877	3.39571	285.229	36.8017	0	0	0	0	0	0.193385	0.161678
LOC_Os03g12250	Inflorescence	6.06026	2.20099	40.0011	160.052	1.73823	40.7665	46.5727	1.18113	4.49029	0	0.598201	23.0862	19.1616	35.1236
LOC_Os03g13200	Inflorescence,Shoots	0	0	23.9873	191.713	0	5.47259	0.655926	0	0	0	0	43.9558	37.6824	133.845
LOC_Os03g13570	Inflorescence	0	0.184876	4.57526	101.895	0.321285	17.3725	19.0407	0	0.756077	0	0	6.15461	5.19712	5.64878
LOC_Os03g13760	Inflorescence,Pistil,Seeds	10.4249	13.1108	29.2709	61.8679	6.5923	72.6945	59.4524	4.87946	17.3604	1.68109	1.97604	11.2215	5.13255	7.69763
LOC_Os03g14050	Pistil,Embryo	2.29844	10.09	61.0102	25.3314	48.5678	202.161	37.1492	15.2608	262.213	46.5893	45.1196	37.0496	13.7946	8.35505
LOC_Os03g14080	Inflorescence,Embryo	0	0.0552863	0.564768	9.37316	0.175116	1.00942	1.28596	0.444159	15.1836	0	0	0.43343	0.848276	0.493435
LOC_Os03g14130	Inflorescence	0.0230297	0.00562689	0.183464	471.141	1.09345	1.19156	0	0	0.396861	0	0	10.9273	6.71021	37.1902
LOC_Os03g14140	Inflorescence	0	0	0	288.157	0	0	0	0	0	0	0	0	2.31639	2.38022
LOC_Os03g14610	Anther	1.04088	0.273274	18.8246	74.1805	413.399	20.2964	6.01552	0.50849	10.4807	0	0	30.1094	10.5038	8.69113
LOC_Os03g14720	Shoots	0.956923	0.51614	2.35967	3.68147	0.217477	2.31763	2.14117	1.7707	1.67874	1.63359	1.35232	43.1656	0.249899	2.25345
LOC_Os03g15320	Inflorescence,Seeds	0	0	35.1599	5.66607	6.71596	2.6885	25.0214	0.742585	2.04732	0	0	0.63736	2.01682	2.74154
LOC_Os03g15790	Inflorescence	0	0	13.3624	74.8253	1.27464	23.159	0.719325	0	4.38094	0	0	0.929439	1.65389	1.88509
LOC_Os03g16610	Inflorescence	0.319228	0.622404	89.8698	23.2569	0	0.352277	0	0	0	0	0	8.27591	6.10723	12.782
LOC_Os03g17100	Inflorescence,Pistil	6.25942	6.54796	25.6953	343.166	3.8194	138.79	66.2294	1.1125	17.5556	2.85849	2.11551	63.8513	7.77753	16.2911
LOC_Os03g17174	Shoots	19.4188	15.2581	10.2412	0.663422	0	4.98212	2.85744	0	0	0	0	58.4593	48.2388	44.1856
LOC_Os03g17760	Inflorescence	0	0	2.63371	61.2316	1.64652	16.4661	5.18358	0	2.44742	0	0	6.42181	2.3416	6.25432
LOC_Os03g17940	Anther	12.4327	13.735	36.6831	21.7388	359.36	29.5028	23.2109	3.35638	6.8771	2.61203	2.10553	17.0742	8.67136	8.00992
LOC_Os03g18000	Anther	0	0	0	1.51343	23.6609	0	0	0	0	0	0	0	0.652036	0
LOC_Os03g18010	Anther	0.859184	1.06158	1.81221	1.73987	28.7065	0.469441	0	0	0.43566	0	0	4.63239	1.41758	0.597878
LOC_Os03g18070	Leaves,Shoots	394.138	158.664	12.4584	24.6077	27.7587	38.5086	14.9207	0.539133	9.48638	0.435937	0.514797	352.281	158.337	192.793
LOC_Os03g18110	Endosperm	0	0.150379	2.83437	17.3051	0	3.0944	2.26649	54.3072	2.96249	173.66	173.689	8.29709	9.5082	15.0717
LOC_Os03g18120	Inflorescence	0.00457595	0.0025997	2.27815	15.6777	0.303441	0.207194	0.00556305	0.0186053	0.00365355	0.00156954	0.000553783	0.708604	0.568316	2.5555
LOC_Os03g18360	Anther	0.500226	0.469949	7.08628	2.35035	79.6249	3.40539	0.831017	0	0.745417	0.23553	0.302881	1.63867	2.08805	1.5637
LOC_Os03g18960	Inflorescence	0	0	0	18.6348	0.252892	0.42151	0.542322	0.470046	3.11288	0	0	1.24613	0.63869	0.66643
LOC_Os03g18970	Inflorescence,Pistil,Seeds	0	0.330324	7.49044	26.1994	1.55674	27.7063	19.6844	3.02477	5.07636	1.66891	1.65631	7.63382	2.86919	2.61742
LOC_Os03g19200	Inflorescence,Pistil	1.13614	1.4819	5.36945	49.4587	2.27805	39.3636	11.8304	1.81094	1.93346	4.0349	4.62322	2.16114	6.30563	10.9265
LOC_Os03g19270	Seeds,Embryo	0.665316	2.16204	0.874624	0.841292	2.39833	22.1944	70.1682	14.5872	79.5462	5.22774	4.49108	16.2398	0.899418	2.17828
LOC_Os03g19780	Inflorescence,Pistil	0	0	3.55167	45.2796	3.83106	40.2348	5.48594	0	5.28926	0	0	10.9735	8.76164	17.9571
LOC_Os03g20090	Leaves	1.70038	35.7315	4.80839	0	2.01576	2.07525	1.69516	0	0	0	0	5.99541	2.11021	3.34564
LOC_Os03g20350	Inflorescence	0	0	0	12.2776	0	2.3888	1.78708	0	2.73168	0	0	0	0.231278	0.144064
LOC_Os03g20370	Anther	80.4084	114.899	186.075	251.404	967.128	431.255	162.141	20.143	39.5845	6.7327	6.08555	347.025	129.715	126.985
LOC_Os03g21560	Leaves	674.909	350.948	162.785	37.2956	1.74504	72.3313	42.2342	0	2.62549	0	0	112.417	227.633	188.235
LOC_Os03g21730	Inflorescence	0	0	12.5233	73.2897	0.350989	22.3746	8.59419	0.571946	32.0663	0.261137	0.264755	1.63937	5.5852	3.80451
LOC_Os03g21800	Anther	1.55254	1.11328	11.632	25.8177	99.1589	23.7211	13.819	5.66628	12.4008	4.52993	4.04571	6.79891	1.93705	3.0477
LOC_Os03g22010	Inflorescence,Shoots	0	0	1.41968	19.783	0	0	0	0	0	0	0	3.02467	62.3968	63.6645
LOC_Os03g22120	Endosperm,Seeds	8.58324	26.4473	26.3393	5.3568	5.22785	13.9014	128.292	571.059	186.402	809.468	813.345	45.1779	11.9188	9.86969
LOC_Os03g22170	Endosperm	1.55445	0.449012	0	0	0	0	0.870519	3.92817	0	12.3944	12.1158	0	0.685127	0.844999
LOC_Os03g22620	Leaves	6.97717	6.23496	0	0	0	0	0	0.0800649	0	0	0	0	0.596112	0.48948
LOC_Os03g24160	Anther	3.15533	1.32346	1.83859	2.23189	64.7171	1.09541	0.329467	0	0.669767	0	0	0.829888	1.47777	2.75974
LOC_Os03g24170	Anther	0	0	2.65509	0.526486	91.9581	0.614637	0	0	0.543286	0	0	0	0.0314726	0
LOC_Os03g24510	Anther	0	0	5.27352	0.900895	199.443	0.497944	0	0	0	0.142377	0.153003	0	0.494299	0.477643
LOC_Os03g25010	Anther,Shoots	0	0	0	1.03915	11.8926	0	0	0	0	0	0	0	25.5197	19.8498
LOC_Os03g25040	Anther	0	0	0	0	119.681	0	0	0	0	0	0	0	0.778591	0.607348
LOC_Os03g25530	Inflorescence	0	0	6.43135	13.8931	0	0	0	0	0	0	0	0	0.12886	0.0689945
LOC_Os03g26920	Inflorescence	0	0	0.640534	21.0993	0.57909	0.706823	0	0.408307	1.06043	0	0	0	0.807523	0
LOC_Os03g28090	Anther	0	0	1.52198	0	409.272	0.333662	0	0	0	0	0	0	0.262969	0.0998078
LOC_Os03g28300	Leaves	106.929	72.5323	1.35466	0.105295	5.19183	0.189121	0.748806	0	0	0	0	10.894	18.4556	14.8452
LOC_Os03g29250	Shoots	0	0	0	0	0	2.66492	0	0	0	0	0	0	13.8341	24.5402
LOC_Os03g29350	Shoots	15.243	13.0479	20.6604	12.7064	6.44007	11.5522	13.4231	20.9997	18.9678	18.7963	19.3571	67.3062	15.6488	12.1128
LOC_Os03g29614	Seeds	0	0	0	0	0.51846	0.784743	27.0424	1.00874	0	0	0	0	0.265409	0.166096
LOC_Os03g30250	Inflorescence	0.731586	0.616757	94.3976	6.86779	0.359316	1.34822	3.93233	0	0.322892	0	0	13.6941	18.8776	32.9407
LOC_Os03g32420	Endosperm	0	1.62212	0	0.81437	0	0	0	1.47685	0	9.02	10.5218	2.15294	0.156859	0.132161
LOC_Os03g36900	Anther	0	0	13.3801	0	51.9611	0	0	0	0	0	0	0	0.321342	0.193148
LOC_Os03g37290	Inflorescence	0	0	0	6.6809	0	0	0	0	0	0	0	0	0.353565	0.158938
LOC_Os03g37810	Inflorescence	4.33455	1.88573	3.86436	34.4569	0	11.9085	2.18695	0	0	0	0	6.87723	1.93215	5.55424
LOC_Os03g38390	Anther	0	0	1.2769	0	101.179	0	0	0	0	0	0	0	0	0
LOC_Os03g38970	Shoots	8.73057	9.92275	9.91422	14.8541	14.3387	17.6315	12.3311	14.5247	11.2342	12.9378	13.2923	61.5513	8.18699	10.5563
LOC_Os03g39020	Inflorescence	0.364689	0.411715	2.70657	23.1939	1.17153	7.31414	2.47025	0.231131	2.54447	0	0	1.48338	0.547781	1.63135
LOC_Os03g40720	Inflorescence,Anther	0.357028	0.623432	24.0407	4.35765	52.8525	1.27277	0.69441	0.185465	0.608991	0	0	2.59522	2.68742	4.17882
LOC_Os03g43580	Inflorescence,Pistil	0	0	0	7.66093	0	9.85012	0.62764	1.11258	0.93574	2.01912	1.68453	0	0.342359	0.5432
LOC_Os03g44440	Anther	0	0	5.17028	1.04823	69.4068	1.33337	0.615736	0.451613	1.37828	0	0	0	0.342199	0.392866
LOC_Os03g44630	Embryo	12.3943	1.14898	39.5329	8.39545	25.1813	44.3819	26.8173	4.03014	131.178	7.15996	6.44198	0.696609	2.2319	4.64085
LOC_Os03g45170	Shoots	8.5428	5.13886	1.98813	2.04456	4.61627	2.1193	2.75676	2.75181	3.75089	0.646444	0.832338	65.6253	4.73007	4.37468
LOC_Os03g45210	Endosperm	0	0	0	0	1.47666	0.627117	262.289	357.987	25.3683	598.2	613.08	0	1.10346	0.417443
LOC_Os03g45920	Anther	18.5432	11.1178	102.699	44.8587	286.685	38.2068	73.7942	1.22339	3.92611	0.465675	0.686381	26.6134	42.5398	52.3478
LOC_Os03g46070	Leaves	12.0882	73.8716	9.68889	0	0	1.05279	4.60817	0	0	0	0	24.7226	1.82993	3.50597
LOC_Os03g47210	Inflorescence	0	0	0	19.4897	0	0	1.77918	0	0	0	0	0	3.30646	2.66646
LOC_Os03g47270	Pistil,Seeds	2.26234	2.70621	25.3146	10.9222	11.2252	113.073	74.6687	1.03331	23.651	1.15658	0.941385	6.44532	5.83494	4.87447
LOC_Os03g47460	Inflorescence	0	0	0	16.5242	0.510391	0	0	0	0	0	0	0	0.192653	0.192005
LOC_Os03g47810	Leaves	11.2312	9.91322	1.43606	0.135419	1.26224	2.71238	0.813624	0	0.28717	0	0	0.766547	1.00135	0.773574
LOC_Os03g47896	Inflorescence	0	0	0	99.8719	0	0	0	0	0	0	0	0	0.32252	0.219129
LOC_Os03g47910	Inflorescence	0	0	0	147.738	0	0	0	0	0	0	0	0	0.451618	0.158111
LOC_Os03g48200	Inflorescence	0	0	0	35.6846	0	0	0	0	0	0	0	0	0.406365	0.10326
LOC_Os03g48220	Inflorescence,Pistil,Seeds	0	0	8.43622	116.734	0.362497	43.1996	146.151	1.48599	0	0	0	0	0.530172	0.469789
LOC_Os03g48225	Inflorescence	0	0	0	11.6899	0	1.42376	2.75859	0	0	0	0	0	0.222033	0.186918
LOC_Os03g48235	Inflorescence	0	0	12.856	81.4424	6.99134	34.4434	21.0382	0	0	0	0	0	0.0397624	0.0534435
LOC_Os03g48310	Seeds,Embryo,Seeds	5.01045	5.74882	13.9874	5.47082	6.3117	10.423	92.323	54.7319	101.656	16.6853	17.3095	0	5.96904	4.78161
LOC_Os03g48540	Shoots	0.933579	1.40268	2.99478	2.18645	0.204824	2.52081	1.50307	0	3.48956	0.181453	0	16.8849	1.54299	1.84023
LOC_Os03g48770	Leaves	18.2199	12.9721	0.439287	0	0	0	0	0	0	0	0	0	3.33746	2.49212
LOC_Os03g48810	Seeds	0	0.278469	4.33575	4.44189	0.916831	3.85588	198.334	192.023	2.97163	84.3433	79.7159	15.1465	1.57631	4.24399
LOC_Os03g49220	Shoots	12.0523	12.5897	10.6935	5.50285	1.49308	5.44757	2.6316	0	0.939471	0	0	13.282	45.4691	31.7161
LOC_Os03g49350	Pistil	1.03826	0.63089	17.1012	5.32622	1.61176	63.843	6.87748	0.986354	21.0583	0.650113	0.801339	2.51603	0.609623	0.669881
LOC_Os03g49380	Inflorescence,Shoots	4.68764	5.93171	17.0171	54.4353	5.62806	16.6547	6.35788	0.528927	6.76195	0.198707	0.306995	143.591	3.89185	6.09136
LOC_Os03g50140	Inflorescence,Pistil	0	0	7.09791	23.2894	0	41.5126	2.96228	0	1.40763	0	0	0	0.361024	0
LOC_Os03g50410	Endosperm	0	0	0	0	0	0	0	0.670189	0	5.98631	6.17515	0	0.342407	0
LOC_Os03g50490	Endosperm	0	0.423366	13.8649	12.2375	0	1.36678	49.187	85.8836	13.0345	273.076	265.994	3.69582	3.00347	2.28617
LOC_Os03g50885	Anther	53.4387	62.337	479.169	775.833	1902.77	369.559	305.82	82.4289	104.052	59.1961	62.176	121.473	101.422	87.7455
LOC_Os03g51210	Anther	0	0	1.42851	0	35.1088	0	0	1.93875	0	4.18623	3.4414	0	0.530085	0.448604
LOC_Os03g51430	Inflorescence,Anther	8.57869	5.81518	26.6175	1.84863	30.8142	1.93297	3.94953	0	1.80497	0	0	4.50636	6.91093	7.36991
LOC_Os03g51470	Inflorescence,Seeds	0.516935	0	2.18674	35.2916	1.55325	3.2284	21.2251	4.8612	3.23761	2.81168	3.0054	0	0.416873	0.711711
LOC_Os03g51620	Anther	0	0	2.65686	0	69.9287	0	0.994848	0.300167	0	0	0	0	0.266444	0.122409
LOC_Os03g51970	Inflorescence,Pistil,Embryo	0	0	5.36413	24.1761	0	32.0575	7.95475	2.21984	76.5522	1.47099	1.67793	1.49446	0.343099	0.465883
LOC_Os03g52380	Embryo	5.0297	14.2644	2.37618	0	1.65571	34.4033	27.9378	3.45445	115.28	5.58053	5.13587	4.52037	2.38075	1.19649
LOC_Os03g52475	Anther	0	0.270805	1.50044	1.15288	8.67813	0.996618	0	0	0.707261	0	0	0	0.483974	0.535892
LOC_Os03g52650	Inflorescence,Pistil	0	0.164725	10.1865	67.4373	2.52283	52.4171	17.5035	0	5.64613	0	0	3.42353	0.550234	1.31228
LOC_Os03g52720	Shoots	1.52059	1.41047	0.828047	1.97271	0.48406	0	0	0	0	0	0	13.3878	1.74453	3.01826
LOC_Os03g52860	Shoots	0	0.295717	2.56345	0.499465	1.84031	4.61051	0	0	11.9322	0	0	33.61	0.724994	0.528382
LOC_Os03g52870	Anther	0	0	11.6829	0	270.328	0.536194	0	0	0	0	0	0	0.278177	0.241
LOC_Os03g53200	Shoots	5.56503	5.70869	6.60246	3.64071	3.92555	6.11717	8.9495	1.14217	0.586568	0.965546	1.36664	44.3487	8.1705	4.66367
LOC_Os03g53900	Seeds,Embryo	4.51457	3.78824	7.92353	12.6301	22.7946	17.578	235.215	105.569	358.921	91.7661	90.6462	5.1144	0.317238	0.543952
LOC_Os03g55030	Leaves	74.9424	32.9331	9.08894	2.0924	9.08294	2.91557	1.71634	0	0	0	0	0	12.7043	5.97202
LOC_Os03g55040	Inflorescence,Anther	1.97914	2.91914	33.7764	6.94808	44.5567	9.7552	3.83869	1.35139	2.80326	0.440484	0.315911	5.38415	1.62348	1.23374
LOC_Os03g55120	Inflorescence,Pistil,Seeds	2.84125	3.60647	31.2476	238.731	4.55249	96.3172	148.281	9.88921	13.8823	4.38573	3.9788	18.0391	9.81833	16.2431
LOC_Os03g55540	Leaves	18.8725	173.342	10.9103	1.95669	60.9488	8.53891	12.7281	0.868941	0	1.65588	2.52396	55.7074	34.6842	61.6491
LOC_Os03g56060	Anther	0.537178	1.68233	12.2211	36.9636	181.291	28.6248	25.2329	6.90783	23.8652	3.55837	3.68787	5.19952	1.43997	1.43522
LOC_Os03g57200	Inflorescence	1.46142	0.896366	12.927	11.0464	2.54612	1.25582	0.892733	0	0	0	0	1.63519	1.62264	3.50359
LOC_Os03g57510	Anther	0	0	1.79534	0.376178	28.5173	0.565837	0	0	0	0	0	0	2.70285	1.18954
LOC_Os03g57660	Embryo	5.00837	4.5024	2.90962	4.61849	0.770375	12.7677	8.82419	1.98531	65.2284	1.0943	1.80689	3.28032	2.23788	2.20129
LOC_Os03g58140	Anther	2.76514	0.723791	3.17761	0.345274	98.2518	2.28916	1.69303	2.83291	1.29583	1.44866	1.69035	2.05151	0.75651	0.259035
LOC_Os03g58580	Anther,Pistil	37.4185	18.8916	25.0323	0.774063	84.8174	117.764	18.0978	3.76265	9.60327	1.4949	1.69145	18.0767	5.18748	7.79738
LOC_Os03g58600	Inflorescence	0.374579	0.393747	5.74429	23.2404	1.15312	1.43605	0.36338	0.281319	0.748031	0.778362	0.830704	0.576359	0.593299	0.504081
LOC_Os03g58830	Inflorescence,Pistil	0.388858	0.497012	2.57632	11.4807	0	10.2292	1.93361	0	1.63775	0	0	1.82103	1.26798	1.87308
LOC_Os03g59290	Embryo	0	0	0.493299	0	0	0	0	0	31.9878	0	0	0	0	0
LOC_Os03g59300	Inflorescence	0	0	14.8093	441.055	27.4306	68.6144	12.1246	0.669825	17.2165	0	0	7.39324	8.19869	14.2547
LOC_Os03g60340	Inflorescence	1.63313	1.20653	118.561	146.275	0.428002	59.703	16.5978	0.838156	17.2946	0.558643	0	46.9851	34.0892	45.4233
LOC_Os03g61040	Inflorescence,Pistil,Seeds	4.09912	1.21814	6.42749	21.5784	0.639926	36.2271	18.9017	0	3.03506	0	0	1.22565	0.588495	1.19533
LOC_Os03g61290	Anther	0	0	1.65943	3.30128	19.704	0	0	0	0.756505	0	0	0	0.704446	0.850019
LOC_Os03g61360	Shoots	2.04172	2.10775	2.39105	0	0.413597	0	0	0	0.619981	0	0	46.3644	0.452983	1.2169
LOC_Os03g61500	Shoots	0	0	0	0	0	0	0	0	0	0	0	16.2319	0.387016	0
LOC_Os03g61590	Anther	1.43309	0.820808	16.4724	1.07585	86.4477	3.40386	0	0	0	0	0	0	1.09298	1.0897
LOC_Os03g61970	Inflorescence	20.33	26.6963	84.4232	301.52	22.0208	125.654	35.5046	10.7039	52.976	5.37139	5.2363	15.8636	14.7684	19.4586
LOC_Os03g62070	Shoots	0	0	0.307702	0.5395	0.193497	0.144745	0.0180333	0	0	0	0	4.80566	0.191638	0.331909
LOC_Os03g63330	Leaves	104.413	145.861	28.8344	28.5496	3.8938	44.8868	20.4343	1.49536	5.78842	0.560471	0.711748	6.66082	42.247	46.3343
LOC_Os03g63730	Anther	3.25958	4.07167	11.9157	9.68368	61.8318	14.1281	8.61164	2.65962	15.218	0.642058	0.844433	1.96082	3.98839	4.38067
LOC_Os04g01140	Inflorescence,Shoots	13.3847	2.2427	161.711	15.9529	1.16996	14.4517	1.57879	0	3.4625	0	0	25.5646	30.1533	62.9147
LOC_Os04g01810	Shoots	0	0	0	0	0	0	0	0	0	0	0	9.43991	0.429081	0
LOC_Os04g05050	Inflorescence,Pistil	1.28845	0.353385	108.837	205.407	44.2753	157.743	26.7464	0.422628	4.44865	0.332266	0	38.8988	35.1275	39.4624
LOC_Os04g05070	Inflorescence,Pistil	0	0	2.0149	10.5456	0	21.6393	0	0	0.928749	0	0	0	0.734967	0.685194
LOC_Os04g05470	Inflorescence	0	0	6.43051	0	0.34142	0	0	0	0	0	0	0	0.405811	0
LOC_Os04g08390	Inflorescence	0	0	0.32273	13.9581	0	0.417343	0.396228	0	0.139456	0	0	1.75097	3.01447	3.02456
LOC_Os04g08550	Inflorescence	10.1219	5.67461	27.7203	1.86722	0	0.289059	0	0	0	0	0	5.49857	4.31398	2.68715
LOC_Os04g08824	Inflorescence	0.259948	0	16.6465	0	0	0	0	0	0	0	0	0	0.147151	0
LOC_Os04g08828	Inflorescence	6.53863	1.88515	54.4134	0.113617	0	0	0	0	0	0	0	0	0.211027	0.247052
LOC_Os04g10350	Shoots	12.2846	19.1693	15.6674	1.43536	5.18283	23.2028	12.3247	6.0841	5.84809	2.61306	1.95376	120.571	3.16706	7.01351
LOC_Os04g14810	Inflorescence	0	0.725373	25.6575	6.87637	1.20555	5.97345	0.945647	0.893732	5.22545	0	0	0	3.55874	2.3764
LOC_Os04g15840	Pistil	1.15965	2.12812	6.60532	0	17.2474	161.328	8.61493	0	0	0	0	1.21548	5.38997	2.06806
LOC_Os04g15920	Inflorescence,Shoots	8.59972	7.55849	73.9427	10.9838	6.24788	2.69735	10.8128	0	1.5383	0	0	32.2371	8.58272	12.9565
LOC_Os04g16450	Inflorescence	60.498	19.4624	60.4877	1355.35	4.01862	231.885	37.5774	1.14303	39.5259	0	0	238.599	111.587	144.69
LOC_Os04g16970	Inflorescence	0	0	58.569	5.11754	0	1.06764	0	0	0	0	0	12.4026	18.1871	23.8193
LOC_Os04g17120	Anther	0	0	0	0	8.20439	0	0	0	0	0	0	0	1.15602	0
LOC_Os04g26870	Shoots	3.76721	6.3698	19.149	2.46135	0.19868	0.393063	0.868297	0.304739	0.617956	0	0	18.6772	52.8525	58.2559
LOC_Os04g27340	Shoots	1.89853	0.823023	4.32778	0	0	0	0	0	0	0	0	15.2161	1.78267	3.02486
LOC_Os04g28250	Inflorescence,Pistil,Seeds	1.19033	1.12343	15.1289	72.0471	21.9475	82.869	56.8141	0	12.1112	0	0	13.0843	10.1808	12.33
LOC_Os04g30030	Shoots	0	0.383362	2.72798	1.05508	0	8.0704	1.14788	0	1.36698	0	0	58.5438	0.133223	1.12673
LOC_Os04g31570	Anther	0	0	0	0	4.67102	0	0	0	0	0	0	0	0	0.337478
LOC_Os04g31924	Anther	7.23208	19.4584	5.9246	4.2632	66.8811	8.47869	1.39525	0.405162	0.584065	0.625779	0.702598	14.4942	17.9578	9.02636
LOC_Os04g32190	Anther	0	0	4.67174	1.81145	127.678	0	2.79019	0.388246	0.334421	0	0	0	0.332334	0.231695
LOC_Os04g32300	Inflorescence,Pistil	0	0	0	13.0966	0	4.17047	0	0	0	0	0	0	0.0400445	0.0995724
LOC_Os04g32740	Anther	0.984249	0.655714	0.491361	0.333922	49.0776	3.56613	0.462321	0	1.03338	0	0	1.32063	0.296857	0.308204
LOC_Os04g32920	Inflorescence,Anther,Pistil	5.20968	13.9824	38.0159	4.24513	77.9552	88.2783	8.23303	0	1.63753	0.35638	0.34604	8.57146	8.22474	8.60881
LOC_Os04g33710	Anther	0	0	41.9666	0	2871.43	6.20418	0	0	0	0	0	0	0.255821	0.199462
LOC_Os04g33930	Inflorescence	0	0.51691	443.081	0	73.9484	0	0	0	0	0	0	0	0.782135	0.299394
LOC_Os04g33990	Inflorescence,Shoots	5.21037	10.1893	525.424	192.6	17.5348	165.643	92.6485	3.07588	23.602	1.70329	1.86515	135.126	440.311	416.538
LOC_Os04g35140	Anther	3.22115	3.60757	3.61235	2.4837	18.9949	2.75893	1.71531	0.648528	0.40563	1.09383	0.899838	3.65668	1.17015	1.67464
LOC_Os04g35210	Inflorescence	0.575747	1.1025	2.16304	28.6392	1.56789	5.15111	3.09481	1.06311	2.12631	0.636367	0.676891	2.66454	3.31435	4.49726
LOC_Os04g35430	Embryo	0	0	1.94331	3.82942	5.3753	2.20386	1.22264	1.82658	37.4127	0.867049	0.721081	0	0.244496	0.185416
LOC_Os04g36040	Anther,Shoots	7.58458	6.16071	12.1801	2.44035	44.3765	13.4271	10.3026	0	0.870838	0	0	35.7633	8.65974	11.6467
LOC_Os04g37480	Inflorescence	1.32217	0.802254	4.07742	55.7902	0.860785	3.68015	8.13131	0	0	0	0	10.2709	16.0447	18.6995
LOC_Os04g37570	Inflorescence	0.871334	0.766963	0.435906	45.6849	0.650638	1.2674	0.978248	0	0	0	0	0	0.25237	0.508577
LOC_Os04g37600	Anther	3.00712	5.61667	22.9681	8.09476	190.615	10.7238	8.66884	4.71884	7.31311	0.846489	0.929643	7.32885	3.23546	2.3021
LOC_Os04g37820	Shoots	6.64276	8.97121	9.55573	4.36915	6.60619	13.9591	3.03947	0	0.557518	0	0	47.202	4.37504	3.63438
LOC_Os04g38740	Seeds	0	0.0263922	1.40926	6.11132	0.371825	8.27468	25.8646	0	0	0	0	1.00739	1.75564	1.53771
LOC_Os04g38770	Anther	0	0	0	0	10.9597	0	0	0	0	0.849519	0.852816	0	0.435406	0.600538
LOC_Os04g39100	Inflorescence,Pistil,Seeds	3.47878	2.41038	22.3951	84.4109	12.042	55.8437	70.5052	3.0077	27.8052	2.45577	2.60449	2.67406	4.36081	7.63771
LOC_Os04g39150	Inflorescence,Seeds	3.09509	0	361.853	1125.44	0.844757	212.737	2463.97	12.5565	48.7293	1.88488	1.10375	566.344	143.169	229.569
LOC_Os04g39590	Anther	0	0	13.4439	0	63.9589	0	0	0	0	0	0	0	0.677598	0.471742
LOC_Os04g41250	Anther	0	0	0.427688	0.195429	540.746	0.519505	0.553766	15.198	0.603708	29.6848	29.6092	0	0.362104	0.184997
LOC_Os04g41280	Pistil	0	0	7.47378	16.2346	0	37.3223	0.888487	0	4.58	0	0	0.311012	0.69304	0.618925
LOC_Os04g41810	Inflorescence	0.936439	0.571138	2.53055	78.8371	1.29683	6.54804	28.7116	0	1.21649	0	0	16.6593	21.3171	19.9673
LOC_Os04g42540	Inflorescence,Pistil	0	0	1.77896	17.4861	0	14.3401	3.25105	0	0	0	0	1.49874	0.305206	0.339208
LOC_Os04g42770	Endosperm,Seeds	0.995783	1.33788	11.2465	13.265	3.58587	7.02378	14.0781	60.5753	7.47144	78.5385	78.0172	5.30883	6.44188	9.21975
LOC_Os04g42860	Inflorescence	0	0	7.98808	220.142	0	18.3565	17.5431	0	0.554518	0	0	10.1259	3.92582	3.68077
LOC_Os04g43290	Inflorescence	0	0	59.7171	14.9303	0	0.520518	0	0.700494	0.411439	0.304388	0.340696	6.61159	9.09301	17.7319
LOC_Os04g43680	Shoots	2.14063	11.3431	6.66611	4.11469	9.64968	8.34911	5.49622	0	1.02975	0	0	49.389	3.81112	5.92935
LOC_Os04g43760	Inflorescence	9.601	8.59328	274.453	60.414	12.3845	41.1564	34.8173	11.8849	36.2118	4.72709	4.50291	39.7782	38.2842	51.9681
LOC_Os04g44354	Shoots	1.16044	0.417207	0.939898	0.441169	0	1.29367	0	0	0	0	0	17.7972	0.678547	2.34127
LOC_Os04g44440	Inflorescence	0	0	2.7236	20.8098	0	0.966525	0	0	0	0	0	0	0.810375	0.459649
LOC_Os04g44750	Inflorescence,Anther	3.32684	3.23633	14.793	2.87583	33.2882	4.15893	2.19949	0.291947	2.99952	0.212982	0.167003	4.41679	3.54283	4.59223
LOC_Os04g44980	Pistil	0	1.06802	3.49409	3.33619	0	19.9312	0.840414	0	0.631673	0	0	1.54909	1.38533	0.761075
LOC_Os04g45270	Pistil	0.807396	1.36731	47.2227	44.2685	0.836626	109.735	22.3777	0	15.8161	0	0	4.80583	1.76246	1.87519
LOC_Os04g45290	Anther	29.6396	9.56702	65.2065	2.31335	408.753	117.277	0.367993	0	0	0	0	20.6916	3.27806	4.33856
LOC_Os04g45700	Pistil	0	0	1.38401	0.314593	0	13.703	4.46098	0	0	0	0	0	0.408121	0
LOC_Os04g46079	Anther	4.76062	1.70069	4.35041	5.24572	54.383	9.6813	3.28521	0	0.608372	0	0	3.14871	1.22974	1.83828
LOC_Os04g46600	Inflorescence,Pistil	0	0	6.21396	20.5968	1.13396	37.4382	0	0	3.41708	0	0	2.06465	0.749851	0.703279
LOC_Os04g46910	Anther	0	0	26.3303	0.951099	393.306	1.03764	0	0	0	0	0	0	0.588561	0.613433
LOC_Os04g48400	Inflorescence	0	0	0	36.1058	0	0	0	0	0	0	0	0	0.681389	0.196806
LOC_Os04g48416	Inflorescence,Pistil	0	0.327079	30.1015	165.498	0.600114	65.3446	29.1228	6.01686	24.3417	7.29405	7.16237	7.8361	7.98585	8.52421
LOC_Os04g48460	Pistil	4.72132	4.37812	16.1691	3.51142	2.00693	68.4545	4.49169	0	4.77357	0	0	5.60337	1.11901	1.40001
LOC_Os04g48760	Inflorescence	0	0	6.95752	85.1204	0	29.2086	2.98376	0.819581	23.8226	0.361461	0.362431	0.703243	0.376278	0.339204
LOC_Os04g51190	Embryo	0.63246	1.33594	5.76807	22.3806	0.391319	17.9335	6.37338	5.42855	81.33	5.45125	5.78007	6.59483	2.6503	3.51451
LOC_Os04g51340	Anther	1.27965	1.80413	5.31657	19.4309	122.257	5.09923	8.79027	0	2.77831	0.36294	0	4.2476	11.1075	6.00183
LOC_Os04g51440	Anther	0.186575	0.935815	5.0657	0.115414	100.558	0.238569	0	0	0.225871	0	0	0	0.4057	0.121423
LOC_Os04g52090	Anther,Shoots	3.55738	72.6317	7.95353	6.84499	127.364	61.4997	75.507	8.24258	1.66405	21.5209	21.9588	41.0103	55.053	261.416
LOC_Os04g52250	Leaves,Shoots	80.2304	102.657	8.32437	4.79613	0	2.10815	1.11807	0	0	0	0	16.4723	82.5332	29.882
LOC_Os04g52260	Leaves,Shoots	715.843	1223.52	92.2513	44.9512	0	25.4911	14.165	0	0	0	0	291.316	2149.01	957.528
LOC_Os04g52600	Shoots	6.28643	11.3412	4.04045	1.78651	0.673672	1.96323	0.705476	0.16533	1.99091	0.126682	0.184028	44.8889	1.44212	2.90688
LOC_Os04g52640	Shoots	3.16962	5.7563	4.52872	1.09673	0.117749	1.73986	0.384015	0.0887281	2.05371	0	0.116401	24.8013	0.899468	1.78561
LOC_Os04g52880	Inflorescence	0	0.335801	7.5133	219.719	0.712054	36.858	34.9858	1.72421	28.3154	0	0	30.973	7.62348	7.10117
LOC_Os04g52970	Embryo	1.30046	1.70611	2.57312	3.06781	0.780154	2.53752	1.27977	1.30563	14.7273	0.569307	0.455665	2.28936	2.82435	1.60141
LOC_Os04g53580	Inflorescence	0.535182	0	27.9322	1.42676	0	0	1.14944	0	0	0	0	5.31815	8.25564	9.52381
LOC_Os04g54620	Inflorescence,Pistil	0	0	166.375	431.084	0	183.729	41.236	0	15.2221	0	0	46.6009	18.5486	11.993
LOC_Os04g54810	Inflorescence,Shoots	1.7072	0.540825	31.088	125.504	1.10761	37.9306	44.9864	3.24041	5.38096	1.37501	1.27113	32.3414	68.5983	123.493
LOC_Os04g54860	Anther	0.0349585	0.00293389	2.63855	0.0240457	37.2376	0.511101	0.291708	0.0294123	0.242744	0.421968	0.247115	0.145463	0.999364	2.81148
LOC_Os04g55120	Inflorescence,Pistil	0	0	23.8601	16.3646	0	32.939	3.21868	0	1.25493	0	0	4.43274	0.912755	1.15245
LOC_Os04g56180	Inflorescence,Pistil,Embryo	0	0	4.08674	37.9368	0	24.9826	7.47726	0.624613	21.34	0	0	2.72276	3.26062	3.71007
LOC_Os04g56680	Inflorescence	0	0	3.48484	37.6762	0	12.9223	8.95427	0	1.06333	0	0	3.00516	1.92007	2.81083
LOC_Os04g56910	Shoots	0	0.423087	0	0	0	0	0	0	0	0	0	5.09427	0.186658	0.117336
LOC_Os04g56995	Inflorescence,Anther	0	0	18.8765	13.1754	27.2083	0	1.43038	0	0	0	0	0	0	0
LOC_Os04g57750	Anther	0	0	65.888	0	414.958	0	0	0	0	0	0	0	0.308843	0
LOC_Os04g58230	Endosperm	0	0	0	1.01216	0	0	0.860367	1.88887	0.536316	7.12512	7.47065	0	0.644537	0.427372
LOC_Os04g58380	Anther	2.15168	3.08349	9.58849	4.91336	82.297	8.68333	6.40606	1.19892	4.8113	0.655948	0	4.57457	2.27623	3.4325
LOC_Os04g58810	Anther,Leaves	1.37133	75.8197	2.17524	4.08714	71.3269	16.3351	4.96767	0	0	0	0	7.80285	9.12388	19.7977
LOC_Os04g58860	Pistil,Seeds	0	0.92873	54.6722	48.8688	18.4805	102.639	162.459	3.0507	0.568032	1.46726	0.933872	56.7662	17.9413	24.8157
LOC_Os04g58890	Shoots	3.85042	23.4487	8.82415	7.51129	24.0544	25.3158	35.8964	4.46969	1.04949	11.8732	10.7925	15.5302	97.5613	109.45
LOC_Os04g59120	Anther,Pistil	0.897755	0.750667	1.56939	0	38.1114	21.0983	3.84224	1.49943	0.689046	1.04835	1.19347	0	1.13686	1.198
LOC_Os04g59190	Pistil,Shoots	0	2.79163	28.9054	7.85108	7.42934	358.624	1.17412	0	1.50215	0	0	189.72	4.35886	16.3081
LOC_Os04g59200	Shoots	0	18.1468	0	0.0860049	0	1.7446	0	0	0.260627	0	0	62.494	0.800718	2.87185
LOC_Os04g59210	Inflorescence,Anther	1.32265	1.21134	9.63719	0.135743	11.5468	1.91301	0	0	0.31754	0	0	1.60875	0.417342	0.363809
LOC_Os04g59260	Pistil,Embryo	0	0.312829	5.99515	5.03085	0.256928	60.7414	0.745885	0	31.9827	0	0	6.10254	0.389513	0.732229
LOC_Os05g02150	Inflorescence,Pistil	1.0114	0.522149	3.44962	14.9356	0.836243	13.6267	4.31328	0.570012	4.07345	0	0	1.3913	1.43903	2.58076
LOC_Os05g02240	Embryo	4.99463	2.34515	0.942435	0.789913	0.209535	0	0.853171	0.972416	19.2948	2.34001	1.38887	1.34007	2.6366	1.92466
LOC_Os05g02300	Inflorescence,Pistil	4.36528	2.97108	17.9519	156.205	3.08707	77.5997	21.3093	1.09009	9.27743	1.31343	0.733167	26.3422	3.65327	6.74607
LOC_Os05g03040	Shoots	170.725	155.268	13.6519	6.17454	32.6883	36.6104	10.1091	1.16656	5.83686	0.626953	0.88027	540.829	69.2913	56.7998
LOC_Os05g04490	Shoots	0	0.13445	0.645075	0	0	0	0	0	0	0	0	12.2297	1.51374	0.806764
LOC_Os05g04510	Inflorescence	220.224	327.326	2769.51	445.129	154.767	425.335	404.597	134.308	430.692	67.0451	63.4813	1054.24	377.254	379.618
LOC_Os05g04550	Shoots	13.9071	4.16788	4.0659	1.4782	4.6514	20.7352	1.45537	0.493241	0	0.28887	0.400888	59.2967	4.36007	3.30627
LOC_Os05g04820	Inflorescence,Shoots	1.05342	0.467319	7.38655	24.6649	0.480807	8.35818	3.90949	0.310014	0.609909	0.236928	0.326841	25.6974	7.88765	9.41347
LOC_Os05g04830	Leaves	36.5034	12.0975	0	0	0	0	0	0	0	0	0	2.9685	3.53222	2.8584
LOC_Os05g05580	Anther	0	0	2.88706	1.70137	38.9871	0.638798	0.731779	0	1.7893	0	0	0	0.0509347	0.155702
LOC_Os05g05640	Anther	0.560776	0.585848	4.05322	0	102.569	0	0	0	0	0	0	0	0.418761	0.869631
LOC_Os05g05820	Pistil	3.6333	3.10131	3.46936	1.70617	0.908429	22.482	0.581269	0	1.30176	0	0	0	1.65664	4.26261
LOC_Os05g06480	Seeds	0	0	3.89827	0	7.13291	1.05824	399.067	32.3287	0	3.28145	3.13772	0	0.888956	0.952822
LOC_Os05g06670	Inflorescence,Anther	0.011465	0.0820888	388.726	0.062358	844.51	0.850314	0	0	0.458085	0	0	0.351394	0.139707	0.30657
LOC_Os05g06780	Shoots	31.0658	77.8893	181.285	106.484	30.537	21.9634	31.1571	1.07542	0	0	0	23.8476	248.242	629.843
LOC_Os05g07060	Inflorescence	0	0.175354	192.111	7.73731	0	0	0	0	0	0.907382	1.1501	22.1649	18.5737	31.3034
LOC_Os05g08530	Inflorescence	0	0	1.01372	18.9355	0.394017	4.19797	0.900893	0	0	0	0	0	0.671682	0.506988
LOC_Os05g08540	Anther	0	0	34.9015	0	166.839	1.29403	0	0	0	0	0	0	0.129913	0.355168
LOC_Os05g09640	Inflorescence	0	0.251179	15.1954	73.5398	0.598769	26.8791	16.5042	0	1.9869	0	0	1.72203	4.83053	6.74477
LOC_Os05g09704	Inflorescence	0	0	2.3937	228.615	0	0	0	0	0	0	0	100.339	95.362	81.722
LOC_Os05g09740	Inflorescence,Shoots	3.55391	0	440.853	92.4989	0	0	0	0	0	0	0	103.749	156.037	251.339
LOC_Os05g10330	Inflorescence,Shoots	0.542603	0.293156	0	16.2516	0	1.63379	3.03215	0	0	0	0	19.9162	0.438913	5.61189
LOC_Os05g11210	Shoots	1.56424	0.240194	0	5.64039	0	0	0	0	0	0	0	0	7.15579	34.4066
LOC_Os05g11560	Shoots	9.37712	6.99288	0.602997	0.429681	0.540607	0	3.70155	1.96895	0	1.21297	0.925832	74.0317	6.6931	8.98459
LOC_Os05g11950	Inflorescence,Anther	5.53238	3.50917	89.8145	75.691	82.5489	9.74218	14.6977	3.50873	5.85229	2.1886	2.51182	27.5179	23.0903	22.3749
LOC_Os05g13620	Inflorescence,Pistil	0.862709	1.77328	29.5658	36.5813	5.8486	59.0947	0	0	0	0	0	0	1.32057	0.483189
LOC_Os05g13630	Inflorescence,Pistil	0	0	21.2633	53.9621	4.57146	75.8615	3.59595	0	0	0	0	0	0.402094	0
LOC_Os05g14240	Inflorescence,Shoots	13.4363	30.4645	185.49	15.5319	22.425	32.62	10.4112	0.713137	2.60985	0.787843	1.40149	250.06	59.4608	59.2407
LOC_Os05g14750	Anther	0	0	2.08208	0.342028	117.25	0.319646	0.223402	0	0.510749	0	0	0	0.458746	0.183251
LOC_Os05g16824	Shoots	4.10739	4.61147	5.84205	5.61897	2.10835	9.77231	2.89534	3.6221	27.6626	2.01809	2.26683	84.4942	3.89085	3.63582
LOC_Os05g17604	Shoots	0.307182	0.708368	0.0749991	0.112095	0	0.468171	0	0	0	0	0	5.39702	0.673362	0.761899
LOC_Os05g19500	Anther	0	0	1.52769	0	35.9179	0	0	0	0	0	0	0	0.309808	0.265942
LOC_Os05g19910	Seeds	1.11587	3.33844	0.501116	0	0	0	13.2538	0	0	0	0	2.0189	1.25856	1.14197
LOC_Os05g20150	Anther	0	0.125452	2.88726	0	444.11	0.420714	0	0	0	0	0	0	0.156455	0.127573
LOC_Os05g25550	Anther	0	0	42.1498	0	146.447	0.525427	0	0	0.305094	0	0	0	0.713998	0.447782
LOC_Os05g26040	Seeds	0.504333	0.93649	1.28504	2.9702	0.152022	1.74438	16.6903	50.9403	5.60555	12.5045	13.5673	0.780398	0.411925	0.96764
LOC_Os05g26660	Anther	0.409221	1.06538	9.68192	4.81856	92.5039	0.454452	0.942373	0.182576	0	0	0	1.28874	1.12302	1.07225
LOC_Os05g27580	Pistil,Seeds	0	0.383504	0.980833	0	0	8.98795	15.6519	2.5642	0	1.93277	1.9269	0	0.258146	0.382436
LOC_Os05g27730	Leaves	25.7022	288.938	10.488	1.04427	43.8557	33.0114	15.3098	0.690332	5.92851	1.10358	1.26991	46.204	51.3627	35.0831
LOC_Os05g27790	Inflorescence,Seeds	8.16738	6.00732	49.6245	6.99739	13.1283	7.54137	47.2977	9.96258	0	4.52958	4.85649	17.118	5.64001	9.10782
LOC_Os05g28040	Seeds	0	0	0	0.765414	0	0.920433	35.6318	7.27498	1.53365	6.54369	5.23554	0.878326	0.834488	1.2159
LOC_Os05g28530	Anther	0	0	2.12526	0	51.608	0	0	0	0	0	0	0	0.307278	0.552814
LOC_Os05g28690	Anther	0	0	0.952764	0.322243	15.4363	1.04469	0	0	0.363324	0	0	0	0.276522	0.153372
LOC_Os05g28830	Seeds	0	0	15.7797	17.3751	2.26693	2.88527	249.524	3.93232	0	0	0	2.04639	1.04823	1.07319
LOC_Os05g28930	Seeds	0	0	1.1561	0	0	0	28.986	0.998935	1.73083	0	0	0	0.411778	0.565447
LOC_Os05g29990	Shoots	12.396	35.7149	28.4255	71.1324	62.7323	44.2072	26.4824	5.51007	16.545	8.24329	8.26264	317.618	29.1107	44.9401
LOC_Os05g30660	Seeds	0.290182	0	0.846774	0	1.00213	0	8.99023	11.9508	0	2.21031	2.30698	0	0.159838	0.160261
LOC_Os05g30820	Inflorescence	0	0	0.899461	12.9669	0	1.24314	0	0	1.45499	0	0	0	1.47702	1.06916
LOC_Os05g31020	Embryo	6.06847	6.81327	1.68986	0.353745	1.84352	1.06191	9.72556	7.41433	144.146	6.99937	8.98088	1.42643	0.787549	0.801478
LOC_Os05g31760	Leaves,Shoots	29.4203	10.1189	9.89267	5.00231	0.458963	2.40963	4.2489	0.318132	0.194999	0	0	36.2482	8.51375	10.9358
LOC_Os05g32070	Pistil	0	0.628226	6.27392	12.5905	0.808463	31.7767	8.68149	0	1.61929	0	0	0	2.38482	0.863149
LOC_Os05g32720	Anther	0	0	1.73294	0.728089	11.383	0	0	0	0	0.242543	0.190669	0	0.246024	0.301152
LOC_Os05g33140	Inflorescence,Pistil	0	0.160344	137.12	2.53533	7.2087	174.169	0.704133	0	0	0	0	12.6409	1.59471	3.04305
LOC_Os05g33150	Inflorescence,Pistil	0	0	7592.8	203.236	857.812	16011.2	7.49244	0	0	0	0	0	0.900373	1.03152
LOC_Os05g33580	Anther	0	0	18.3851	0	1482.46	1.57714	0	1.57262	0	16.4361	15.3335	0	0.75613	0.198861
LOC_Os05g33630	Shoots	45.6538	55.9818	11.409	2.88537	0.188008	7.86426	4.05424	0	0.661685	0	0	146.446	33.5936	28.1412
LOC_Os05g33644	Shoots	1.62515	3.56254	0.472261	0.836514	0.537655	3.00993	0.263692	0.315711	2.51249	0	0	42.2132	2.34148	1.47383
LOC_Os05g34150	Inflorescence,Pistil,Embryo	0.901472	1.89824	18.1289	139.303	0	63.1517	11.0999	3.05049	109.807	1.59713	1.43624	1.88395	1.61019	3.66185
LOC_Os05g34310	Seeds	0	0	0	0	0	0.59943	150.101	131.662	8.28561	69.094	71.0716	0	0.206564	0
LOC_Os05g35160	Anther	0.552856	0.103633	1.32423	0	24.4169	0.643557	0	0	0.534237	0	0	0	0.30622	0.27911
LOC_Os05g35266	Inflorescence	4.76952	2.50206	56.5454	73.0646	20.1871	11.3765	11.4969	3.12806	3.16933	0.654631	0.97672	20.1898	4.32862	4.51836
LOC_Os05g36280	Inflorescence,Pistil	1.16236	1.45136	24.5826	235.496	2.58484	127.704	48.9356	1.65552	32.54	1.10435	0.764245	18.1167	4.93701	6.66959
LOC_Os05g37050	Shoots	0	0	0	0	0	0	0	0	0	0	0	31.4816	0.332611	0
LOC_Os05g37060	Shoots	0	0	0	0	0	0	2.72513	2.47539	2.75478	0	0	53.9483	0.108462	0
LOC_Os05g37800	Pistil	0	0	2.96284	11.229	0	29.2336	1.78406	0	5.4488	0	0	0	0.424284	0.349898
LOC_Os05g38480	Inflorescence,Pistil,Embryo	0	0	1.91815	18.8094	0.373275	8.33971	1.62406	0	12.0628	0	0.248005	1.11009	0.626856	0.376648
LOC_Os05g38500	Inflorescence,Pistil,Seeds	0.798085	1.0561	11.2704	44.7915	1.17816	70.1746	34.3654	1.528	8.43579	0	0	3.48814	4.22056	9.63638
LOC_Os05g38790	Anther	0.537385	0	1.35964	0.18537	41.4771	0	0	0	0	0	0	0	0.582485	0.170959
LOC_Os05g39500	Pistil,Seeds	0	0.527351	1.80646	0	0	11.8322	13.7205	0	0	0	0	0	0.428409	1.32489
LOC_Os05g39800	Leaves	19.7884	43.63	4.53542	0.547529	0.270428	1.30947	1.29452	0	0	0	0	1.09197	13.9288	6.9684
LOC_Os05g39990	Pistil	20.9374	3.00074	53.0534	76.5866	82.3723	425.341	96.2501	19.7943	20.3294	11.2901	13.23	31.3006	23.3981	28.559
LOC_Os05g40230	Anther	0	0	7.96725	0	218.725	0	0	0	0	0	0	0	0.0831186	0
LOC_Os05g40650	Anther	0	0	4.41812	0	54.6543	0	1.70896	0.196548	0	0	0	0	0.548509	0.276988
LOC_Os05g41080	Inflorescence,Pistil	0	0	1.97149	8.97371	0.866651	14.3177	2.5779	1.72964	1.67235	2.12292	1.75919	1.98634	0.408817	0.734462
LOC_Os05g41150	Anther	2.89868	1.63276	7.30677	2.43809	49.5763	7.58358	3.24587	1.57686	0.859607	0.287265	0.469944	5.39058	2.54383	1.879
LOC_Os05g41280	Pistil	0	0	0	0	0	6.19929	0	0	0	0	0	0	0.53063	0
LOC_Os05g41390	Inflorescence,Pistil	0	0.0844621	3.19127	20.0157	1.00767	12.7776	4.35991	0	3.45361	0	0	2.82411	0.941468	0.678259
LOC_Os05g41990	Inflorescence	0	0	275.53	20.5519	0	2.52062	0.800433	0	0	0	0	13.1685	13.402	21.8806
LOC_Os05g43860	Shoots	1.64873	0.403393	2.33411	2.92692	0	0.941955	1.3054	0	0	0	0	16.1203	11.0083	17.3884
LOC_Os05g43930	Inflorescence	0.730964	0.136113	51.3539	0.747754	0	0.433446	5.16321	0	0.852578	0	0	3.07241	0.676037	2.67663
LOC_Os05g43940	Inflorescence,Shoots	0.356899	0	14.3964	0.526318	0	0	1.79655	0	0.3362	0	0	7.36326	0.483774	2.00293
LOC_Os05g44760	Anther	19.1278	16.1025	56.8636	25.3163	240.151	19.77	13.345	1.83176	10.2312	2.8357	2.99454	23.1962	12.2231	19.6655
LOC_Os05g45020	Inflorescence,Embryo	1.42101	0.805142	89.5473	6.87346	16.6086	15.0242	33.2078	16.7152	163.716	20.2729	21.3968	4.87227	1.09537	1.67196
LOC_Os05g45370	Anther	0	0	4.0135	0	75.2741	0	0	0	0	0	0	0	0.347022	0.356586
LOC_Os05g45430	Pistil	0	0	17.804	17.0499	0	99.3016	3.87008	0	19.1978	0	0.58235	0	1.18161	0.385288
LOC_Os05g45570	Seeds	0	0	0	0	0.290259	0	5.19771	0.724081	0.175188	0	0	0	0.0765265	0
LOC_Os05g46310	Anther	0	0	0	0	12.9057	0	0	0	0	0	0	0	1.40823	0
LOC_Os05g46350	Shoots	0.73854	0.985845	3.40471	2.68572	3.94772	5.7066	2.42393	0	0.816201	0	0	23.8012	5.62117	0.677194
LOC_Os05g46460	Anther,Shoots	36.8873	35.6401	15.1412	17.3162	125.91	27.5259	14.8465	3.26121	21.1571	2.36168	2.53911	182.543	19.6074	21.6361
LOC_Os05g46740	Anther	0	0	2.47264	0	48.0605	0	0	0	0	0	0	0	0.15019	0
LOC_Os05g46760	Endosperm	0.98693	9.58067	0	0.920077	14.1523	2.41704	3.49825	4.24827	0.85997	53.3608	50.6503	4.4189	4.72502	7.08345
LOC_Os05g47540	Leaves,Shoots	190.981	877.169	33.4827	472.586	58.3022	17.5667	66.8725	0.348755	1.17903	0.259184	0	8.00071	1263.77	977.225
LOC_Os05g47545	Inflorescence,Leaves	18.7197	145.621	3.60527	58.9826	6.76242	0.853461	6.21878	0.000287581	0.399732	0	0	3.85946	6.60697	0.113494
LOC_Os05g48200	Leaves	1.0588	17.6793	1.58569	0.447211	0.29105	1.76497	0.239546	0.573561	5.6327	1.07997	1.20781	0.872514	4.25521	1.42374
LOC_Os05g48330	Pistil,Seeds	0.79885	1.12412	10.454	11.6986	6.25291	63.9146	40.906	0.829915	2.16702	0.89618	0.583417	5.5624	0.691127	1.3919
LOC_Os05g48580	Inflorescence,Pistil	0	0.269157	2.82389	12.6325	0	15.8048	1.84942	0	0	0	0	0.583539	0.590748	1.67328
LOC_Os05g48640	Inflorescence,Anther	0.652379	0.579098	0.577662	9.13153	21.3016	0	0	0	0	0	0	0	0.731881	0.952873
LOC_Os05g48650	Embryo	2.72436	3.64748	7.66931	3.60718	8.81211	17.6556	24.0912	0.828776	83.5762	3.51796	4.32545	1.12879	1.05853	1.63677
LOC_Os05g48900	Inflorescence	24.2422	29.6912	696.366	537.011	1.04531	68.1984	269.311	1.64834	29.3847	1.22221	1.39011	56.2684	191.955	278.634
LOC_Os05g48980	Anther	7.7491	7.08012	36.2961	48.9832	135.895	5.21915	4.65538	0.907217	2.10419	2.65138	2.48843	37.4404	9.17738	8.10628
LOC_Os05g49140	Shoots	31.656	35.8594	19.7048	16.6127	2.97785	23.746	21.4473	14.7259	33.6484	12.5387	12.6641	229.933	98.4523	45.2818
LOC_Os05g49310	Anther	0	0	0	0	92.2308	15.7807	0	0	0	0	0	0	0.254705	0
LOC_Os05g49420	Shoots	12.4912	6.84157	14.7087	14.949	12.0956	20.3302	11.867	6.24286	35.0846	5.001	4.71072	115.218	7.80164	5.98191
LOC_Os05g49430	Endosperm,Seeds	2.7899	1.62461	11.08	6.30116	11.1559	1.97665	40.9802	78.5186	5.04363	92.4618	90.4583	5.74431	4.11979	3.10135
LOC_Os05g49840	Inflorescence,Anther	1.17572	0.248985	30.5085	1.69341	66.8403	0.342424	8.83906	0	0	0	0	0.546719	0.943579	0.637853
LOC_Os05g50120	Anther	0.63707	0.470033	6.28131	3.03587	169.643	2.37153	5.97142	10.3728	7.71863	7.23092	7.08292	0.904063	0.531826	0.6394
LOC_Os05g50170	Anther	0	0	3.79314	2.15913	64.192	0.888958	0	0.455211	1.135	0	0	0	0.844418	0.659188
LOC_Os05g50230	Leaves	21.7872	24.914	1.13683	0.87077	1.47498	0	0.754349	0	0	0	0	7.38261	7.96155	7.57267
LOC_Os06g01490	Inflorescence,Pistil,Seeds	0.204536	0.317704	7.98515	41.717	0.628716	23.3053	21.0515	3.16059	6.53897	0.782436	0.693851	1.76511	1.79882	1.81381
LOC_Os06g02019	Anther	3.42091	2.22999	74.2522	3.27573	396.291	6.38249	0.529206	0.683632	3.72248	0.79038	0.687106	6.87601	3.59426	3.70716
LOC_Os06g02830	Inflorescence	3.71538	2.57461	2.84851	21.9176	0	0	0.670172	0	0	0	0	2.83178	5.66986	6.4994
LOC_Os06g03630	Anther	0	0	15.697	0	117.779	1.64646	0	0	0	0	0	2.4889	1.20088	1.05539
LOC_Os06g03640	Shoots	6.3239	2.61599	40.4498	28.7718	0.44237	6.72439	25.6558	0.193608	0.735973	0.118461	0.152568	118.873	17.2435	35.9895
LOC_Os06g03980	Anther	0.576132	0.222141	1.16995	2.52601	30.7538	1.35855	3.30921	3.05964	6.09297	3.90821	3.29987	0	0.334167	0.271891
LOC_Os06g04169	Pistil,Seeds	0	0	23.7595	20.1352	22.753	76.3751	110.102	3.36669	3.82904	3.36451	2.51742	13.1123	9.43842	10.8789
LOC_Os06g04450	Anther	0.948325	1.34332	4.56909	2.53056	109.168	2.59301	1.50393	0.809488	3.00807	0.157059	0.161239	1.24429	0.20328	0.367523
LOC_Os06g04590	Inflorescence	0	1.70442	11.5315	32.8524	0	9.17939	0	0	2.3134	0	0	0	3.68988	5.55438
LOC_Os06g04790	Anther,Endosperm	2.4199	1.35609	3.54537	1.58248	168.783	5.32432	3.02604	80.8683	6.32892	389.46	400.768	5.65769	1.19286	1.28217
LOC_Os06g05420	Shoots	5.17672	3.91134	0	0	2.1352	0	0	0	0	0	0	128.842	0	0
LOC_Os06g05430	Shoots	19.8728	13.852	1.19002	2.64374	0	1.69767	1.66269	0	0	0	0	354.95	3.26017	10.2897
LOC_Os06g05450	Shoots	5.87409	3.46936	0	0	0	0	0	1.37981	0	4.61412	4.79815	20.8702	0	0
LOC_Os06g05470	Endosperm	0.929147	1.87259	0	0	2.52496	0	0	1.68579	0	34.1179	34.956	7.40527	0	0
LOC_Os06g05940	Inflorescence	3.44272	3.35298	42.0331	0.224954	5.75236	0	0	0	0	0	0	0	0.873145	1.47658
LOC_Os06g06260	Seeds	0	0	0	0.540008	0	1.84922	710.447	48.9474	4.44934	6.68334	7.76655	0.297319	0.639967	0.855683
LOC_Os06g06430	Anther	0.00333666	0.0303971	2.5439	3.89922	52.2185	0.969029	1.22938	0.00332062	0.00198594	0.00874818	0.00522733	0.268826	1.24379	1.11286
LOC_Os06g06460	Inflorescence,Pistil	0.627563	0.325545	15.2188	108.048	0.506016	70.6068	26.3009	0.978303	13.0146	0.900829	0.615952	8.51433	5.15837	4.97986
LOC_Os06g06510	Inflorescence,Pistil	0.407108	0.222163	15.8609	107.092	0.611924	67.133	24.1147	0.733106	15.2644	1.57012	1.06358	10.3738	2.97417	2.96054
LOC_Os06g07220	Embryo	0	0	16.2683	26.2022	0	213.984	216.905	54.5649	3952.75	52.0286	60.367	0	10.1357	3.5579
LOC_Os06g07300	Shoots	0	0	0	0	0	0	0	0	0	0	0	6.17975	17.8737	19.5427
LOC_Os06g07780	Anther	31.2197	29.4785	82.2241	59.426	211.819	71.8274	32.4492	2.94543	3.16533	7.70614	7.15017	22.9978	17.4643	25.1142
LOC_Os06g07887	Inflorescence	0	0.087952	1.10352	12.9343	0.544677	2.12421	1.88311	0.936777	0.919407	0	0	0	0.187222	0.112301
LOC_Os06g08310	Anther	0	0.340715	4.42733	0.498288	523.387	1.31932	0	0	0.760509	0	0	0.365736	1.96739	1.81322
LOC_Os06g08360	Anther	2.29105	2.49412	3.25002	13.1221	158.205	21.2497	8.38328	0	11.6852	0	0	2.00893	3.06574	3.06071
LOC_Os06g08570	Leaves,Shoots	14.2912	12.5861	2.888	1.59796	0.503913	4.29853	1.63667	0	1.06364	0	0.203481	14.9266	0.742003	2.04537
LOC_Os06g08670	Leaves,Shoots	233.643	170.536	41.5289	13.2779	8.2234	25.2404	17.9425	0.741582	5.4685	0	0	62.8772	202.813	101.368
LOC_Os06g09240	Inflorescence	0	0.2137	27.4355	28.8298	0	5.15194	7.03547	0	1.92455	0	0	1.0078	5.29378	10.6255
LOC_Os06g09340	Inflorescence	0	0	6.12101	89.4224	0	11.4821	28.7563	0	11.4004	0	0	3.51084	9.24707	13.1104
LOC_Os06g10310	Pistil,Embryo	0	0	0	2.95427	0	12.0232	0	0	11.8446	0	0	0	0.643209	0.315739
LOC_Os06g10600	Inflorescence	0	0	3.09372	24.3152	0	6.224	1.63187	0.450428	4.0831	0	0	4.14412	1.62525	2.36952
LOC_Os06g11280	Shoots	1.22103	2.23481	0.833879	0.618367	0.533666	0	0.562854	0.573796	1.9529	0.630652	0.769867	20.2684	0.423003	0.848898
LOC_Os06g11290	Shoots	5.24557	16.6494	0.829783	0.422345	5.39973	0.509993	2.01162	0.880504	0.849785	3.38265	3.96603	101.502	1.28659	1.38577
LOC_Os06g11650	Endosperm	0	1.35116	2.3022	1.18552	1.10916	0.730075	1.34187	4.13934	0	20.2943	19.7731	3.12652	2.08242	0.41108
LOC_Os06g11660	Pistil,Embryo	51.2179	23.0707	53.1643	14.6578	1.42775	166.536	21.4088	5.32689	170.829	16.0355	14.1985	85.7697	19.8798	15.1607
LOC_Os06g12310	Shoots	59.0983	28.6877	73.2353	15.3333	0	9.3217	1.35051	0	1.33928	0	0	29.2273	150.899	241.812
LOC_Os06g12500	Inflorescence,Anther	0	0.684659	89.1476	6.01309	112.64	2.2209	0	0	1.07361	0	0	0	1.04845	0.827711
LOC_Os06g12630	Leaves	112.885	123.081	32.4281	6.57756	4.40597	11.0538	11.0581	1.53261	16.7474	1.43279	1.66688	26.5649	58.0916	59.7184
LOC_Os06g12790	Inflorescence	7.57667	4.17279	60.901	70.8008	3.33214	16.1105	12.0919	0.42478	9.899	0	0	23.0975	19.2197	20.6096
LOC_Os06g13390	Shoots	0.486756	0	0	0	0	0	0	0	0	0	0	5.48147	0.204793	0
LOC_Os06g13460	Inflorescence,Anther,Shoots	0	0.427778	6.98321	0	10.6022	0	0	0	0	0	0	7.11597	0.243517	0.225303
LOC_Os06g13560	Shoots	3.28899	6.46479	12.0684	0.540019	5.74436	0	2.04754	0	0.659491	0	0	69.0891	0.192575	18.9654
LOC_Os06g14370	Endosperm,Shoots	10.6192	6.8167	57.2203	19.9818	59.6236	23.0957	31.3593	30.715	3.21789	139.975	136.396	313.301	29.424	59.0343
LOC_Os06g14540	Inflorescence	0	0	12.0252	41.8578	1.52516	16.5557	10.9108	0	5.04173	0	0	3.47528	2.82057	1.75255
LOC_Os06g15620	Inflorescence,Pistil,Seeds	0.683566	0	35.8333	219.396	8.42624	185.373	100.301	2.72386	7.41879	3.45084	3.04232	41.6913	49.0226	22.4349
LOC_Os06g15730	Leaves	9.38864	9.253	0	0	0	0	0	0	0	0	0	0	0.117953	1.27821
LOC_Os06g17480	Seeds	0	0	0	0	0	0	36.5201	0	0	0	0	0	0.374037	0.258942
LOC_Os06g20040	Inflorescence,Shoots	10.2452	4.09383	31.9151	6.52031	0.495752	1.08625	1.24457	0	0	0	0	6.29241	28.8055	49.1415
LOC_Os06g20150	Anther	3.83429	4.81693	10.027	0.180997	35.3175	0	2.27075	0	0	0	0	9.04127	0.739878	6.71521
LOC_Os06g21360	Embryo	0	0	4.41131	0.654228	0	0.366308	10.4173	14.585	137.699	8.91705	7.93681	1.03659	0.168944	1.74702
LOC_Os06g21820	Leaves,Shoots	2.49257	16.1503	1.65296	0	0	0	1.04843	0	0	0	0	9.96149	0.584185	1.09372
LOC_Os06g22980	Anther	0	0	0.587543	0	74.6456	0	0	0	0	0	0	0	1.83413	0.726552
LOC_Os06g23030	Endosperm,Seeds	0	0	0	0.482127	0	0	0	5.50889	0	16.0659	14.2056	0	0.512774	0
LOC_Os06g28000	Inflorescence	0	0	0.908079	39.4228	0	2.28152	1.64757	0	4.57785	0	0	4.05978	2.41678	2.99147
LOC_Os06g28480	Inflorescence	0.589554	0	1.83727	46.007	0	9.68001	3.46251	0.335881	6.99869	0	0	3.69066	19.0503	11.3744
LOC_Os06g30179	Embryo	0	0	0.247267	0.522258	0.387148	0.564039	0.37853	1.08417	31.288	1.13214	0.955458	0	1.21509	0.44135
LOC_Os06g30210	Inflorescence	0	0	1.58907	31.4991	0	7.72655	1.27633	0	1.24583	0	0	0.920491	0.751581	1.3138
LOC_Os06g30400	Inflorescence,Pistil	0	0	5.30235	4.65684	1.00412	7.33385	0	0	0	0	0	0	0.286192	0.396017
LOC_Os06g30970	Endosperm,Seeds	54.7215	61.3076	18.7179	12.8188	18.1444	23.2207	138.534	305.506	49.9625	592.639	586.034	90.4119	70.9339	45.6708
LOC_Os06g32600	Pistil	0	0	15.1669	1.42928	0	60.4716	6.39959	0	0	0	0	0	1.47165	0
LOC_Os06g33170	Anther	0.96679	1.62252	4.99654	3.68112	40.7123	2.90337	4.35053	0.990271	0	0	0	1.0741	0.952843	1.16997
LOC_Os06g33460	Anther	0	0	0	0	7.37046	0	0	0	0	0	0	0	0.37318	0
LOC_Os06g33970	Leaves	1.39559	15.0732	0	0	0	0	0	0	0	0	0	1.63794	0.904551	0.592162
LOC_Os06g34660	Inflorescence,Pistil,Seeds	0	0.98772	4.06664	13.5884	0.778565	12.9517	12.3833	0	3.25845	0	0	0	0.470155	1.71213
LOC_Os06g35160	Leaves	76.6805	48.7158	16.6557	4.87858	12.2111	1.17489	11.058	0	5.54425	0	0	10.0998	8.76844	15.5559
LOC_Os06g35200	Inflorescence	5.4128	2.40381	7.24555	33.447	4.20478	8.48954	2.93673	0	0.333288	0	0	2.41415	1.79389	3.26793
LOC_Os06g35520	Shoots	2.78367	3.98257	0.469511	0.517081	0.345882	0	17.4404	0.99376	3.25548	0	1.00067	182.685	7.49024	3.82085
LOC_Os06g35590	Anther	0	0	90.7149	0	898.574	2.1689	0	0	0	0	0	0	0.231125	0.198618
LOC_Os06g36030	Endosperm	0	0	0	3.84874	0	0	2.74433	0.967822	0	13.5377	13.8892	1.40917	1.71444	3.03234
LOC_Os06g36520	Pistil	0	0	4.40289	6.81577	0	27.4875	1.77979	0	1.2951	0	0	0	0.663111	0.153413
LOC_Os06g37080	Inflorescence,Pistil,Seeds	1.98843	3.43736	15.3097	72.1296	24.5475	156.782	115.346	16.1521	3.37092	8.9227	8.96732	0.952233	2.49302	2.50557
LOC_Os06g39060	Anther	0	0	9.76581	0	561.766	1.01578	0	0	0	0	0	0	0.632711	0.0728465
LOC_Os06g39390	Inflorescence	0	0	122.826	25.3526	2.42416	2.65448	0.522048	0	0	0	0	5.35389	3.41129	7.89281
LOC_Os06g40570	Anther	0.115675	0.169716	0.342334	0.250469	20.0396	0	0	0	0	0	0	0	0.125624	0.176202
LOC_Os06g41060	Inflorescence,Pistil,Shoots	1.73012	2.33905	12.0656	110.081	7.00487	87.5123	11.6368	0.401026	9.69319	0.485986	0.703757	38.2159	7.39972	9.93669
LOC_Os06g42020	Pistil,Seeds	0.308427	0	1.62644	5.74253	0	21.3691	17.6308	0.415825	4.97935	0	0.204008	2.42268	0.897256	0.549063
LOC_Os06g43044	Seeds	0	0	15.6349	24.4777	8.31839	37.6922	101.919	0.417988	3.13125	0	0	8.14103	7.87868	11.6669
LOC_Os06g43220	Inflorescence,Pistil	0	0	1.91282	7.40315	0	8.31168	0	0	1.15467	0	0	0.624923	1.29609	0.288422
LOC_Os06g43410	Anther	0	0	25.983	0	208.46	0.188491	0	0	0	0	0	0	0.521854	0.348839
LOC_Os06g43770	Inflorescence,Pistil	0	0	2.04444	31.0915	0	8.47895	0	0	1.74382	0	0	0	1.01531	0.754982
LOC_Os06g44860	Inflorescence	0	0	0	20.3894	0	3.27865	0	0	0	0	0	0	0.387503	0.202127
LOC_Os06g45050	Anther	4.90459	2.8195	3.60785	5.91022	88.1498	4.09635	3.96925	1.69783	1.28913	0.966252	1.01329	3.5595	2.96285	2.78117
LOC_Os06g45540	Pistil	0	0	2.00768	1.658	0	81.3449	0	0	4.64327	0	0	0	0.369691	0.387696
LOC_Os06g45570	Leaves	10.0695	96.9265	1.14014	0	2.85275	2.74783	1.53731	0	0	0	0	19.4698	16.5201	24.3248
LOC_Os06g45710	Embryo	7.17248	8.16393	57.2301	44.9988	31.1567	66.7633	112.119	63.1594	407.706	37.0278	39.1015	20.2941	15.8258	6.97298
LOC_Os06g46250	Inflorescence,Pistil,Embryo	0	0	0.731806	7.03734	0.267743	12.2261	1.52649	0.751501	13.82	0	0	0	0.482906	0.2971
LOC_Os06g46600	Anther	11.927	10.2508	16.4297	15.7274	85.6627	15.8704	8.05015	3.27116	14.5522	3.63318	3.48954	15.743	14.194	14.5169
LOC_Os06g46680	Inflorescence,Pistil	0	0	60.4611	131.945	10.0112	87.1082	28.023	0.424883	22.7379	0	0	14.0342	5.88251	8.3949
LOC_Os06g46754	Shoots	1.86944	3.51087	6.38391	5.42781	3.55871	2.5685	1.01197	0	3.85002	0	0	37.3003	2.87562	4.65795
LOC_Os06g46799	Inflorescence	12.2628	8.30507	189.045	7.11586	0.445919	40.9781	6.75096	0	0	0	0	28.3168	31.2978	35.6925
LOC_Os06g48065	Pistil,Embryo	0	0	9.14387	6.40681	0	26.0435	6.75952	0.844188	26.8251	1.18822	1.28207	0.738789	0.670777	0.415314
LOC_Os06g48160	Inflorescence,Pistil,Shoots	0	2.43486	10.7824	111.911	9.02439	141.964	20.1896	0.689794	6.97683	5.89426	5.35884	49.4853	18.9984	21.1459
LOC_Os06g48200	Pistil	23.6621	37.1225	235.131	244.925	272.259	665.194	88.8569	0.486654	40.6689	4.32432	4.06689	117.571	96.9879	102.69
LOC_Os06g48560	Leaves,Shoots	21.1303	20.1658	0	0	0	0	0	0	0	0	0	0	2.1604	8.04606
LOC_Os06g49190	Inflorescence	0	3.09202	89.5069	0.687631	14.4055	0	4.2494	0	30.9704	0	0	5.22911	14.322	23.1682
LOC_Os06g49760	Inflorescence,Pistil	0	0.476048	35.2786	235.183	10.0118	266.884	35.2609	1.59767	19.0801	0	0	26.774	10.8122	20.9003
LOC_Os06g49770	Inflorescence	0	0	5.57919	301.86	0	39.38	56.4811	0	1.67661	0	0	13.4125	7.8814	11.433
LOC_Os06g49860	Anther	0	0	18.6749	7.87715	129.363	11.0554	1.55066	0.345822	0	0.730174	0.838869	0	1.01815	0.36586
LOC_Os06g50340	Inflorescence,Pistil	8.47697	6.03144	52.7099	25.5574	1.05049	25.3381	1.60818	0	1.79163	0	0	1.67437	5.32367	4.05545
LOC_Os06g50400	Inflorescence,Pistil	0	0	20.084	5.28926	0.622012	63.0112	0	0	7.05704	0	0	0	0.69531	0.393741
LOC_Os06g50410	Endosperm	0.305982	0.0907403	2.20985	0.211517	1.00096	0.356596	1.2585	8.61896	1.55433	57.871	61.9231	0	0.465932	0.172147
LOC_Os06g50659	Endosperm	0	0.094333	2.8433	0.380381	1.66235	0.359894	1.10665	8.85896	2.49398	52.7949	56.3197	0	0.257271	0.231483
LOC_Os06g50809	Endosperm	0	0.094333	2.8433	0.380381	1.66235	0.359894	1.10665	8.85896	2.49398	52.7949	56.3197	0	0.257271	0.231483
LOC_Os06g50900	Inflorescence,Pistil,Seeds	1.84554	1.23034	10.5647	70.2403	0.825653	103.564	33.2204	0.452155	14.1449	0.38169	0	14.3127	3.31308	2.43756
LOC_Os06g50950	Shoots	1.9293	3.49285	7.64793	2.07389	0	10.2245	1.24213	0	0	0	0	217.919	13.6761	15.8552
LOC_Os06g51050	Anther,Leaves	2.49273	11.0932	2.57108	0	9.0544	0	2.11986	0	0	1.69208	1.09782	0.655838	0.86972	1.52356
LOC_Os06g51070	Leaves	6.46612	17.4759	1.10388	0	0	0.945331	0	0	0	0	0	2.52207	4.52245	1.5968
LOC_Os06g51130	Anther	0	0	1.04466	0	58.52	0	0	0	0	0	0	0	0.23604	0.183357
LOC_Os07g01260	Anther	0	0	2.20523	0	132.648	0	0	0	0	0	0	0	0.520265	0.293625
LOC_Os07g01520	Inflorescence	0	0.136618	0	6.69301	0	0	0	0	0	0	0	0.469457	0.617372	0.821252
LOC_Os07g01560	Leaves,Shoots	10.2163	31.3589	4.55284	2.29624	1.73059	1.39757	1.5349	0.0915528	7.00623	0	0	25.8179	2.50187	3.91147
LOC_Os07g01840	Inflorescence	0	0	0.314025	7.13627	0	0	0	0	0	0	0	0.428217	0.506564	0.571181
LOC_Os07g02200	Inflorescence	0.833064	7.42624	40.8707	512.455	0.648291	69.2836	130.968	4.45675	21.2618	1.09004	0	17.6971	24.9993	23.0661
LOC_Os07g02780	Anther	5.19528	3.92495	0.645803	0	16.2556	0.333487	0.598057	0.213791	0	0	0	0	1.50651	1.38722
LOC_Os07g02810	Inflorescence	0.827239	0.242521	2.67968	103.494	0.263957	7.87673	4.57758	0	3.29997	0.649804	0.634189	8.70376	9.08344	7.94022
LOC_Os07g02840	Inflorescence	0	0	0	40.2626	0	4.41193	2.26872	0	1.08698	0	0	2.71232	0.908136	1.2546
LOC_Os07g03279	Shoots	0	0	0	0	0.400836	0	0	0	0	0	0	14.4763	0.146611	0.0506381
LOC_Os07g03368	Shoots	0	0	0	0	0.410026	0	0	0	0	0	0	14.145	0.143771	0.0561654
LOC_Os07g03458	Shoots	0	0	0	0	0.390835	0	0	0	0	0	0	14.6485	0.160317	0.0538568
LOC_Os07g03730	Leaves,Shoots	43.3813	39.8189	0.357534	0	0	0	0	0	0	0	0	31.2636	3.64431	3.33398
LOC_Os07g03740	Leaves,Shoots	7.68426	9.24188	0.201325	0	0	0	0	0	0	0	0	6.5768	0.611338	0.331548
LOC_Os07g04190	Inflorescence	0.729286	0.331762	35.0354	119.858	0.397192	45.5329	19.7741	6.26875	25.7071	1.37801	1.7211	6.7619	5.48339	4.17437
LOC_Os07g05360	Inflorescence,Shoots	8.81878	25.5686	182.341	14.6672	0	2.02325	19.7741	0	0.7143	0	0	238.188	108.983	72.6335
LOC_Os07g05365	Shoots	2.07771	0	0	0	0	0	0	0	0	0	0	13.9893	0	0
LOC_Os07g05370	Pistil	1.43475	1.2568	3.17349	6.53421	1.1934	25.6135	5.084	0.143958	6.09047	0.379228	0.193466	1.88215	0.824303	0.825888
LOC_Os07g05630	Inflorescence	0	0	0	10.2934	0	0	0	0	1.1543	0	0	0	0.354405	0.582073
LOC_Os07g05720	Inflorescence,Pistil	3.86775	4.22793	18.2785	40.72	4.12125	44.1451	11.9277	0	10.4063	0.446212	0	4.8782	5.50742	9.1385
LOC_Os07g05830	Anther	0	0	0.587219	0	28.1795	0	0	0	0	0	0	0	1.39678	0.227023
LOC_Os07g06830	Leaves,Endosperm	31.2007	12.4141	5.80529	2.82338	0.376466	0.911841	4.39728	12.9725	0.780835	44.5887	44.8616	9.92941	4.13322	4.62633
LOC_Os07g06840	Leaves,Shoots	62.0976	21.9653	9.27575	4.82527	0	3.61328	1.53015	0	0.920892	0	0	18.2888	23.9527	53.6428
LOC_Os07g06880	Seeds	1.09438	4.88003	5.82607	4.54804	0.709851	4.73572	34.6076	2.21069	0	6.87879	6.36827	1.57543	8.30978	6.54269
LOC_Os07g07320	Inflorescence,Pistil	1.68542	9.95643	56.5246	9.41091	1.92611	26.6368	3.44108	0.991636	1.07742	0	1.10464	2.24661	7.43496	7.56929
LOC_Os07g07870	Anther	1.43194	0.56737	8.85582	0.854554	74.4344	3.17445	0	0	0	0	0	0	0.781074	2.4715
LOC_Os07g08060	Anther	0	0	3.02405	0	67.8891	0	0	0	0	0	0	0	0.669154	1.04795
LOC_Os07g08650	Inflorescence	0	0	0	5.29809	0	0.617239	0	0	0	0	0	0	0.411571	0.216453
LOC_Os07g08810	Anther	3.28786	3.59453	6.95395	3.58039	31.9355	2.72787	4.15358	1.94448	2.88988	1.01688	0.58952	2.90253	1.86691	1.86839
LOC_Os07g09020	Pistil	0	0	13.5711	4.48234	0.182531	98.8496	9.28902	0.778412	0.214904	0.341276	0.263578	0	0.135436	0.0557919
LOC_Os07g09050	Embryo	0.899499	0.313571	2.59428	2.33138	0.417239	7.05571	8.98788	3.24983	39.2433	2.4414	2.92388	0	0.720843	0.923866
LOC_Os07g10530	Inflorescence	0	0.218315	20.1466	143.127	3.31701	34.88	8.80519	0.459738	7.38224	0	0	6.88514	3.23842	4.28008
LOC_Os07g11330	Endosperm	4.29997	0	0	0	0	5.61613	3862.83	17045.1	410.682	39166.1	39574.7	0	1.28791	1.42348
LOC_Os07g11360	Endosperm	0	0	0	0	0.677853	1.19683	721.325	5898.18	212.733	14636.1	14518.4	0	0.621403	0.91043
LOC_Os07g11380	Endosperm	0	0	0	0	0	7.56509	2572.23	14451	437.555	30227	30046.6	0	0	1.39953
LOC_Os07g11410	Endosperm	0	0	0	0	0	4.27996	1566.79	7369.61	135.08	16351	16318.5	0	0.297842	0
LOC_Os07g11510	Endosperm,Seeds	0	0	0	0	0	23.4799	9186.39	21887.1	424.207	28545.6	28522.3	0	0.297021	0
LOC_Os07g12340	Leaves	4.09101	51.4469	4.5557	5.17401	6.74547	5.46497	8.04172	1.19614	1.73951	1.15509	0	7.97494	10.6388	11.545
LOC_Os07g12730	Anther	10.3905	11.7414	26.6418	23.7996	127.686	18.241	26.3151	13.2544	10.4075	15.3249	15.7289	15.3933	17.0838	14.2731
LOC_Os07g14150	Shoots	21.3138	9.30889	47.3692	26.4447	75.8423	77.1058	48.0075	19.4237	4.75301	26.9587	27.2244	281.178	99.4592	51.1039
LOC_Os07g14600	Inflorescence,Embryo	0	1.03054	20.335	3.48806	1.61944	0	7.53684	1.22908	19.2435	1.43832	1.52621	1.40281	1.18759	1.06473
LOC_Os07g15370	Pistil	0.837501	0.180626	27.7006	13.9152	0	162.218	11.0692	0	0	0	0	3.5799	2.92321	3.46315
LOC_Os07g15460	Leaves	626.144	480.211	5.35399	2.21773	11.7009	1.15596	1.96355	0.259091	0.645895	0	0	0	2.66046	7.40509
LOC_Os07g15680	Anther	0.220455	0.199748	1.18517	1.35406	42.81	1.29178	0.211105	0	1.22363	0	0	1.20886	1.10099	0.509356
LOC_Os07g23120	Leaves,Shoots	195.951	218.115	19.8074	0.753433	1.8592	0.492846	0.831512	9.13653	0.637201	21.88	20.3682	53.6615	29.3362	225.151
LOC_Os07g23570	Leaves,Shoots	6.07	3.39007	0	0	0	0	0	0	0	0	0	12.6063	0.0629212	0.0954543
LOC_Os07g23730	Inflorescence	0	0	41.6286	0.914756	8.76846	4.76039	1.55182	1.48168	0	6.27388	6.74313	0	2.44022	0.728436
LOC_Os07g24190	Shoots	27.7057	22.1686	103.908	66.5206	35.5315	40.1505	41.2169	25.3261	37.5904	17.2073	16.5711	169.043	158.513	357.46
LOC_Os07g26900	Pistil,Seeds	0	0	1.36158	0.29303	0.380464	9.16894	8.62439	0	0	0	0	0	0.863752	0.561791
LOC_Os07g27750	Anther	0	0	12.9839	0	127.203	0.493864	0	0	0	0	0	0	0.270876	0.161428
LOC_Os07g28480	Embryo	71.6009	47.6406	16.0945	7.13198	0.689399	5.66939	8.68429	10.0015	180.105	16.1188	15.2296	7.92877	17.058	22.9559
LOC_Os07g31650	Anther,Endosperm	1.37301	0.899532	7.87599	7.00524	37.4053	6.68538	2.17802	11.2227	4.39406	39.9015	40.0874	2.77881	2.45426	2.10794
LOC_Os07g32080	Endosperm	0	0	0	0.474739	0	0	0	6.17164	0	28.1894	28.0617	0	0.296195	0.243731
LOC_Os07g32170	Inflorescence	1.34189	1.83431	44.2302	273.162	0.558458	14.8726	3.15185	0	0	0	0	0.819212	4.82878	6.95024
LOC_Os07g34580	Inflorescence,Pistil	0	0.555218	13.1169	32.5824	2.31012	49.0986	9.96977	1.45666	1.30043	0.677836	0	6.24818	3.40596	6.74537
LOC_Os07g34720	Inflorescence,Pistil	0	1.41227	11.6063	16.4022	0	17.2525	3.42248	0	0	0	0	2.18966	1.17309	1.25036
LOC_Os07g36080	Leaves,Shoots	1148.63	1697.52	576.5	204.339	31.4269	186.553	120.096	0	0	0	4.66114	858.219	2311.64	2380.99
LOC_Os07g36570	Anther,Shoots	0.952199	0.960103	1.16583	0.244448	8.80461	0.185252	0	0	0.267691	0	0	6.82677	0.57403	0.493281
LOC_Os07g37100	Endosperm,Shoots	7.25541	8.83676	15.6796	6.48411	19.2699	15.2136	47.2714	177.956	21.505	398.293	398.107	333.472	16.5333	10.654
LOC_Os07g37130	Shoots	1.23214	1.38253	1.3349	0	0	0	1.46911	1.31903	0	1.33391	1.72089	13.9558	2.25556	1.25231
LOC_Os07g37320	Shoots	45.7418	102.531	18.8228	12.3015	81.9502	12.1366	8.55176	2.10983	1.36593	0	0	295.135	32.3185	15.1811
LOC_Os07g37480	Anther	0	0	8.03516	0	89.2818	0	0.932785	0	0	0	0	0	0.683737	0.884067
LOC_Os07g37690	Pistil,Seeds	0	0.575183	7.10283	0.350397	6.84855	59.7877	35.0728	1.06295	0	0.720871	0.709916	0	1.16189	1.09887
LOC_Os07g38130	Pistil	3.34815	0.953632	504.946	284.933	137.213	3293.65	29.3491	6.36443	319.404	11.4631	10.523	16.9903	9.2641	7.06601
LOC_Os07g38590	Inflorescence,Shoots	2.71616	1.6196	12.3298	72.7239	0.234305	24.0245	11.9342	0.51954	20.0812	0	0	59.2317	15.6478	17.8403
LOC_Os07g38950	Inflorescence	8.45886	6.25847	71.9483	9.444	2.51392	6.62592	3.57015	1.77224	4.79609	1.08933	1.10193	5.63773	7.9059	11.2082
LOC_Os07g39470	Leaves	67.3867	243.392	19.3789	24.6524	13.6848	19.7078	26.2451	8.20428	13.1266	5.30015	4.87125	41.8893	49.579	45.1099
LOC_Os07g39640	Inflorescence	0	0	0	26.458	0	0	0	0	0	0	0	0	0.411704	0
LOC_Os07g39820	Inflorescence,Pistil	0	0.10022	2.91409	13.1964	1.7785	12.0988	1.37456	0	2.45316	0	0	0.473743	0.778944	0.975659
LOC_Os07g39850	Pistil	0	0	5.81328	18.0451	1.34221	43.9544	10.5206	0	1.80648	0	0	2.06289	1.8826	0.980352
LOC_Os07g40150	Inflorescence,Pistil	2.24635	0.830593	8.0792	34.3325	2.00732	34.24	8.0351	1.13051	6.85955	0.720451	0.943806	1.52387	1.8045	3.51941
LOC_Os07g40290	Anther	3.18205	4.71657	159.998	3.55136	555.218	28.7182	76.0922	25.9291	42.335	16.9009	17.6626	0.92167	0.54323	0.532886
LOC_Os07g41310	Endosperm	0.970363	4.29424	8.66312	0.597502	13.2606	2.9578	11.0284	26.9641	2.10705	84.3821	82.6322	3.0517	2.64996	0.912234
LOC_Os07g42160	Anther	1.70361	2.03273	16.3064	1.69658	112.789	4.48451	9.43801	3.88706	5.12704	1.39727	1.64991	7.75674	2.78689	4.3268
LOC_Os07g42280	Shoots	7.47506	4.64367	6.91151	8.40352	12.1753	15.2802	9.24053	1.80758	15.8032	0.421616	0.481831	74.3497	2.45304	5.09331
LOC_Os07g42490	Seeds	0	0	16.798	43.0409	0.16	71.3949	556.81	78.323	21.8034	12.6872	12.2219	0	6.5997	4.85191
LOC_Os07g42970	Endosperm	0	0.304146	0.970439	0	0.855383	0.602036	0.642953	6.08761	1.62197	54.7706	54.2933	0	0.335611	0.25687
LOC_Os07g43160	Seeds	1.74146	0.378979	0.958198	0.582995	3.40425	13.4443	50.6984	1.56589	0.502597	3.31095	3.36481	2.36762	0.287388	0.211763
LOC_Os07g43560	Leaves	34.3175	165.533	10.2732	0	0	3.03199	0.317286	0	0	0	0	0	25.8079	18.2612
LOC_Os07g43820	Anther,Pistil	1.75954	2.70293	108.48	3.34661	327.219	629.931	14.2837	0	0	0	0	0	0.720434	0.596759
LOC_Os07g44140	Shoots	2.40814	3.01789	0.930244	0.37492	0.968728	0.628702	2.34797	0	0	0	0	22.4939	0.849421	0.907309
LOC_Os07g44410	Pistil,Seeds	29.9609	11.2273	14.1997	3.49752	4.70308	64.299	110.94	5.89171	28.7061	6.12657	6.08638	4.79677	1.3068	2.45784
LOC_Os07g44700	Anther	0	0	5.4985	4.46694	38.9843	5.37544	4.42583	2.50026	3.4293	0.824402	1.01274	0	0.915067	0.678452
LOC_Os07g45260	Anther	0	0	0.487545	0	223.155	0	0	0	0	0	0	0	0.297331	0.283927
LOC_Os07g46840	Pistil	0	0	6.46433	15.8675	0.336784	46.8145	10.1361	0	0	0	0	2.73732	0.798601	1.36603
LOC_Os07g46930	Inflorescence,Shoots	5.12979	1.86128	23.7905	2.80131	0	1.38462	1.4571	0	0	0	0	16.1666	3.04302	3.37488
LOC_Os07g48010	Shoots	1.13061	3.85272	0	0	0	0	1.80073	0	0	0	0	91.4865	6.8501	0.290204
LOC_Os07g48030	Seeds	0.210295	0.96674	2.11276	0.193675	0	9.0293	262.629	0	0	0	0	2.42943	1.42549	0.653784
LOC_Os07g48150	Inflorescence,Pistil	0	0	20.9586	2.69918	2.48871	45.4681	1.63057	0	0.885235	0	0	0	0.441022	0.442136
LOC_Os07g48280	Leaves	3.54173	78.6927	6.02957	7.88948	8.62684	10.0226	10.2421	1.34785	3.78615	2.88908	2.41104	8.25862	7.63317	12.3715
LOC_Os07g49370	Inflorescence	0.976719	0.30082	30.4289	32.5426	0	9.29488	3.90767	0	1.83352	0	0	5.87969	4.22714	4.63391
LOC_Os08g01150	Leaves,Inflorescence,Leaves	19.1657	23.7191	40.2302	1.52871	4.8115	0	2.66138	0	0	0	0	4.21106	4.38923	4.72231
LOC_Os08g01330	Anther	3.52057	1.37165	0.906666	1.43693	33.5326	1.59637	0	0	0	0	0	2.44311	5.80059	2.14408
LOC_Os08g01670	Inflorescence	2.37407	10.667	3.636	41.1203	2.3763	0.989915	2.47652	0	1.27802	0	0	4.37409	3.20486	9.88373
LOC_Os08g02120	Inflorescence	39.7851	47.3948	749.116	880.532	355.843	147.815	347.109	30.6843	40.4293	18.4732	17.2761	131.142	132.126	161.616
LOC_Os08g02250	Inflorescence,Pistil,Embryo	0	0	4.12442	30.0696	0.225237	39.4706	2.12123	0	14.2879	0	0	1.25886	0.485478	0.764683
LOC_Os08g02300	Inflorescence	0.438847	0.371587	10.1166	26.7908	0	0	0	0	0	0	0	2.6996	1.60117	4.5494
LOC_Os08g03170	Anther	0	0	4.11404	0	45.5523	0	0	0	0	0	0	0	1.24256	0.123778
LOC_Os08g03440	Shoots	6.66036	7.99401	8.53673	10.698	9.93189	8.23978	6.53274	5.7675	6.38733	9.34317	8.41104	40.8594	5.99592	7.80814
LOC_Os08g03670	Anther	0.892114	0.668283	9.65878	14.085	49.0813	12.7494	6.19174	1.14261	7.92089	0.374903	0	2.24675	1.3069	1.91797
LOC_Os08g04110	Shoots	2.67277	3.52194	5.836	5.69783	2.01129	6.89561	3.81878	0.362286	1.92482	0	0	33.8924	2.12919	3.75538
LOC_Os08g04630	Shoots	2.57067	3.30898	4.3593	15.1213	11.1181	9.74512	2.45596	0.591065	7.80262	0.742852	0.55	66.9491	1.78594	2.69716
LOC_Os08g05520	Inflorescence	0	0	14.7419	0.993417	0	0	0	0	0	0	0	4.15728	1.63314	3.15794
LOC_Os08g05820	Pistil	0	0	3.98242	25.8782	7.45345	53.3949	12.9361	0	0	0	0	0	0.201285	0
LOC_Os08g06100	Inflorescence	94.9024	73.0545	1265.05	216.052	75.8675	24.6563	397.273	62.8563	18.1651	122.836	120.171	268.767	240.797	344.924
LOC_Os08g06450	Anther	0	0	1.309	0.764923	58.4727	0.642739	3.53165	0	0	0	0	0	0.648932	1.12625
LOC_Os08g07080	Leaves,Shoots	231.002	95.2796	2.64833	0	0	0	0	0	0	0	0	133.622	24.6702	3.2363
LOC_Os08g07100	Leaves,Shoots	33.6026	18.4512	0.15039	0	0	0	0	0	0	0	0	51.5241	2.5456	0.363023
LOC_Os08g08070	Anther	0	0.795279	12.1887	0.330758	164.62	0.732632	0	0	0	0	0	1.92159	0.912634	0.231416
LOC_Os08g08960	Seeds	0	0	59.9102	0	0.564053	212.217	11660	339.246	110.08	219.05	220.969	0	0	1.14848
LOC_Os08g09010	Inflorescence	1.06286	1.83394	21.4086	2.45178	0	0	1.3052	0	0	0	0	3.4389	0	0.306541
LOC_Os08g10020	Leaves,Shoots	7334.86	4708.86	1031.08	216.659	28.0091	171.72	236.858	0.767134	0	1.33205	1.51011	1145.61	6202.36	4070.76
LOC_Os08g10150	Shoots	0	0	0.198871	0	0	0	0	0	0	0	0	11.7071	0.554032	1.45819
LOC_Os08g10250	Shoots	7.24562	7.98898	0.613849	0.369421	0	0	0	0	0	0	0	59.0956	0.415479	6.89992
LOC_Os08g10290	Shoots	0.216497	0.400861	0.421037	0.163399	0.299285	0	0	0	0.251787	0	0	119.139	1.28176	0.549752
LOC_Os08g10310	Shoots	0.349034	0.429377	0.540376	0.203809	0	0.675176	0.250427	0	0	0	0	30.3253	2.34806	3.51932
LOC_Os08g10320	Shoots	4.61599	14.8332	11.6531	2.3514	0	1.08973	0.899045	0.317047	1.96233	0.221557	0	69.0405	10.1263	6.24845
LOC_Os08g12410	Pistil	0	0	38.6738	19.6562	0	140.935	1.59634	0	0	0	0	0	0.155741	0
LOC_Os08g13440	Shoots	11.5655	9.80332	5.21052	0	0	0	0	0	0	0	0	377.212	0	52.4619
LOC_Os08g13570	Leaves	4.74989	54.7901	0.286957	0	0	0	0	0	0	0	0	5.46973	6.9967	3.9973
LOC_Os08g13920	Shoots	33.1014	18.7497	73.5381	205.772	31.3618	86.1068	125.267	43.9336	5.34085	130.795	128.344	530.069	102.094	118.572
LOC_Os08g14190	Shoots	1.45268	0.710483	0	0	0	0	0	0	0	0	0	7.86641	15.5193	6.56388
LOC_Os08g14760	Inflorescence	0.354922	0.363688	15.521	0.706537	0	0	0.474951	0	0	0	0	0	4.68206	2.63831
LOC_Os08g17510	Pistil	0	0	2.55854	0	0	17.1663	1.63369	0	0	0	0	0	0	0
LOC_Os08g17520	Pistil	0	0	2.02617	0	0	11.1316	1.70029	0	0	0	0	0	0.541344	0
LOC_Os08g24160	Inflorescence,Pistil	3.42795	3.9992	5.69375	23.0618	2.18037	26.0678	6.18471	1.40112	4.75	0	0	5.37258	1.66261	2.51387
LOC_Os08g25710	Anther	0	0	1.48704	0.263568	154.69	0.305632	0.239504	0	0	0	0	0	0.703484	0.805576
LOC_Os08g28710	Shoots	2.61209	5.04192	0	0	5.86999	1.80931	0.840885	0.665129	0.998964	0.585522	0.405504	91.1631	1.08332	0.237647
LOC_Os08g28870	Inflorescence	0	0.307022	80.725	23.5126	10.6853	3.2072	0.799639	0	6.28214	0	0	0.612617	1.49222	1.53467
LOC_Os08g28970	Endosperm,Seeds	1.4379	0.0858973	2.18442	0.47666	1.56108	0.501254	5.75258	40.6635	4.10784	94.8008	88.0347	2.57273	3.7537	5.13721
LOC_Os08g29570	Shoots	5.27592	10.4218	0.746337	0.360359	1.07378	1.04234	0.46844	0	0.449831	0	0	38.7543	2.91103	2.51227
LOC_Os08g29660	Leaves	2.45148	85.0396	0.608234	0.14566	0.710233	0.445768	0.810966	0.0644327	0.159771	0.00498355	0.00383838	2.31965	4.0743	1.92504
LOC_Os08g31090	Anther	0.898946	5.39955	0.760865	1.62364	52.1379	6.27166	8.39424	1.04926	2.37355	3.95423	4.07854	2.64366	1.49756	0.781301
LOC_Os08g31130	Inflorescence,Anther	0.277623	0.311313	29.6465	1.25942	8.02935	0.350279	0	0	0	0	0	0	0.116054	0.0899263
LOC_Os08g31140	Shoots	4.45412	2.97588	1.72612	2.58821	0	0.76281	0	0	0	0	0	25.5646	24.2518	23.2302
LOC_Os08g33640	Shoots	19.0845	20.2868	14.3422	16.8307	5.55442	14.2796	7.43294	1.2947	5.80843	0.439367	0.89169	16.3233	142.864	175.169
LOC_Os08g33660	Inflorescence	0.235645	0.579588	1.37511	36.8004	0	1.28638	2.11635	0	0.812366	0	0	11.2526	3.81093	4.16267
LOC_Os08g34240	Inflorescence,Seeds	9.47215	2.6147	45.8718	70.9549	10.9675	7.94246	49.5414	5.36056	19.9994	1.52724	1.17585	4.60945	10.3386	6.55593
LOC_Os08g34280	Inflorescence,Seeds	8.97848	4.61095	102.146	37.841	7.22835	7.61674	124.334	11.301	21.8758	8.30002	8.73984	29.8488	29.4875	47.5526
LOC_Os08g34330	Inflorescence	0	0	0	6.36454	0	0	0	0	0	0	0	0	0.642561	0.597338
LOC_Os08g34720	Inflorescence,Pistil	12.4468	10.6063	185.768	89.7512	28.0908	184.178	14.589	1.06428	27.0839	1.07519	0.618176	5.12255	27.727	49.147
LOC_Os08g34780	Anther	0.124929	0.459802	14.4673	0.541213	146.746	2.10275	0.458978	0.160571	1.78966	0.196133	0	0.368897	0.37243	0.123155
LOC_Os08g34790	Leaves,Shoots	1.44911	10.4601	1.84276	0.875178	0.614405	1.33496	1.57813	0.274409	2.33129	0.445008	0.506675	16.5081	1.33717	0.868515
LOC_Os08g34900	Anther,Pistil	0	0	3.75324	4.45367	34.5598	50.0113	8.4075	0.307246	2.62449	0	0	0.708039	1.92396	1.8933
LOC_Os08g36340	Inflorescence	0.578244	0.107972	37.9684	8.62371	0	1.78037	0	0	0	0	0	0	0.208222	0.171848
LOC_Os08g36410	Anther,Pistil	0.909303	0.897761	13.6878	5.18516	39.1703	36.7121	2.53054	0	0	0	0	0	0.438277	0.504112
LOC_Os08g36570	Seeds	0	0.342525	1.65692	6.78823	0.265542	5.75083	25.9561	5.42357	1.1248	2.85993	2.48269	0	0.460274	0
LOC_Os08g37040	Inflorescence	1.87687	1.74127	46.9406	80.8772	2.59326	11.2532	1.35283	0	1.68951	0	0	6.8205	8.6598	15.0334
LOC_Os08g37570	Anther	0.298447	0.186328	2.46056	0.39397	86.0908	0.478451	0	0	0	0	0	0	0.500746	0.285537
LOC_Os08g37660	Leaves,Shoots	0.674884	52.1249	0	0	10.3798	11.6901	2.50827	0	0	0	0	103.703	8.58321	1.63343
LOC_Os08g37670	Shoots	65.5473	249.187	118.086	89.7608	88.714	177.398	237.573	11.6803	2.83927	7.69567	7.26315	654.722	137.293	113.107
LOC_Os08g37840	Pistil	11.3858	1.63352	81.6945	85.0745	23.5365	443.003	16.9772	0	59.7892	1.8746	2.55132	19.6996	2.71422	7.13567
LOC_Os08g38170	Inflorescence,Shoots	0.573534	0	93.7231	4.01311	0	0.99388	0	0.200264	0	0.482789	0.327362	98.2086	29.0068	36.7549
LOC_Os08g38270	Inflorescence,Pistil,Seeds	1.0012	0.686278	37.4928	150.892	4.47883	77.1573	163.132	13.4938	10.6871	8.45394	10.0251	17.8966	17.6099	24.2974
LOC_Os08g39270	Inflorescence,Seeds	0	2.5098	22.0183	178.15	1.22591	61.4589	256.243	29.709	7.97507	25.9544	25.0097	13.5786	7.35985	5.87534
LOC_Os08g40130	Inflorescence	0	0	0	9.74586	0	0	0	0	0	0	0	0	0.0438706	0.259984
LOC_Os08g40180	Embryo	0.527086	0	15.2558	67.384	111.601	36.4913	45.612	18.409	412.308	7.40395	7.69919	13.2753	3.80671	2.39438
LOC_Os08g40930	Seeds	1.54365	1.68325	10.8024	4.34185	2.87882	4.36878	142.416	193.324	9.64653	85.3046	84.1578	8.12437	2.59032	3.21336
LOC_Os08g40990	Anther	0.699174	0.13976	0.632707	0	142.89	0	0	0	0	0	0	0	0.337712	0.409994
LOC_Os08g41290	Inflorescence,Pistil	0.926775	1.15975	72.4209	280.047	2.40697	148.445	49.4732	0	0.824805	0	0	22.5018	15.7102	21.5423
LOC_Os08g41720	Inflorescence,Seeds	0.905515	0.445102	13.5548	0.827221	3.71637	0	30.473	4.68433	0	2.05525	1.62104	0	0.332617	0.11473
LOC_Os08g41940	Inflorescence	0	0	3.72202	34.5298	0	9.27886	0	0	0.86202	0	0	0.577072	0.537584	0.572845
LOC_Os08g42350	Seeds	0	0	26.6075	108.374	40.4487	73.8787	1663.61	496.046	17.7967	244.722	247.83	9.88904	7.23491	7.75812
LOC_Os08g42470	Inflorescence,Shoots	0	0	0	23.2969	0	0.967409	0	0	1.68993	0	0	30.0542	2.03621	1.44585
LOC_Os08g42640	Anther	4.87796	5.96108	13.1864	24.8425	179.306	21.1948	7.20321	2.66001	9.90368	1.23327	0.892159	13.8474	5.11929	4.83961
LOC_Os08g42750	Anther	0.311715	0.000935425	0.495166	0.181267	206.309	0.909526	15.9145	1.84499	26.821	4.74822	3.40182	1.21586	1.16318	0.695537
LOC_Os08g43320	Shoots	3.42136	19.975	34.7372	61.4439	1.57329	13.4917	17.0071	1.10673	2.71449	0.709792	0.743625	29.0589	215.363	315.749
LOC_Os08g43440	Leaves	95.7452	74.7063	16.8793	0.73499	30.0992	4.0785	13.0661	0	1.26341	0	0.633199	3.42984	27.2566	18.9698
LOC_Os08g43550	Shoots	11.6964	9.05059	14.3975	9.30095	5.18598	10.8826	5.80306	4.80833	27.9164	4.82656	4.4047	124.443	3.08666	8.60933
LOC_Os08g43750	Anther	0	0.399549	1.85374	1.00822	14.2436	1.99938	1.0174	0.31162	1.9522	0	0	0	0.39164	0
LOC_Os08g44000	Leaves	66.7114	43.5645	6.51011	2.64329	0.81866	3.96391	2.83399	0.152304	1.8895	0	0	13.8503	15.7637	12.9136
LOC_Os08g44760	Inflorescence	3.42118	1.61944	13.5982	55.2295	1.77191	8.48599	5.03221	0.325588	5.07735	0	0	9.98681	5.66679	8.15721
LOC_Os08g44770	Shoots	101.834	122.981	136.413	54.5348	13.8125	55.4233	93.578	12.3799	51.0613	6.25224	5.15594	164.367	433.957	375.717
LOC_Os08g45030	Inflorescence,Pistil	4.68505	2.40526	31.7734	64.4739	8.43064	112.24	28.3006	1.57125	10.5861	0.474499	0.830059	8.93422	3.62955	6.08945
LOC_Os08g45110	Embryo	0	0	0	0	0	0	25.3358	20.6588	123.365	12.5119	12.8385	0	0.276428	0.18767
LOC_Os08g45150	Inflorescence	0.470863	4.91e-08	74.0149	72.9823	20.906	9.0469	12.1645	0.107055	0.258983	3.7291	4.09757	9.49745	9.10003	13.063
LOC_Os08g45170	Pistil	1.63452	0.258307	6.72055	28.978	1.34473	59.8821	9.99749	0.621254	21.1223	0	0	7.01156	1.53457	1.53493
LOC_Os09g04160	Leaves,Shoots	4.12181	34.4845	11.1626	1.63866	5.91971	11.4309	4.62732	1.81237	4.9015	0.805812	1.09379	39.3302	7.70424	2.71148
LOC_Os09g04310	Leaves	35.6674	18.6451	0.627256	0	0.643645	0	0	0	0	0	0	0	0.575098	0.935223
LOC_Os09g08130	Anther,Shoots	3.47925	2.49214	1.87953	0.359228	23.7765	0.619057	0	0	0	0	0	14.1563	1.4049	0.384194
LOC_Os09g12150	Inflorescence	0	0.210754	104.426	0	0	6.33767	3.51652	0	0	0	0	0	1.27659	1.65942
LOC_Os09g12290	Leaves	179.892	312.888	30.5594	22.2624	13.5335	21.1739	13.0372	3.53341	14.3689	0.842188	0.858399	6.29944	52.452	68.1604
LOC_Os09g12590	Seeds	0	0.628515	0	3.39302	0.645613	0	62.8001	1.07151	0	2.41874	2.30732	0.845852	0.75973	0.397313
LOC_Os09g13575	Inflorescence	42.6432	38.9666	166.202	57.2896	6.48147	16.438	45.002	0.811836	7.66423	0.268536	0	8.6314	0.674873	0.0275855
LOC_Os09g15480	Inflorescence,Seeds,Shoots	0	0	2.15383	85.8586	12.3658	1.5737	112.263	2.62019	0.45131	0.461385	0.818884	120.157	32.2278	24.0159
LOC_Os09g15790	Anther	0.412974	1.06085	4.64194	4.47389	146.884	17.5294	2.31944	0.980545	1.42429	1.00478	0.660372	3.08073	2.64513	1.30981
LOC_Os09g16449	Inflorescence	0.1409	0	17.2791	1.20671	0	0	0	0	0	0	0	0	0.173087	0.921321
LOC_Os09g16510	Leaves	15.1639	116.76	3.81008	0.802683	1.30882	2.66092	1.63872	0	0	0	0	18.781	15.4643	12.6483
LOC_Os09g17329	Leaves	15.8491	86.6246	13.4992	0	0	0	0	0	0	0	0	11.8879	0.158757	5.62779
LOC_Os09g17660	Inflorescence	0	0	0	30.3295	0	0	0	0	0	0	0	6.97202	9.73654	10.2965
LOC_Os09g19229	Shoots	1.10277	1.25927	0.236764	0	0	0	0	0	0	0	0	17.3265	1.40668	2.96037
LOC_Os09g20000	Inflorescence,Anther	1.02837	0.71933	39.1943	23.4894	26.4068	8.50812	5.17495	0	0	0	0	3.1295	4.99541	4.64702
LOC_Os09g23220	Inflorescence	0	0	1.85412	33.6434	0	6.9059	4.86375	0	3.45665	0	0	0	0.471157	0.684801
LOC_Os09g23730	Inflorescence,Pistil,Seeds	21.9114	22.8185	41.7932	80.7877	27.8329	155.801	77.7758	4.61083	13.173	2.63748	1.95189	27.4282	21.5255	34.818
LOC_Os09g23820	Anther	2.72829	6.80774	5.79748	0	26.8801	1.35541	7.40909	2.40412	0	0.925832	0.741311	0	2.14525	0.736644
LOC_Os09g24580	Anther	14.5561	39.255	6.05992	1.23999	141.105	3.28359	13.6979	2.06918	2.60519	19.5452	17.1376	6.75088	22.82	41.2365
LOC_Os09g24620	Leaves	59.4596	76.5313	4.58201	0.536314	0	2.3469	1.00523	0	0	0	0	3.89816	10.4107	20.6821
LOC_Os09g25490	Inflorescence	1.13472	0.789167	200.599	16.9934	1.72061	0.349822	0.459451	0	0	1.85108	1.908	36.5685	20.719	55.1557
LOC_Os09g26380	Embryo	0	0	0	0	0	0	5.4556	14.7271	414.424	15.4432	17.1604	0	0.421752	0.00619816
LOC_Os09g27950	Shoots	2.43442	4.55909	0.920093	0	3.42816	2.53963	3.05213	4.23812	0.715798	3.75946	4.36314	35.4323	2.80488	1.71369
LOC_Os09g27980	Anther	0.0594711	0	4.49528	0.320541	16.6393	0.0179061	0.429553	0.546914	0	1.15793	0.86487	0	0.546616	0.194159
LOC_Os09g28520	Pistil	0	0	3.252	4.39155	0	41.9157	1.20034	0	3.84045	0	0	0	0.6129	0.296866
LOC_Os09g28630	Leaves	232.238	167.4	19.562	2.10076	0	0.862943	0.878533	0	5.8929	0	0	1.19155	60.6261	67.2292
LOC_Os09g28810	Anther,Embryo	5.1989	6.44653	26.7967	17.6571	88.4226	14.558	5.49682	1.61543	73.5216	0.572257	1.0444	29.7365	20.4228	18.7076
LOC_Os09g28880	Pistil	0	0	1.58442	10.3554	4.08414	47.8001	1.33026	0	0	0	0	3.63116	1.01974	0.581433
LOC_Os09g29050	Anther	0	0.787127	1.89626	6.87415	34.5769	11.5401	5.15482	0	0	0	0	0	0.934371	0.830439
LOC_Os09g29200	Leaves	159.798	153.785	19.2239	1.03897	1.90459	34.3452	41.6617	10.4989	24.4165	12.6213	12.9773	52.7632	24.4034	26.1541
LOC_Os09g29390	Inflorescence	6.59951	2.22473	48.3532	1.75916	0	0.75139	0	0	0	0	0	10.1933	15.7952	10.5583
LOC_Os09g29404	Anther,Embryo	10.0415	9.88415	18.7977	13.7132	132.11	11.6233	12.9042	2.9917	52.8352	2.12797	1.75857	16.9054	11.3595	9.74286
LOC_Os09g29510	Shoots	0	0	0	0	0	0.317682	0	0	0	0	0	4.2726	0.163289	0
LOC_Os09g30446	Anther	0	0	1.02452	0	9.8316	0	0.65826	0	0	0	0	0	0.364075	0.268797
LOC_Os09g31130	Leaves	42.5131	37.1169	2.84221	1.97066	10.3174	17.1945	7.37521	0	0	0	0	6.01262	8.73746	3.80368
LOC_Os09g32350	Inflorescence	0	0.895501	0	25.0283	4.56524	2.73085	0	0	0	0	0	0	0.779202	0.298114
LOC_Os09g32440	Anther	0	0	3.62334	2.17585	79.3545	2.32751	0.381659	0	0.952209	0	0	0	0.422775	0.151987
LOC_Os09g32580	Anther	0.380694	0.3799	2.49432	2.61445	13.1583	2.43776	2.27401	1.36625	2.12695	0.325557	0.579721	0	0.366775	0.267802
LOC_Os09g32944	Inflorescence	0	0.413108	6.11671	25.8585	0	6.13249	2.41979	0	3.02714	0	0	1.78212	1.19845	3.22021
LOC_Os09g32964	Inflorescence,Seeds,Shoots	0	0	4.33253	24.4525	1.35187	8.16489	27.3075	0	0	0	0	8.84781	7.43199	22.9843
LOC_Os09g32988	Inflorescence	3.83587	1.38383	5.65427	35.5429	0.900687	6.02741	9.31549	0	3.23517	0	0	5.20972	2.18558	2.86417
LOC_Os09g33910	Anther	0.224118	0.150094	3.10715	0.53712	333.166	0.826918	0.564609	0.271551	1.38468	0	0	1.11331	0.423709	0.592139
LOC_Os09g34214	Leaves	12.5669	23.7348	0	0	0	0	0	0	0.922416	0	0	2.21067	3.88761	2.5025
LOC_Os09g34230	Shoots	19.196	18.0388	1.82049	0	11.6726	2.05274	32.3634	8.27524	1.65316	15.8709	16.1984	118.828	14.1077	12.6279
LOC_Os09g34950	Shoots	0	0.192005	0.966612	1.36401	0.966646	2.2643	3.56145	1.76895	2.69135	0	0	0	19.5263	22.3352
LOC_Os09g35010	Leaves	0	41.2282	0	0	8.68926	4.72761	3.23709	0	0	0	0	1.65491	10.8645	8.55678
LOC_Os09g36200	Shoots	7.99643	12.4245	6.71998	2.51087	6.15287	6.57133	8.58883	1.56562	0.863544	0	0	54.1923	5.43541	7.13596
LOC_Os09g36280	Anther,Endosperm	0	0	2.59902	24.9268	150.115	8.05353	6.24783	21.277	10.8109	95.0392	98.9386	0	0.999911	1.46393
LOC_Os09g36340	Anther	0	0	0	0	7.91205	0	0	0	0	0	0	0	0.438254	0
LOC_Os09g37050	Shoots	0	0	0	0	0	0	0	0	0	0	0	37.2836	10.4626	12.3564
LOC_Os09g37100	Anther	7.41456	3.18164	5.3696	12.5973	102.034	9.16382	6.42872	2.47104	32.2304	1.66058	1.32118	9.37785	11.6197	16.813
LOC_Os09g37400	Pistil	0	0	0.690411	0	0	5.12856	0	0	0	0	0	0	0	0
LOC_Os09g37470	Pistil	0	0	0	0	0	17.735	0	0	0	0	0	0	0.347768	0
LOC_Os09g37540	Shoots	2.06186	3.38422	2.14857	4.80485	0.340319	0	0	0	0	0	0	16.841	0.898389	1.71032
LOC_Os09g37610	Seeds,Endosperm	3.67068	3.49129	6.50118	7.5288	7.55366	9.72672	67.6754	69.7251	15.5099	56.4134	52.0264	4.23223	2.0535	2.05841
LOC_Os09g37949	Endosperm	8.33366	2.98554	4.37461	3.60264	6.26509	3.72465	2.71669	38.2213	4.68846	91.8989	89.4104	3.4228	6.09342	5.20107
LOC_Os09g39930	Anther	0.58328	0.969223	3.57529	0.193984	682.483	1.00032	0	0	1.40966	0	0	0.696613	0.452502	0.716334
LOC_Os10g02770	Inflorescence	0	0.593585	4.78381	95.9901	0	21.7289	15.7711	0	1.45157	0	0	5.19456	1.38351	1.62302
LOC_Os10g02840	Inflorescence	1.66821	0	143.338	0.941567	0.319235	9.17636	0	0	0	0	0	4.84777	0.737631	3.50004
LOC_Os10g02880	Inflorescence	6.42621	0	87.0644	3.39257	6.06915	4.04339	0	0	0	0	0	5.5674	4.58637	10.7943
LOC_Os10g05600	Inflorescence,Pistil	0	0	3.92643	68.5818	0.298338	24.3747	3.06939	0	6.52907	0	0	1.77394	0.867285	1.97266
LOC_Os10g05690	Inflorescence,Embryo	0.0712984	0.108954	1.06201	20.7531	0.216128	2.44472	1.77839	0.516273	9.80122	0.0970923	0	0.461889	0.507058	1.07483
LOC_Os10g05750	Seeds	0	0	235.763	184.677	0	4.33711	1564.02	1.73703	2.12265	0	0	24.4744	114.068	52.6828
LOC_Os10g05790	Inflorescence,Pistil	0	0	297.035	72.7323	1.10364	362.574	0	0	0	0	0	0	17.3372	18.9198
LOC_Os10g05820	Inflorescence	0	0	3.12603	25.5298	3.21031	0	0	0	0	0	0	0.748061	0.405515	4.25824
LOC_Os10g05860	Inflorescence	0	0	9.42888	41.6846	9.00882	0	0	0	0	0	0	0.805231	1.20704	5.57208
LOC_Os10g05880	Inflorescence,Anther	0	0	40.0259	14.0535	86.3202	0	0	0	0	0	0	0	0.881439	0.678287
LOC_Os10g05930	Inflorescence	0	0	2.37504	112.372	3.17206	0	0	0	0	0	0	0	3.46773	4.13233
LOC_Os10g05970	Inflorescence,Shoots	0	0	36.3039	787.298	0	5.75633	25.3531	0	0.500125	0	0	563.309	658.318	552.444
LOC_Os10g05980	Inflorescence,Shoots	0	0	51.2753	509.265	0.424216	3.95516	25.65	0	0	0	0	286.517	671.089	740.891
LOC_Os10g05990	Inflorescence,Shoots	0	0	48.3544	699.587	0.448085	37.8813	99.7523	0	0.76873	0	0	364.762	599.863	551.194
LOC_Os10g06000	Inflorescence,Shoots	0	0	303.707	630.897	0	4.27162	279.303	1.33092	10.7119	0	0	196.65	619.112	1059.14
LOC_Os10g07010	Inflorescence,Anther	1.01259	8.78355	22.1201	0.826292	32.6578	3.53188	0.447063	0	0.120882	0	0	4.58943	1.78762	1.81375
LOC_Os10g07200	Inflorescence	0	0.279608	7.52754	43.7628	0	2.5432	2.20351	0	1.24846	0	0	5.63682	3.30993	2.8435
LOC_Os10g07210	Inflorescence	0	0.536183	1.03585	80.2664	0	2.39693	2.24339	0	2.00241	0	0	21.3126	9.35019	17.2655
LOC_Os10g07998	Seeds	0	0	0	0	0	0.812178	11.6812	3.0616	1.008	0.647081	1.14569	0	0.366327	0
LOC_Os10g09870	Inflorescence,Pistil,Embryo	0	0.266517	4.0857	25.242	0.751967	23.8843	3.45637	0	14.1223	0	0	3.64901	0.738324	1.07489
LOC_Os10g09990	Leaves,Shoots	8.57132	6.47806	0	0	0	0	0	0	0	0	0	0.470852	7.95934	1.61241
LOC_Os10g10130	Leaves,Shoots	4.41527	19.2982	0.596728	0.620752	0.554863	0.642358	0.343486	0.197277	0.649234	0	0	20.1337	1.01524	2.06091
LOC_Os10g11270	Shoots	0	0	0	0	0	0	0.645458	0	0	0	0	0	15.9107	12.984
LOC_Os10g14050	Pistil,Seeds	0	0	0.964399	0	0.726586	9.48056	6.46635	0	0	0	0	0	0.281102	0
LOC_Os10g14194	Shoots	0.785231	0.718231	0.398901	0.0143433	0.427864	0.962513	0.320973	0	0	0	0	6.1351	0.0478567	0.108462
LOC_Os10g14814	Shoots	3.69556	4.86076	2.21641	3.15876	1.38824	3.29448	3.18692	1.95441	2.24913	1.19079	1.04395	3.43589	21.3254	16.1744
LOC_Os10g17660	Anther	0	0	155.661	0	2222.96	3.78735	0	0	1.18922	0	0	0	0.393664	0
LOC_Os10g17680	Anther	0	0	159.62	0	2655.14	4.55333	0	0	1.21221	0	0	0	0.490219	0
LOC_Os10g21110	Inflorescence,Anther	0	0	349.692	0	699.912	2.28186	0	0	0	0	0	0	0.361918	0
LOC_Os10g22520	Shoots	5.83877	1.49656	5.49223	11.9271	23.433	30.7092	4.70075	0	0.487752	0	0	113.575	4.87606	9.13778
LOC_Os10g24050	Inflorescence	0	0	0.835488	6.27567	0	0	0	0	0	0	0	0	0.266425	0
LOC_Os10g25130	Seeds	24.0167	26.6266	31.1742	31.6531	23.6113	34.142	543.025	377.649	104.655	105.114	106.915	24.8891	26.2856	16.566
LOC_Os10g25180	Seeds	0	0	0	0	1.00667	0	20.5745	17.5538	0	6.01848	6.07142	0	0	0
LOC_Os10g25250	Inflorescence,Anther	0	0	4.82736	0	10.6427	0	0	0	0	0	0	0	0.350675	0.0421716
LOC_Os10g25290	Shoots	8.61308	24.8732	1.42472	0	43.9604	54.7633	24.3128	7.72413	8.37308	5.69099	5.70628	237.398	14.2051	2.28888
LOC_Os10g25450	Inflorescence,Pistil	0	0	14.4608	28.6644	0.256137	26.3112	1.03926	0	1.25185	0	0	0	0.606056	0.912271
LOC_Os10g26470	Anther	0	0	5.77641	0	241.189	0	0	0	0	0	0	0	0.684955	0.449483
LOC_Os10g26500	Inflorescence,Pistil	0	0.162013	2.35794	27.0207	0	22.4614	7.52469	0	0	0	0	2.07311	1.11701	1.70974
LOC_Os10g27170	Anther	0.167502	0	2.01354	0.743184	27.4078	0.302447	0	0	0	0	0	1.17797	0.349599	0.396961
LOC_Os10g27480	Anther	0	0	10.7882	0	742.184	0.69818	0	0	0	0	0	0	0.0704916	0
LOC_Os10g28330	Pistil,Seeds	0.60006	0.75545	3.6883	4.85262	0.454405	46.0469	30.4585	3.69179	0.915501	1.75349	2.04019	1.03702	0.776882	0.799388
LOC_Os10g29610	Anther	0	0	0	0.785385	34.5591	0	0	0	0	0	0	0	1.24251	0.864549
LOC_Os10g30090	Anther	6.76394	7.31776	8.79108	3.53967	44.1693	3.29142	2.68215	2.26759	4.22575	0.93528	1.07361	9.185	4.04743	3.80691
LOC_Os10g30150	Embryo	0	0	0	0.355293	1.59459	23.7893	28.6136	3.79619	112.66	6.32128	6.96163	3.94902	0.246821	0.211307
LOC_Os10g30310	Inflorescence	0	0	17.21	4.00308	0	0	2.03369	0	0	0	0	2.07548	2.6487	2.05335
LOC_Os10g32580	Seeds	0	0	1.47636	17.7082	0	2.21989	637.101	0.610747	0	0	0	16.1273	7.79592	9.05257
LOC_Os10g32900	Anther	0	0	10.3547	1.6003	149.278	2.19092	0	0	0	0	0	2.10038	1.2717	1.88239
LOC_Os10g32980	Inflorescence	1.7536	0.583182	255.272	23.1198	0.254283	0.988547	0.424641	0	0	1.79854	1.55184	32.6072	23.5495	48.6428
LOC_Os10g33250	Inflorescence,Pistil	0	0	209.7	119.405	36.6616	132.129	1.92578	0	0	0	0	0	0.286009	0.192803
LOC_Os10g33310	Pistil	10.1096	11.1809	13.529	7.31807	3.34664	65.1405	10.4782	1.88392	11.7523	2.29543	1.96583	4.93065	8.47909	11.2513
LOC_Os10g35580	Inflorescence,Pistil,Seeds	0	0	4.44996	30.2502	2.63134	13.9967	12.9664	0	2.20267	0	0	2.55292	0.74632	0.368085
LOC_Os10g35800	Endosperm,Seeds	1.18486	0.0410169	12.632	0.628069	164.653	0.946056	156.234	313.871	15.8682	569.145	577.63	0.00613191	1.44627	1.08463
LOC_Os10g36170	Anther	16.6213	7.86068	457.322	47.2352	1149.19	377.575	51.2805	0	0	0	0	121.64	310.784	222.408
LOC_Os10g36390	Inflorescence	0	0	3.0431	140.932	0.163279	11.5121	2.06431	0.907704	7.56331	0	0	11.0452	5.26252	2.79666
LOC_Os10g36650	Inflorescence	9.39409	7.32448	121.426	347.884	14.8225	63.2093	39.1762	15.486	7.8369	29.4702	29.7771	39.9538	37.0667	37.7594
LOC_Os10g36848	Seeds	1.73395	6.40803	9.26907	0.771924	1.09324	0.719542	74.2509	3.14956	3.63291	0.836307	1.11909	7.55586	7.0835	21.7842
LOC_Os10g37230	Anther	2.45989	4.10567	10.5904	40.7015	194.515	70.5095	36.176	10.5233	19.9805	9.21895	10.8152	11.1134	5.65542	7.02684
LOC_Os10g37740	Anther	26.5856	12.8347	19.242	33.2366	211.885	55.2245	15.0445	11.3656	59.6875	7.99159	9.00692	19.4432	4.22312	5.96008
LOC_Os10g38050	Inflorescence	0.257758	0.262214	1.19603	33.2958	1.16378	0.652409	0.472799	0.799732	1.30644	0.29422	0.293215	0.204642	0.598319	0.440186
LOC_Os10g38700	Leaves	308.789	162.05	6.45676	0.625816	0.683773	8.34547	3.77835	0	0.683155	0	0	17.6396	62.8908	52.7872
LOC_Os10g38710	Leaves,Shoots	414.773	123.806	20.2341	1.46999	0	2.81685	1.1771	0	1.49301	0	0	7.47074	197.158	197.906
LOC_Os10g38730	Leaves	66.4224	30.8735	8.29799	0.776858	0	0	1.76478	0	0	0	0	2.09423	2.66729	6.29752
LOC_Os10g38800	Inflorescence	0	0	0.966156	16.8029	0	0.814938	1.92599	0	0.610158	0	0	1.01762	1.86118	2.65057
LOC_Os10g38920	Inflorescence	0	0	12.8493	10.3952	2.81128	1.26822	1.948	0.505489	0	0	0	2.42609	2.82814	2.96428
LOC_Os10g38960	Pistil	0	0	0.975815	0	0	17.4781	0	0	0	0	0	0	0.550721	0.505331
LOC_Os10g39170	Inflorescence	0.524265	0.464669	2.39107	73.076	0.796757	4.85716	1.32313	0	0	0	0	2.11699	5.0651	10.5763
LOC_Os10g39840	Inflorescence	1.51591	0.404828	46.8574	5.57926	0.427871	0.756695	5.2152	0	0	0	0	4.89178	7.86094	9.786
LOC_Os10g39970	Inflorescence	0	0.248185	0.854051	15.5932	0	0	1.42908	0	0	0	0	0	0.910544	2.82442
LOC_Os10g40550	Anther	6.26747	2.9916	9.20089	4.51626	45.4898	9.20801	3.17003	4.72813	5.87477	8.70708	8.1347	11.1604	1.0853	1.15071
LOC_Os10g40720	Seeds	82.3351	13.3142	49.2177	164.252	18.7583	33.4366	689.964	1.64474	3.40611	0.821736	0.759722	96.4795	123.357	149.632
LOC_Os10g40730	Pistil,Seeds	5.11514	1.24049	142.403	141.909	96.059	931.743	386.717	14.4434	31.8655	7.12481	8.88506	101.683	44.1498	47.3352
LOC_Os10g41270	Pistil	1.01152	0.447587	0.998622	0	0	7.28393	0	0	0	0	0	0	0.622707	0.303971
LOC_Os10g41430	Inflorescence,Pistil	0	0	8.7601	35.3313	1.38378	26.5925	8.30637	0	0	0	0	4.63609	1.7861	3.88401
LOC_Os10g42850	Inflorescence,Pistil	0	0.601329	10.2716	9.18819	0	12.2767	0	0	0	0	0	0	0.244571	0.149006
LOC_Os11g01610	Anther	0	1.24085	11.8765	16.0829	54.9783	8.87747	3.63662	0.70278	0.915199	3.1265	2.84231	5.33431	4.17447	5.46762
LOC_Os11g02130	Inflorescence	0.338837	0.231262	139.263	2.3544	3.43591	2.47883	15.9968	0.781559	0	0.449346	0.405594	9.28416	1.57288	3.85657
LOC_Os11g02165	Inflorescence	0	0.270736	0	89.1722	0.353277	0	0	0	0	3.12598	2.64693	0	0.488347	0.176745
LOC_Os11g03370	Shoots	0.925842	2.79627	0	0	0	0	0.780402	0	0	0	0	18.0795	0.427637	0.402623
LOC_Os11g03520	Inflorescence	0	0.658862	0	9.82341	0.705994	0	0	0	0	0	0	0.719084	0.381179	0.615208
LOC_Os11g03660	Leaves,Shoots	1.9731	13.0986	0	1.42394	1.70673	0	1.89406	0	0	0	0	2.59024	15.0357	11.9673
LOC_Os11g03980	Anther	0	0	1.87962	0.375402	10.3301	0.760612	0	0	0	0	0	0	0.836713	0.742995
LOC_Os11g04840	Anther	0	0	1.67673	0.0745593	49.16	0.20712	0.1446	0.0448534	0.559959	0	0	0	0.098501	0.0902524
LOC_Os11g05010	Pistil	0.676871	0.115684	39.1404	61.621	2.60372	205.161	46.6773	9.41883	74.0546	4.45065	4.81039	10.7505	7.74692	9.97752
LOC_Os11g05190	Inflorescence,Pistil	2.18076	0	29.218	59.292	2.82308	39.0374	2.14175	0.482049	9.43432	0.686877	0	2.81567	2.15686	3.39171
LOC_Os11g05290	Inflorescence	0	0	71.3957	495.426	0.917922	28.1514	14.4508	1.0849	4.99905	1.18284	0	18.8501	48.5819	98.5543
LOC_Os11g05380	Anther,Shoots	0.545465	7.49291	3.70351	0	46.2063	9.05011	7.64301	2.43659	0	0.734322	0.75566	34.1921	3.79916	0.459685
LOC_Os11g05600	Anther	0	0	3.94169	1.58465	26.4194	2.94022	2.66246	0	0	0	0	0	0.193454	0.263269
LOC_Os11g05660	Shoots	1.87473	0.449904	0.638215	0.281063	1.57192	0.532445	0	0	0	0	0	18.4757	3.29646	6.18085
LOC_Os11g05730	Inflorescence,Pistil,Seeds	0.796485	0.355413	8.37671	64.6942	0.848607	62.9649	26.7582	0.145372	7.09179	0.0561621	0.58928	6.54128	3.35367	2.32086
LOC_Os11g06140	Anther	0	0	2.88578	0.217955	13.9842	0.365352	1.62747	0.270028	0	0	0	0	0.166042	0
LOC_Os11g06820	Inflorescence	0	0	1.16748	38.1225	0	2.43413	0	0	2.53124	0	0	8.09284	1.67118	5.90963
LOC_Os11g06870	Inflorescence	0	0	0	8.95294	0	0	0.985371	0	0	0	0	0	0.452186	0.491349
LOC_Os11g07480	Anther	0	0	0.873715	0.614092	6.9288	0	0	0	0	0	0	0	0.427413	0
LOC_Os11g07980	Leaves	15.8825	93.6465	0	0	0	0	0	0	0	0	0	0	1.83166	6.21836
LOC_Os11g08314	Anther	0.0444173	0.0557008	4.08395	0.285618	45.2473	0.551465	0.327835	0.00175064	0.172025	0.206625	0.223968	0.340099	0.341791	0.292561
LOC_Os11g09150	Inflorescence	1.24935	0.591997	34.5726	5.14251	1.83451	10.74	9.59005	0	1.61147	0	0	0	2.07541	0.734921
LOC_Os11g10200	Anther	0	0	1.09472	0	7.40779	0	0	0	0	0	0	0	0.207294	0
LOC_Os11g11960	Leaves,Shoots	5.49055	21.1768	0.72615	0.14782	0.3298	2.15104	1.2115	0	0	0	0	15.1702	1.30436	2.67408
LOC_Os11g13650	Anther,Seeds	0	0	0	0	7.66248	0	4.49281	0	0	0	0	0	0.0723715	0
LOC_Os11g14140	Inflorescence,Pistil	55.2464	46.467	341.49	90.3021	139.537	327.076	122.96	8.79577	25.6268	8.61728	8.87228	29.8652	33.694	25.0059
LOC_Os11g14570	Inflorescence	4.51284	4.17973	441.227	19.8287	31.2069	14.9938	21.7289	1.68453	0.555512	0.463682	0.353342	10.0471	5.48659	11.1271
LOC_Os11g17970	Endosperm	3.66461	1.10301	22.9748	1.10219	13.4833	0.636182	25.8161	36.6394	3.14583	139.71	134.583	5.60785	15.2697	19.1108
LOC_Os11g18730	Inflorescence	0.542719	0.0750183	68.5489	90.7901	0.913488	4.96269	0.275613	0	0	0	0	35.0674	29.3366	25.8665
LOC_Os11g19160	Inflorescence,Anther	0	0	86.9962	0.590139	211.432	1.13603	0	0	0	0	0	0.170175	0.657054	0.433633
LOC_Os11g19210	Inflorescence,Pistil	0.245174	0.875333	0.957987	13.5769	2.48131	11.3681	0.498408	0.0475495	0.177885	0	0	2.16379	2.00793	2.13384
LOC_Os11g19340	Shoots	0	0	0	0	0.599377	0	0	0	0	0	0	7.24557	0.522055	0.193784
LOC_Os11g26340	Inflorescence,Shoots	0	0	16.9722	4.64977	0	0	1.55394	0	1.15922	0	0	15.2969	1.35821	36.906
LOC_Os11g27400	Inflorescence	0	0	0	27.9564	0	0	4.99812	0	0	0	0	4.70995	4.55711	3.5342
LOC_Os11g30910	Embryo	1.3597	1.98002	1.20014	0	0	0	0	0	18.0287	0.849431	0.781595	3.13396	2.30151	3.26273
LOC_Os11g31590	Pistil,Seeds	0.808553	0.109934	13.342	16.3344	2.79313	51.5749	44.0134	1.11944	15.3323	0	0	1.49783	1.27283	1.97483
LOC_Os11g32100	Inflorescence,Seeds	0	0	1.28233	38.9683	0	10.364	34.7507	10.2237	11.9189	9.27739	8.95363	1.86239	4.35903	3.46587
LOC_Os11g32490	Anther	0	0	3.60412	4.64312	40.1814	0.289759	0.407445	0.42354	0.31262	0.3908	0.304953	4.12114	1.09833	1.75339
LOC_Os11g33270	Pistil	10.9712	1.62836	5.75324	28.9108	17.4395	193.036	55.0687	0	9.03885	0	0	9.71547	4.84292	12.3737
LOC_Os11g33394	Leaves	29.1299	79.6105	0.39126	0	0	0	0	0	0	0	0	2.38924	2.71653	5.93859
LOC_Os11g36240	Inflorescence,Pistil	0	0	24.1537	0	0	22.034	0	0	0	0	0	0	4.45749	2.50024
LOC_Os11g36740	Anther	2.53888	6.65491	15.2168	11.6153	194.398	3.73777	4.04839	0.327361	2.31816	0	0	1.90291	9.85359	6.96774
LOC_Os11g36940	Inflorescence	0	0	1.23264	36.7558	0	0.4732	2.38735	0	0	0	0	2.14112	4.85069	6.5415
LOC_Os11g37670	Pistil	0	0.0840263	18.0643	25.817	3.83009	98.4085	1.77332	0	3.76341	0	0	0.390092	0.446221	0.101695
LOC_Os11g38010	Inflorescence	0.877429	0.354329	107.893	23.3335	2.91563	13.8793	1.41594	0.241722	3.3874	0	0	38.1119	6.89845	18.9189
LOC_Os11g38220	Inflorescence	0	0	6.04822	0	0	0	0	0	0	0	0	0	0.253428	0.347563
LOC_Os11g40009	Shoots	9.6168	2.87941	3.4657	10.4772	0.246506	0.512501	1.09099	0	0	0	0	49.4878	2.19979	4.26303
LOC_Os11g40530	Seeds	0	0	0	0	0	1.85433	651.113	78.438	116.36	68.2193	69.7257	0	0.321019	0
LOC_Os11g41150	Shoots	9.97973	3.52574	13.5371	12.8892	0.98657	5.73948	8.20108	0	0	0.787624	0	57.1868	33.0668	44.4931
LOC_Os11g42220	Shoots	0.308124	0	0	0	0	0	0	0	0	0	0	4.82125	13.8017	12.1787
LOC_Os11g42450	Inflorescence,Seeds	0	0	0.884171	56.1233	0	5.75181	23.0391	0	1.03067	0	0	1.46485	0.926329	1.24312
LOC_Os11g43980	Inflorescence	0	0	3.47709	25.0718	0	1.19108	0.979812	0	0	0	0	1.03895	6.57712	4.4172
LOC_Os11g43990	Shoots	1.80975	2.52754	0.434877	0	0	0	0	0	0	0	0	11.8269	0.133551	0
LOC_Os11g44920	Inflorescence,Embryo	0	0.428725	3.17333	20.9806	1.26114	4.17619	2.53278	0	14.1495	0	0	2.23664	1.02399	1.06088
LOC_Os11g45740	Shoots	6.5889	9.851	24.5015	0.416632	36.6529	40.6899	3.02777	0.334448	0.41542	0.403927	0.480851	99.704	1.27676	1.93267
LOC_Os11g45990	Inflorescence,Shoots	0.533043	0.220014	3.23511	22.0661	0	0.288767	4.27954	0	0	0	0	21.093	2.86257	1.20282
LOC_Os11g47520	Endosperm,Seeds	0	0.0583979	0	0	0	1.39041	673.576	1369.7	20.5687	1470.29	1475.53	0	0.182365	0.0696329
LOC_Os11g47550	Endosperm,Seeds	0	0.227709	0	0	0	0	4.02495	15.0961	0	13.7193	14.0314	0	0.62475	0.353112
LOC_Os11g47840	Endosperm	1.8746	4.75426	2.61948	2.43289	3.79451	1.03205	13.0811	26.7459	2.27892	67.3038	68.1139	17.6289	1.73465	2.17866
LOC_Os12g01370	Inflorescence,Anther	2.36621	1.15335	69.3514	16.1289	121.377	5.12245	5.84721	5.57471	4.23077	6.90921	6.53239	13.0157	13.2456	19.5252
LOC_Os12g02080	Inflorescence	0.928887	1.31193	244.42	3.25749	1.78553	3.81292	11.6811	0.453858	0	0.787591	0.45993	21.315	1.59663	3.64983
LOC_Os12g02105	Inflorescence	0	0.317677	0	87.7581	0.369654	0	0	0	0	3.42732	3.91855	0	0.324284	0.460554
LOC_Os12g03740	Shoots	0.805877	1.78771	2.12768	1.39774	0	2.03853	2.73356	0.588705	2.06162	0	0	39.8264	1.62189	1.1429
LOC_Os12g03860	Leaves,Embryo	20.8506	7.79417	0.848177	0.295767	1.53781	2.24219	7.03438	3.93311	23.9995	0.96857	1.34285	2.3483	5.51753	3.22733
LOC_Os12g04700	Anther	0	0	1.23886	0.063587	53.1866	0.180186	0.0794417	0.0411125	0.481091	0	0	0	0.174177	0.0892308
LOC_Os12g05020	Leaves	15.1172	10.8036	0	0	0	0	0	0	0	0	0	0	1.66805	1.38108
LOC_Os12g05120	Inflorescence	0	0.164674	3.75241	80.4219	0	15.7883	1.61173	0	7.81123	0	0	0.446452	0.695235	0.98673
LOC_Os12g05260	Shoots	16.0907	26.3203	23.4135	84.9545	1.82103	201.668	199.212	1.2216	18.9151	2.30186	3.05663	486.316	13.3013	6.26498
LOC_Os12g05440	Anther,Shoots	1.44755	6.29953	3.93937	0	32.4667	9.94	1.98622	0.742264	0	0	0	46.7908	1.07487	0.420182
LOC_Os12g06060	Inflorescence	1.52645	0.643532	31.8961	9.48287	4.45586	9.68793	4.83253	1.35748	1.03436	0	0	2.88846	2.32444	2.25193
LOC_Os12g06780	Anther	3.93294	8.94121	15.1906	13.2551	220.39	10.4311	7.17957	0	0.954135	2.37014	2.40856	2.86487	6.51171	1.91887
LOC_Os12g07640	Inflorescence,Seeds	0.524639	0.457622	10.8341	3.05967	1.35506	2.17829	11.2007	0.217146	1.69215	0.937346	0.902749	2.32454	1.58514	1.84671
LOC_Os12g09700	Shoots	0	0	0	0.65299	0	0	0	0	0	0	0	12.4408	14.8631	0.788485
LOC_Os12g12370	Endosperm,Seeds	8.48628	10.5625	17.3926	6.43258	8.41008	11.308	25.1731	64.6478	12.1232	104.161	104.659	10.1715	11.978	9.40086
LOC_Os12g12730	Anther	0	0	4.50111	0	200.731	1.31446	0	0	0	0	0	0	0.594543	0
LOC_Os12g12860	Anther	0	0	6.13683	0.127904	558.179	0.493846	0	0	0.429362	0	0	0	0.160711	0.24152
LOC_Os12g12934	Leaves	36.8985	31.3133	0.765002	0	0	0	0	0	0	0.234165	0.255248	0	11.3211	9.50647
LOC_Os12g13100	Inflorescence,Pistil,Seeds	0	0.545979	14.7953	41.0732	0	41.0982	37.8385	0	9.42201	0	0.566862	14.3942	2.95951	3.36451
LOC_Os12g13930	Inflorescence	0	0	0.476897	15.9697	2.60665	0	0	0	0	0	0	0	0.313738	0.203341
LOC_Os12g14440	Leaves,Shoots	236.813	272.912	0	4.70667	0	0	0	0	0	0	0	536.264	0.849601	3.19945
LOC_Os12g17160	Anther	0.452554	0.238919	17.8171	2.47778	48.6934	14.4104	10.2263	0.324834	4.5998	0	0	4.98681	0.524519	0
LOC_Os12g17430	Shoots	0.845996	4.96855	2.55515	0.887018	2.526	0.695763	0.861188	1.23389	0.641902	0.369922	0	26.5611	2.05833	1.91156
LOC_Os12g18960	Inflorescence,Anther	0	0	67.7928	6.12442	127.295	1.17052	3.96436	1.10366	0	0.588684	0.627339	0	0.431517	0.251499
LOC_Os12g23980	Seeds	1.98373	0.729861	0	0	0	2.04629	47.9615	0	0.254325	0	0	0	0.228436	0
LOC_Os12g25690	Inflorescence,Shoots	5.16845	10.1607	57.6316	193.452	6.42486	48.8208	34.4761	2.42313	9.74884	1.47979	1.34521	112.246	46.2096	58.9227
LOC_Os12g28260	Anther	0.172229	0.10061	4.14888	0.0548714	73.4017	0.256276	0.11457	4.15e-09	0.262632	0.0468117	0.0408337	0.312506	0.56045	1.40196
LOC_Os12g28770	Seeds	0.882217	0.559542	1.58849	28.7162	0	21.0596	103.386	0	8.01205	0	0	2.81077	12.3726	15.3964
LOC_Os12g29620	Inflorescence,Shoots	0	0	0	2.50972	0	0	0	0	0	0	0	0	7.72471	8.61651
LOC_Os12g29950	Leaves	11.6025	19.7529	1.53689	0.107491	1.34653	2.18244	0.758987	0	1.34436	0	0	1.4251	3.19748	1.76904
LOC_Os12g29980	Inflorescence,Pistil,Embryo	0	0	2.34145	8.31156	0	13.5625	1.76528	0.334804	11.3371	0	0	0	0.389944	0.270388
LOC_Os12g30150	Anther	0	0	0.391232	0.151691	33.7144	0	0	0	0	0	0	0	3.2866	0.596265
LOC_Os12g30500	Anther	0	0	0	0	87.5495	0	0	0	0	0	0	0	0.685821	0.634916
LOC_Os12g35330	Leaves	17.7551	19.1088	0	0	0	0	0	0	0	0	0	4.35748	3.25903	0
LOC_Os12g35710	Anther	0	0	1.6251	0	493.152	0.644811	0	0	0	0	0	0	0.858675	0.706458
LOC_Os12g36210	Shoots	16.3482	1.16453	0.917296	0	5.12152	6.83748	0	0	17.0292	0	0	78.1242	1.66681	0.381496
LOC_Os12g36220	Pistil,Embryo,Shoots	1.27838	0	0	0	0.712429	8.66421	1.91407	0	21.8796	0	0	25.0266	2.17356	0
LOC_Os12g36240	Embryo,Shoots	1.5933	0	0	0	0.835161	1.0697	0	0	20.9752	0	0	36.9964	1.00096	0.421763
LOC_Os12g36630	Anther	1.03433	2.53644	65.0969	1.06013	239.473	6.42383	1.94894	1.2135	0	0	0	27.0593	9.06194	1.04567
LOC_Os12g36640	Inflorescence	25.6822	65.9979	322.138	34.6713	124.283	127.812	69.0716	7.34668	17.73	6.23378	7.8921	107.794	82.2051	56.5082
LOC_Os12g36660	Pistil	0	0	0	0	0	3.59778	0	0	0	0	0	0	0.197324	0.255277
LOC_Os12g37690	Anther,Pistil	2.23903	2.16263	7.00498	0	138.815	107.032	2.23946	0	0	0.677271	0.519286	5.40031	0.345229	0.697849
LOC_Os12g38150	Inflorescence,Pistil,Embryo	3.42526	5.5889	8.81441	67.9177	0.663857	102.727	8.21425	2.56818	212.342	2.2992	2.08924	13.8321	20.9553	11.407
LOC_Os12g38170	Leaves	541.234	619.466	28.4276	0	0	0	0	0	0	0	0	48.5945	24.6388	24.4839
LOC_Os12g39160	Inflorescence,Pistil	1.06461	0.668755	12.4665	37.6473	2.99803	30.0588	11.0825	0.711317	6.89198	0	0	3.33196	0.966717	1.83009
LOC_Os12g39310	Pistil,Shoots	0	0.397217	0	0.420485	0.549984	7.09757	0	0	0	0	0	16.2165	0.832302	0.653891
LOC_Os12g40330	Seeds	0	0.60159	2.6514	0	0	1.16189	11.846	0	0	0	0	0	1.01665	0.51015
LOC_Os12g41170	Anther	0	0	3.03074	0.778032	36.7187	0.367536	0	0.130529	0.212195	0.164783	0	0	0.183631	0.233046
LOC_Os12g41660	Inflorescence,Pistil	6.15038	3.5394	8.21103	40.4733	2.31082	45.8377	4.35492	0	2.51079	0	0	7.3492	1.86528	2.4109
LOC_Os12g42660	Anther	0	0	0.671307	0	16.9085	0	0	0.233454	0	0.32846	0.458991	0	0.154682	0.128942
LOC_Os12g43700	Anther	0	0	31.2087	0	1069.85	1.74473	0	0	0	0	0	0	0.222647	0.21508
LOC_Os12g43820	Anther	6.20154	5.77372	4.92594	2.8356	706.508	1.54618	0	0	0	0	0	0	3.2825	1.90456
LOC_Os12g44350	Anther	0.709306	0.891569	62.6619	2.28714	1080.32	13.3136	3.24304	1.80866	1.5079	1.07508	1.09369	0	1.49247	2.47398
LOC_Os01g01120	Leaves	116.817	132.582	22.0193	9.55476	1.10221	15.4043	8.65332	0	3.41233	0	0	20.1836	44.3797	33.2449
LOC_Os01g01190	Pistil	0	0	10.2472	22.1403	0.357896	74.4618	30.7364	0.453659	19.1094	0	0	3.38284	2.56663	3.35048
LOC_Os01g01290	Endosperm,Seeds	0.314869	0	0	0	0	0	18.6542	47.7246	2.10539	47.2169	48.7949	0	4.885	0
LOC_Os01g01340	Leaves	126.381	1262.96	265.256	9.92276	0.997338	53.5594	9.98538	0.765467	2.67765	0.572696	0.445605	292.407	356.111	192.791
LOC_Os01g02050	Anther	0.609667	0.272466	5.26436	6.08208	94.0377	1.03492	5.90402	4.23162	1.94943	1.75189	1.84953	0	0.584647	0.372351
LOC_Os01g02060	Inflorescence	0.532202	0	5.01182	66.7933	0.357928	14.2758	3.1641	0.470735	14.9609	0	0	3.9414	2.51527	3.11785
LOC_Os01g02080	Leaves	86.5776	49.9534	24.5388	5.7885	0.671612	18.3322	12.7835	1.77949	0	0	0	14.6073	20.5192	17.7593
LOC_Os01g02120	Embryo	0	0	0	0	0	0	12.1416	13.7737	564.968	20.3986	20.324	0	0.914046	0.542434
LOC_Os01g02190	Inflorescence	0	0	0	47.9856	0	0	0	0	0	0	0	0	0.308053	0.530416
LOC_Os01g03040	Leaves	111.619	70.8526	9.00893	7.72377	3.15262	13.188	7.73754	0.517513	2.12941	0	0.873998	20.7538	35.5055	31.8201
LOC_Os01g03310	Leaves	344.942	574.957	14.5406	0	0	3.21175	1.1666	0	0	0	0	70.3688	38.5935	29.1241
LOC_Os01g03320	Leaves	139.001	328.019	1.48214	0	0	1.15174	0	0	2.5194	0	0	22.4962	12.7071	7.36639
LOC_Os01g03330	Anther,Pistil,Shoots	6.95038	6.98738	0.856926	0	55.9642	21.6501	8.26636	0	7.25639	0	0	91.051	1.37249	0.356219
LOC_Os01g03340	Pistil,Embryo,Shoots	95.0817	235.252	55.538	3.43462	151.986	592.732	70.9112	9.1476	558.279	4.65236	4.92082	517.234	18.8537	15.422
LOC_Os01g03360	Embryo	34.587	27.8262	51.1598	1.85458	73.6065	562.134	78.0946	73.0136	4029.11	32.7671	32.8487	234.723	6.23609	6.45628
LOC_Os01g03380	Embryo	0	0	0	0	0	1.77101	0.82703	0	19.2989	0	0	0	0.901345	0.971152
LOC_Os01g03390	Pistil,Shoots	83.3062	168.366	22.4431	0.43458	69.3812	317.43	120.11	2.14556	19.8375	0.761267	0.715621	302.594	12.6754	19.0268
LOC_Os01g03510	Anther	9.51425	5.91386	33.5597	46.2559	155.974	28.0695	20.4953	8.77808	17.5235	5.86443	5.73305	8.01329	4.77642	5.37807
LOC_Os01g03670	Inflorescence	0	0	0	263.785	5.72369	0	0	0	0	0	0	0	0.311504	0.397901
LOC_Os01g03680	Embryo	16.2559	5.99124	0	4.4809	0	6.83484	4.57304	6.50857	318.969	2.28938	2.304	72.7404	1.27863	0
LOC_Os01g03710	Inflorescence	0.764259	1.13788	49.7174	3.14393	6.80351	4.70646	0.54231	0	1.19916	0.477329	0.485218	2.91857	2.09135	0.964779
LOC_Os01g03740	Shoots	0.238911	0.702577	0.775595	0.657626	0.0515119	0.259772	2.32565	0.117419	0.186077	0	0	23.086	1.00592	1.2065
LOC_Os01g03950	Inflorescence,Pistil	0.346058	3.42204	24.1608	79.8342	0.791615	48.6294	23.5428	0.977016	13.0285	0.417611	0.566988	24.1005	8.70925	5.0175
LOC_Os01g04230	Inflorescence	1.43046	0	3.18896	48.7104	0	8.04675	1.86725	0.740641	9.68793	0.804538	0.598096	1.31958	1.09081	2.42485
LOC_Os01g04290	Pistil	0	0	10.4872	1.54957	8.63122	67.3045	0	0	0	0	0	0	0.418876	0.440281
LOC_Os01g04350	Inflorescence,Shoots	92.1552	35.9242	585.511	43.6913	7.89437	60.1053	12.1514	0	0	0	0	309.663	56.0812	124.315
LOC_Os01g04360	Embryo	0	0.108991	5.31993	1.26273	0	2.03242	4.66371	6.67782	64.1686	5.25555	4.79594	0	0.428254	0.256752
LOC_Os01g04370	Embryo	0.325915	0.104331	14.6607	1.62772	0	2.1922	66.7834	67.8379	666.793	65.6332	60.7235	0	1.8292	0.377818
LOC_Os01g04380	Inflorescence,Embryo	0.719585	0.211326	57.3416	4.29061	0.402802	2.73858	14.0405	13.5206	131.171	10.2363	9.02421	0.586247	0.284527	1.25198
LOC_Os01g04590	Shoots	6.92842	3.10455	1.31673	1.6697	5.33897	1.01621	3.37442	0	0.566255	0	0	79.024	13.5719	7.3561
LOC_Os01g04920	Shoots	19.3659	6.97972	8.99546	40.1444	1.6504	9.33719	4.95839	0	0.455027	0	0	2.55565	155.344	89.8651
LOC_Os01g05100	Anther	0.368358	0.568983	1.11315	0.543045	80.986	0.750983	0.509384	0.0856487	0.602708	0.07011	0.269147	1.88812	0.334066	1.11941
LOC_Os01g05430	Anther	1.87744	0.633813	4.71169	14.7405	62.6283	12.3031	4.65404	3.07001	8.62296	7.56987	7.37518	0	1.38453	0.940174
LOC_Os01g05760	Inflorescence,Shoots	0	0	7.49866	0	0	0	0	0	0	0	0	0	0	4.14476
LOC_Os01g05970	Inflorescence,Pistil	24.3475	14.8457	33.8437	119.038	10.2926	108.191	55.5234	7.72238	24.8511	7.78443	7.67202	23.6263	4.57454	10.0495
LOC_Os01g06040	Inflorescence	0	0	8.40585	0	0.956459	0	0	0	0	0	0	0	1.08405	1.35196
LOC_Os01g06320	Anther,Pistil	0	0	0	0	9.10803	5.95174	0	0	0	0	0	0	0.0811378	0
LOC_Os01g06510	Shoots	1.41131	1.27828	0.500884	1.10012	0.642123	0.828858	0.520225	0.716228	0.631283	0	0.400227	17.6304	0.232612	0.991705
LOC_Os01g06630	Embryo	0	0	0	0	0.780953	0	3.94009	38.2116	2350.95	41.0136	45.6384	0	0.470648	0
LOC_Os01g06876	Leaves,Shoots	2.06384	20.4296	0	0	1.4464	0	0	0	0	0	0	11.202	0.659321	0.577677
LOC_Os01g07240	Embryo	1.06022	0.705077	7.65416	33.1335	2.0886	24.4607	4.95795	1.91301	122.063	4.28449	5.34087	15.4828	9.53433	6.4764
LOC_Os01g07420	Inflorescence	0.766892	0.42047	48.2532	16.8383	1.52071	2.52963	7.7859	0	0	0	0	9.83215	5.19706	11.1973
LOC_Os01g07530	Shoots	28.1752	14.1054	0.543995	0	1.24446	0.572041	2.06424	2.32193	21.7944	3.04752	4.00199	95.3649	5.56093	9.7967
LOC_Os01g07930	Seeds	0	0	0	0	0	0.790125	98.1151	11.2657	0	4.55268	5.11931	0	0.122828	0.113283
LOC_Os01g07970	Anther	3.15697	15.6897	21.866	6.39775	278.9	80.0473	22.3119	4.10333	2.24913	3.34846	2.6209	56.5123	29.0752	54.4264
LOC_Os01g08340	Anther	1.78387	1.28755	3.73648	1.50529	32.0636	2.5661	1.6595	1.22103	1.45218	1.05275	1.41529	4.66495	1.69056	2.10649
LOC_Os01g08440	Anther,Leaves	192.006	148.497	10.309	6.35827	170.294	44.0188	19.1329	1.3518	0.77044	0	0	5.74815	24.5298	31.1939
LOC_Os01g08800	Inflorescence	0	0	17.8142	0.476403	0	0	0	0	0.396029	0	0	0	0	0.206969
LOC_Os01g09230	Anther	0.404917	0.396579	2.58472	0.600183	19.726	0.5917	2.37351	1.43883	0	1.21408	0.95965	0	0.594444	0.495941
LOC_Os01g09540	Inflorescence,Leaves	203.286	212.353	187.032	81.9817	0	13.3794	2.886	0	0	0	0	38.8558	84.1457	111.183
LOC_Os01g09620	Pistil,Embryo	19.0335	11.3401	55.2983	26.4844	4.84712	227.805	36.7884	6.94851	214.797	6.41145	5.12388	19.1388	9.00718	16.4212
LOC_Os01g09770	Endosperm	7.02088	15.0005	11.4706	6.18428	10.2029	6.45808	7.98203	14.3665	2.8531	68.0167	69.6898	23.1487	12.5068	21.5058
LOC_Os01g09800	Pistil	3.11409	3.14212	18.9322	2.5505	22.499	86.8431	1.52698	0	3.61493	0	0	19.6794	1.40896	1.39581
LOC_Os01g10440	Anther	1.3249	3.31628	29.9219	1.10368	128.013	15.3439	13.5395	0.744511	0	0.691574	0.513283	2.6057	1.17737	0.872735
LOC_Os01g10470	Anther	0	0	21.9303	0	1155.52	2.90014	0	0	0	0	0	0	0.565908	0.26269
LOC_Os01g10490	Inflorescence,Pistil	0	0	34.4149	218.229	2.15112	243.389	21.679	0	7.16661	0	0	7.95482	1.26677	5.24421
LOC_Os01g10504	Anther,Pistil	0	0	97.9252	25.6069	176.407	260.609	74.0107	3.73422	0.504991	1.6762	2.26545	0	0.53539	0.838885
LOC_Os01g10900	Anther	0.637968	0.139104	6.70014	4.33614	150.472	4.1077	0.480502	0	1.31908	0	0	0.679416	0.49194	0.19659
LOC_Os01g11220	Inflorescence,Anther	0	0	10.3548	1.00017	27.0375	0.602033	0	0	0	0	0	0	1.4824	1.46325
LOC_Os01g11460	Pistil	0	0.571183	11.8657	3.61853	4.64351	107.404	13.1807	0	1.59405	0.783287	0.845096	0	1.26031	2.00748
LOC_Os01g11550	Inflorescence,Pistil	0.729825	0.458803	5.62558	45.2138	0.233833	36.2399	2.81567	0	6.8409	0	0	3.43315	4.12769	4.30094
LOC_Os01g11600	Shoots	5.61283	4.93658	3.04796	1.51355	9.21474	2.69831	22.646	0	0	0	0	77.4101	1.49015	0
LOC_Os01g11730	Shoots	0	0	0	0	0	0	0	0	0	0	0	62.9814	0.77241	2.42505
LOC_Os01g11740	Inflorescence,Anther	0	0	5.24847	0	6.80354	0	0	0	0	0	0	0	0.746956	0.113472
LOC_Os01g12000	Pistil,Shoots	8.07344	0.206467	9.05868	2.16737	8.65135	23.3937	8.4675	0	1.58649	0	0	56.2385	1.16028	1.00304
LOC_Os01g12020	Inflorescence	0	0	0.496318	167.344	1.77457	0.1749	5.40212	0	0	0	0	0	0.532414	0.278609
LOC_Os01g12030	Seeds	0	0	0	0.584784	0	1.51658	13.5603	0	0	0	0	0	0.153151	0.0881571
LOC_Os01g12070	Pistil	0	0	8.29076	0.130024	0	70.1003	0.531207	0	0	0	0	0	0.117967	0.182968
LOC_Os01g12210	Inflorescence,Leaves	31.1423	14.4401	10.8077	0	3.17568	0.675474	0	0	0	0	0	0	1.40026	0.928974
LOC_Os01g12490	Anther	0.326521	0	30.7258	0	140.117	0.477181	0	0	0	0	0	0	0.387413	0.202897
LOC_Os01g12580	Embryo	1.1755	0.32447	2.24622	0	2.2837	5.21489	4.20448	9.87332	157.295	21.9119	20.9596	13.0966	0.457373	0.803117
LOC_Os01g12660	Anther,Embryo	0	0	5.22231	5.39031	41.0264	8.54395	2.9982	1.17307	44.9746	1.52342	1.3557	0.732322	0.319091	0.791309
LOC_Os01g12880	Anther	24.4495	34.663	39.757	52.4471	227.092	36.7249	23.4005	10.1182	29.8044	9.40463	8.9076	46.9874	18.6985	16.1624
LOC_Os01g12910	Anther	4.86087	6.26509	23.1577	5.48708	105.856	23.3166	5.76831	0	3.94576	0	0	7.35975	2.00113	2.42975
LOC_Os01g13030	Inflorescence,Pistil	26.2494	14.6996	293.812	116.256	29.0884	239.232	23.9357	2.13228	47.5707	1.03051	0.957575	24.6549	30.9834	30.4721
LOC_Os01g13080	Inflorescence,Pistil,Seeds	14.7551	20.7306	50.8551	139.398	62.5492	123.076	210.768	25.7219	35.0576	8.79081	12.5422	32.2445	16.8936	19.2905
LOC_Os01g13140	Inflorescence	0	0	1.09582	18.9281	0	4.46816	0.637685	0	0	0	0	0.825034	0.905021	0.836926
LOC_Os01g13360	Endosperm,Seeds	0	0	0	0	0	0	26.8245	183.131	5.10109	151.516	154.147	0	0.281569	0
LOC_Os01g13370	Anther	8.74663	7.46505	22.3817	16.6104	381.707	33.1014	23.1626	19.5257	18.1985	39.2602	37.5413	11.8617	5.9113	5.67538
LOC_Os01g13440	Anther	0	0	39.3585	0	1284.2	1.41375	0	0	0	0	0	0	0	0
LOC_Os01g13480	Leaves	187.938	83.8185	4.15242	0	0	0	2.26946	0	0	0	0	9.7382	31.8672	25.2719
LOC_Os01g13540	Leaves	127.459	80.952	12.8766	13.4149	10.1078	18.7601	5.02163	0.687013	7.11564	0.688774	0.618441	15.6258	41.2271	43.5432
LOC_Os01g13570	Leaves,Shoots	22.7176	93.2944	12.2571	1.56786	0	3.26935	0.878549	0	0.905371	0	0	7.52758	58.6816	68.4164
LOC_Os01g13610	Anther	0	0.197662	0	0.39331	14.0563	0	0	0	0	0	0	1.14783	0.318371	0.347933
LOC_Os01g14030	Inflorescence	0	0	0	16.0891	0	0	0	0	0	0	0	0	0.391829	0
LOC_Os01g14060	Anther	0	0	0	0	10.6005	0	0	0	0	0	0	1.38428	0.244377	0.328031
LOC_Os01g14410	Shoots	127.132	2.58334	0	1.20311	0.517054	111.187	56.4086	0	2.68031	0	0	3.83524	50.1788	346.776
LOC_Os01g14590	Shoots	5.27242	3.32164	1.6555	0.50791	3.03441	3.75456	0.472787	0.205491	0.00364222	0.155186	0.0104087	22.0398	3.28449	2.36518
LOC_Os01g14880	Inflorescence	0	0	0	27.2767	0	0	0	0	0	0	0	4.87783	2.04826	4.6973
LOC_Os01g14940	Anther	0	0	95.8887	0	1596.86	3.5325	0	0	0	0	0	0	0.185737	0
LOC_Os01g15320	Inflorescence,Pistil	5.9802	2.52212	226.094	195.807	5.08521	98.3485	32.6421	0	0	0	0	25.7038	15.1127	30.2758
LOC_Os01g15340	Pistil	1.93287	5.99867	2.82045	0	0	43.9351	2.30274	0	0	0	0	8.49198	0.639969	0.373474
LOC_Os01g16040	Endosperm,Seeds	6.08724	5.82523	9.06257	10.5124	2.82896	15.3752	34.1366	325.604	27.9014	620.468	623.552	15.5853	3.15486	4.55991
LOC_Os01g16140	Seeds	0	0	5.70976	9.91267	0	14.3714	46.9596	0	15.0606	0	0	5.81042	4.21464	3.66429
LOC_Os01g16320	Anther	0	0	0	0	8.02213	0	0	0	0	0	0	0	0.779559	0.349513
LOC_Os01g16470	Anther	0	0	0	0	344.376	0.541208	0	0	0	0	0	0	0.687038	0.45507
LOC_Os01g16610	Inflorescence,Anther	0	0	4.01523	0.668557	11.8503	0	0	0	0	0	0	0	0.545858	0.631496
LOC_Os01g16650	Inflorescence,Pistil,Seeds	0	0	5.69944	61.9222	1.28736	40.4778	25.1622	0	4.74854	0	0	5.37203	0.546515	1.03628
LOC_Os01g16860	Pistil	0	0	0.626808	0.351986	0	8.76001	0	0	0	0	0	0	0.25411	0.120062
LOC_Os01g16920	Embryo	0	0.176515	0	0	0	0.758883	16.2259	22.7814	145.54	21.8321	20.6097	0	0.500278	0.597477
LOC_Os01g16950	Anther	2.54457	2.60792	17.3746	17.9218	509.371	73.8887	34.6387	2.38412	10.4959	2.06294	2.58921	4.90849	1.91379	3.84095
LOC_Os01g16960	Anther	8.16552	13.2489	58.5189	35.58	277.576	28.9078	7.68123	2.03202	10.4547	2.42226	2.408	10.2417	7.37174	11.6786
LOC_Os01g17170	Leaves,Shoots	1660.36	1239.62	153.611	108.03	4.24665	80.7006	81.9012	0.43984	6.13958	0.427238	0.287082	164.651	1488.28	942.479
LOC_Os01g17390	Anther	141.143	61.8837	23.9209	17.9683	1018.45	38.7441	13.6125	2.54848	7.87876	4.62677	4.52391	19.2332	49.8285	35.4886
LOC_Os01g17396	Leaves,Pistil	70.434	9.93374	0.832011	4.45881	19.6155	42.2435	12.959	1.22219	14.5497	0.678331	0.673105	2.32498	12.4255	7.30845
LOC_Os01g18450	Pistil	0	0	6.28608	8.80993	0	42.6956	0	0	0	0	0	0	0	1.83264
LOC_Os01g18810	Seeds	0	0	0	0	0	0	9.39215	1.19177	0	0	0	0	0.63569	0.41664
LOC_Os01g19020	Shoots	35.5624	6.96271	33.8508	6.20347	0	0	1.451	0	0	0	0	76.5709	106.452	128.625
LOC_Os01g19290	Seeds	0	0	26.3167	0	6.4601	0.527733	156.775	16.9898	4.59387	11.235	11.4948	0	0.189485	0.0694262
LOC_Os01g19740	Leaves,Shoots	821.846	2764.93	628.243	11.3795	4.60095	20.8697	27.6464	0	0	0	0	317.854	1927.66	1838.88
LOC_Os01g19770	Embryo	0	0	0	0	0	0	62.8508	41.5572	388.092	44.2824	42.2717	0	0.646638	0.429376
LOC_Os01g20160	Inflorescence	0.558564	0.201171	9.7547	0.691772	0	0	0	0	0	0	0	0	0.788336	0.800187
LOC_Os01g20770	Leaves,Shoots	0	3.03517	0	0.29153	0	0	0	0	0	0	0	0	15.2761	7.66203
LOC_Os01g20830	Leaves	46.3969	55.5283	8.03737	0	0	1.36736	0	0	0	0	0	3.81786	8.16365	7.47905
LOC_Os01g20850	Embryo	0	0	0	0	0	0	1.65265	0.824938	13.592	1.39487	1.93109	2.00031	0.252498	0.435357
LOC_Os01g20970	Anther	0	0	11.4514	0	694.294	1.57729	0	0	0	0	0	0	0.269786	0.21396
LOC_Os01g21560	Inflorescence,Pistil	6.00706	9.60546	66.9761	116.635	17.7438	124.953	56.9157	1.21676	11.3699	0.750207	0.922472	4.7338	22.7881	26.867
LOC_Os01g21590	Pistil,Seeds	0	0	3.21727	10.8953	5.34389	27.0932	38.9495	6.53655	4.65153	2.3091	1.95535	0	0.424186	0.412818
LOC_Os01g21670	Inflorescence,Anther	0	0	4.28361	0	3.7305	0	0	0	0	0	0	0	0.331276	0.324329
LOC_Os01g21970	Anther	0	0	60.1322	5.22981	2633.78	13.8385	16.9424	1.4607	0.532237	0.424651	0.396055	1.31443	1.25469	1.25831
LOC_Os01g22352	Inflorescence	3.44444	18.6743	189.774	1.27691	2.14174	1.83466	10.2022	0.461269	0.406572	0.663083	0.59568	28.1831	9.82025	22.2499
LOC_Os01g22370	Shoots	13.0989	7.67692	62.8488	4.10586	0.62413	3.84983	4.1937	0	2.97421	0	0	163.754	15.1572	61.2802
LOC_Os01g22380	Inflorescence,Pistil,Embryo	0	0	6.59735	60.2312	0	72.1509	2.00367	0	27.4283	0	0	0	0.748468	0
LOC_Os01g22980	Leaves,Shoots	63.0825	89.1966	0.701164	1.94734	0	1.36417	0	0	1.69125	0	0	5.86762	76.1198	26.1956
LOC_Os01g23370	Anther	0	0	0.235724	0	25.7165	0.41016	0	0	0	0	0	0	0.167952	0.142434
LOC_Os01g23440	Anther	0	0	0	0.299194	40.6381	0	0	0	0	0	0	0	0.20536	0.165986
LOC_Os01g23880	Anther	0.542608	0	31.2975	0.988933	1966.1	2.14845	2.12062	0	0	0	0	0	0.333216	0.37622
LOC_Os01g24470	Anther	0	0	1.71426	3.7323	17.1223	2.39356	0.464221	0.269656	1.20526	0	0	0	0.505072	0.141347
LOC_Os01g24710	Inflorescence,Shoots	12.3574	6.1472	113.435	0.75327	1.90949	11.8006	8.99761	1.40874	23.8752	1.04336	0.940881	164.316	16.1255	55.2125
LOC_Os01g24790	Inflorescence	1.85055	0.355157	14.9452	0.478664	0	0	0	0	0	0	0	0.792957	0.129705	0.898872
LOC_Os01g25010	Leaves	26.1825	18.0856	0	0	0	0	0	0	0	0	0	3.17724	6.40128	4.6292
LOC_Os01g25450	Seeds	0	0	0	0	0	0.0511592	15.6033	136.04	1.2646	26.8782	27.4424	0	0.0627574	0.0454196
LOC_Os01g25460	Anther	0.78018	1.74183	30.3623	0	1088.15	2.32639	0	0	0	0	0	0	0.881935	0.354822
LOC_Os01g25484	Leaves	338.458	287.265	19.9682	14.1997	2.9507	34.4431	6.79384	1.46883	8.70232	0.792718	0.731377	46.8696	22.9778	20.2358
LOC_Os01g25500	Shoots	0	0	2.66195	0	0	0	4.70658	0	0	0	0	22.5517	19.689	29.8763
LOC_Os01g25520	Leaves	23.6896	20.0255	1.00204	1.19609	0	2.23364	0	0	0.751627	0	0	6.72161	2.81854	1.40368
LOC_Os01g26000	Inflorescence,Anther	1.17459	0.995721	44.5833	11.564	22.4562	0.752944	1.99848	0.699528	0.781997	0	0.236788	1.20998	1.19918	0.963045
LOC_Os01g27170	Anther	0	0	7.46865	0.292253	36.3003	0.237862	0.234899	0	0	0	0	0	0.417772	0.444941
LOC_Os01g27190	Anther	0	0	189.286	0	6276.41	9.74975	0	0	0	0	0	0	0.695167	0.312227
LOC_Os01g27470	Anther	0	0	0	0	3.00674	0	0	0	0	0	0	0	0.271229	0
LOC_Os01g27630	Seeds	0	0	0	0	0	6.78229	208.099	24.0479	10.4139	13.7311	13.4961	0	0	0
LOC_Os01g27770	Embryo	0.317552	0.401145	1.23186	1.11067	0	0.512643	0.779034	0.361193	14.3443	0	0	1.22212	1.14958	1.23953
LOC_Os01g27880	Anther,Shoots	16.3923	11.9976	23.9911	9.42849	58.291	20.977	7.09889	2.08091	19.1788	0.989516	0.534231	5.01675	131.727	135.105
LOC_Os01g28810	Seeds	0	0	0	0	0	0	14.421	0.797519	0	0	0	0	0.0953299	0
LOC_Os01g29104	Embryo	0	0.269588	0	3.79162	0	4.41496	4.03133	6.33629	99.9577	3.78189	4.17729	2.06091	0	0
LOC_Os01g29240	Anther	0	0	2.01446	0	18.2291	0	0	0	0	0	0	0	0.59391	0.555498
LOC_Os01g30970	Anther	0	0	8.28337	0	135.952	0	0	0	0	0	0	0	0	0
LOC_Os01g32120	Anther	0	0	2.72443	1.97545	24.7893	1.38836	1.0559	0	0	0	0	1.47339	0.848825	1.10537
LOC_Os01g33160	Shoots	0.382789	0.423805	0	2.30235	0	1.4458	0	0	0.397506	0	0	12.7214	12.8408	13.9209
LOC_Os01g33300	Anther	0	0	10.9991	0	358.365	0.422249	0	0	0	0	0	0	0.290969	0.3162
LOC_Os01g33350	Seeds	0	0	0	0	0	0	58.4453	15.5428	0	3.39374	3.15883	0	0	0
LOC_Os01g33670	Pistil	0	0	4.83078	0	0	584.928	0	0	0	0	0	0	0	0
LOC_Os01g34690	Inflorescence	0.416275	0.485719	9.8316	105.018	0.89547	29.5521	9.53084	0.494197	8.48631	0.303227	0.297047	21.5465	3.76592	3.38519
LOC_Os01g34920	Inflorescence,Anther	0	0	18.492	0	4.47946	0.492866	0	0	0	0	0	0	0.487522	0.163029
LOC_Os01g36390	Inflorescence,Pistil	0	0	5.40825	19.0346	1.18354	16.3308	5.18537	0.246268	4.25547	0	0	0	0.374239	0.395825
LOC_Os01g36740	Anther	0.27136	0.329005	0.248943	0.382836	5.33707	0.263119	0	0.189967	0.509597	0	0	0	0.587084	0.256574
LOC_Os01g38229	Inflorescence,Shoots	6.2314	24.1764	98.7828	0.420203	1.20226	0.248284	0.391125	0	0	0	0	135.24	9.71182	97.5637
LOC_Os01g38500	Anther	0.712048	0.847391	5.57786	2.89269	56.0135	8.29981	5.10485	1.25453	0	0	0	0	0.524572	1.00428
LOC_Os01g38580	Shoots	0	1.60178	2.87853	0	0	0	3.981	0	0	0	0	28.729	1.13241	1.48212
LOC_Os01g38610	Inflorescence	23.3216	2.86065	52.5884	2.24085	0	4.47722	0.642697	0	0	0	0	6.2769	9.54545	12.7557
LOC_Os01g39970	Anther	1.44943	1.84285	35.2378	0.893656	2704.28	4.12824	0	0	0.240409	0	0	0.712911	0.989628	0.547876
LOC_Os01g40140	Anther	0	0	0	0	20.8995	0	0	0	0	0	0	0	0.279082	0.187329
LOC_Os01g40150	Anther	0	0	0.364305	0	19.8893	0	0	0	0	0	0	0	0.228545	0.180883
LOC_Os01g40400	Anther	0	0	0	0	13.0054	0	0	0	0	0	0	0	0.517171	0.513552
LOC_Os01g40410	Anther	0	0	0	0	4.92213	0	0	0	0	0	0	0	0.323718	0
LOC_Os01g41050	Endosperm	0	0	0	0	0	0.145013	1.25408	58.0575	2.40195	215.966	212.269	0	0.765748	0.427041
LOC_Os01g41140	Inflorescence	0	0	2517.41	4.4593	695.085	4.95058	7.68438	21.4734	0	20.9876	21.2012	0	0.577441	0.291035
LOC_Os01g41160	Shoots	0	0.28115	0.847334	0.205849	0	0.535637	0	0	0.552813	0	0	7.25901	0.465475	0.961827
LOC_Os01g41170	Inflorescence	0	0	1387.18	0	183.34	0.69108	0	0	0	0	0	0	0.54092	0.258512
LOC_Os01g41180	Inflorescence	0	0	32.8151	0	1.31388	0	0	0	0	0	0	0	1.13383	2.36107
LOC_Os01g41240	Leaves,Shoots	21.2958	38.1164	0	0	0	1.11423	0	0	0	0	0	11.292	1.74809	1.68069
LOC_Os01g41370	Seeds	0	0	0	0	0	0	113.845	57.2862	1.7277	33.4622	32.3627	0	0.685208	0.286168
LOC_Os01g41400	Anther	0	0	1.40883	0	12.3396	0	0.814164	0	0	0	0	0	0.233618	0
LOC_Os01g41420	Leaves	1.05377	70.7163	0	0	6.71536	0	0	0	0	0	0	9.19811	5.66571	0.724797
LOC_Os01g41550	Pistil,Seeds,Embryo	3.6492	2.15233	49.211	42.2739	10.9171	198.938	326.465	9.48007	104.008	7.66479	7.65051	2.7315	11.0431	11.7178
LOC_Os01g41600	Anther	0	0	6.83484	0	54.8928	0	0	0	0	0	0	0	0.205177	0.172044
LOC_Os01g41970	Anther	0	0	2.03193	2.09752	17.9424	2.94901	1.0538	0	0	0	0	0	0	0
LOC_Os01g42090	Inflorescence,Seeds	9.99442	5.25187	73.373	1.6333	20.1776	0	48.5449	4.92311	0	1.09782	2.13227	5.33912	4.52382	3.19084
LOC_Os01g42150	Pistil,Seeds	0	0	3.34338	0	2.09017	41.729	32.6676	0	0	0	0	0	1.27822	1.19357
LOC_Os01g42190	Inflorescence,Leaves	0.719475	24.0413	35.183	3.04071	0.479889	0.867215	0	0	0	0	0	4.77021	8.34153	3.26245
LOC_Os01g42780	Inflorescence	1.98294	0.325102	20.6718	0.20358	0	0.529402	0.737462	0	0	0	0	0	1.42065	0.275947
LOC_Os01g42810	Inflorescence	1.177	1.80871	2.10266	17.9998	0.844214	2.92627	1.04402	0.928009	2.8373	0.586112	0	0.757558	1.10632	1.00012
LOC_Os01g43530	Anther	0	0	4.13567	2.55327	79.8649	0	1.16982	0	0	0	0	0	0.768345	0.804959
LOC_Os01g44210	Leaves,Shoots	516.447	127.008	180.433	65.0853	8.05948	92.3407	66.3767	8.44453	6.61748	31.4036	30.5023	190.141	393.824	339.408
LOC_Os01g44250	Embryo	1.37181	1.3195	1.25044	0.446448	3.3631	1.36079	3.32074	1.67387	35.3232	1.47358	1.2159	0	0.457689	0
LOC_Os01g44340	Endosperm	0	0	0	0	0	0	0	1.45694	0	9.92454	9.15874	0	0.683791	0.550411
LOC_Os01g45020	Shoots	0.48597	0.424118	0.677081	2.42082	0.849424	1.16197	0.574259	0.231496	0.721335	0.962081	0.998472	9.57609	20.5396	8.99452
LOC_Os01g45274	Leaves	8647.06	6117.57	353.841	8.25991	735.88	45.318	75.1367	20.405	8.50133	24.7726	28.2128	202.037	4979.74	5688.09
LOC_Os01g45350	Anther	0	0	1.95935	0	72.4542	0	0	0	0	0.747389	0	0	0.489189	0
LOC_Os01g45360	Endosperm	19.8199	12.459	5.11891	4.78384	12.5422	5.97355	6.09169	11.3478	0	64.6185	60.4567	10.888	7.24747	10.2762
LOC_Os01g45470	Inflorescence,Shoots	801.194	344.776	1299.65	177.982	1.83781	588.028	36.0053	7.27285	4.20739	5.77519	5.09751	31.5023	1553.69	709.905
LOC_Os01g45624	Embryo	0	0	0	0	0	0	4.49265	1.27137	25.0091	0	0	0	0.585152	0
LOC_Os01g45659	Embryo	0	0	0	0	1.31123	0	6.31181	4.42156	39.7155	6.71139	4.43714	0	0	0
LOC_Os01g45860	Pistil,Embryo	0	0.316421	14.9666	10.3046	17.049	80.5975	35.4355	8.45573	72.8354	4.55419	4.45475	2.46083	1.90016	2.35121
LOC_Os01g45914	Leaves	9432.52	4763.83	89.3912	32.0921	0	0	22.4975	0	2.38164	0	0	11.6493	207.681	321.254
LOC_Os01g45990	Seeds,Shoots	2.98169	3.32898	1.95607	1.63869	0.730882	2.32584	12.191	1.35002	1.63945	0.335657	0.679882	22.8289	2.97108	2.38324
LOC_Os01g46040	Pistil,Seeds	0.510407	0.369198	1.51311	1.94046	0	10.5616	13.3923	1.22617	3.10392	0	0	0	1.62975	0
LOC_Os01g46220	Seeds	0	0	0	0	0	0	28.5652	0	0	0	0	0	0.609677	0
LOC_Os01g46250	Anther	0	0	3.8541	7.00172	24.77	1.32204	5.83292	0	0	0	0	1.25342	0.684834	0.943302
LOC_Os01g46270	Inflorescence	0	0	13.876	0	0	0	0	0	0	0	0	0	0.340143	0
LOC_Os01g46380	Embryo	26.7514	33.7898	123.234	117.352	8.38512	192.158	116.104	28.3667	582.719	12.731	12.1934	34.7692	12.987	14.0473
LOC_Os01g46600	Embryo	1.82263	0.905085	0	0	0	2.21506	11.4333	6.07551	117.27	15.6973	15.8273	2.67601	2.3117	0
LOC_Os01g46720	Leaves	404.374	240.988	5.11666	4.3449	2.17304	3.39136	4.73678	1.82337	7.12196	0.890371	1.12168	4.74083	35.0905	40.1969
LOC_Os01g46850	Anther	0	0	12.894	0	365.722	0	0	0	0	0	0	0	0.165055	0
LOC_Os01g47050	Inflorescence,Anther	1.71485	0.700204	22.5595	5.86159	26.9885	1.44639	0.566249	0	1.72372	0	0	1.8777	2.12404	1.68153
LOC_Os01g47070	Leaves,Shoots	39.8001	25.6986	8.60749	0	0.644732	0	1.36239	0	0	0	0	33.8621	3.37137	3.30201
LOC_Os01g47190	Leaves,Shoots	6.99389	39.9626	15.9562	1.93059	6.81269	6.31983	2.26469	0	2.92636	0	0	0	41.7353	38.6187
LOC_Os01g47580	Shoots	0	0	0.444594	0	3.97708	0	0	0	0	0	0	24.0927	2.4051	0
LOC_Os01g47740	Anther,Endosperm	15.9175	19.0231	24.4595	19.9902	377.28	26.3083	22.4684	96.9426	21.0539	281.005	293.813	23.9137	12.5861	15.9395
LOC_Os01g47780	Inflorescence	0	0.309763	45.0296	404.721	2.01494	76.2712	154.082	0	0	0	0	86.2596	135.985	188.885
LOC_Os01g48300	Leaves,Shoots	19.1077	94.3558	23.9244	10.9381	5.02946	12.7328	6.81718	0.933302	5.1668	0.732759	0.631917	23.393	70.0498	92.8685
LOC_Os01g48540	Anther	0	0	0	0	27.2094	0	0	0	0	0	0	0	0.391663	0.212839
LOC_Os01g50460	Leaves,Shoots	65.8395	16.7173	3.59729	0.406123	1.00823	1.6929	3.84285	0	0	0	0	88.9069	16.0898	17.0216
LOC_Os01g50622	Inflorescence,Shoots	0	2.62283	32.354	1.9758	0	3.70088	1.55737	0.819832	4.0809	0.39916	0	19.2798	2.57169	2.72601
LOC_Os01g50750	Inflorescence,Anther	0	0.568131	28.7762	39.6101	22.3972	5.37981	0	0	0	0	0.551211	3.88524	3.03542	8.20744
LOC_Os01g50810	Anther	0	0	16.4437	0	603.737	0	0	0	0	0	0	0	1.10469	0
LOC_Os01g50910	Embryo	2.74203	0.571836	0.804363	0.670508	3.23703	53.24	52.1121	54.9791	1237.69	91.3666	91.2218	22.4143	0.262346	0.95106
LOC_Os01g51040	Anther	5.52316	1.3288	3.4082	7.2426	58.0045	7.67244	3.87882	1.13093	11.2037	0.36001	0.387391	1.79745	1.65004	1.31496
LOC_Os01g51060	Anther	5.59945	3.82944	2.82206	3.97386	227.481	2.94752	1.95638	0.560393	1.91796	0.499823	0.304575	1.31117	4.16849	4.12167
LOC_Os01g51210	Anther	3.89816	5.79331	19.6657	3.5269	59.0908	12.4637	3.46126	0	2.18075	1.23572	1.20252	9.13248	9.53413	2.26204
LOC_Os01g51260	Pistil	0	0	4.80441	5.20958	1.07411	32.9832	13.3286	0	0	0	0	1.06578	0.712042	0.366406
LOC_Os01g51270	Anther	0	0	3.63416	1.23639	493.188	5.01548	0	0	0	0	0	0	0.382694	0
LOC_Os01g51290	Inflorescence,Shoots	26.5833	16.0907	20.2482	201.22	28.889	35.1478	23.033	11.4022	58.9594	10.1787	10.4468	140.33	28.6843	38.228
LOC_Os01g51410	Leaves	1116.88	792.443	64.8392	48.3784	33.1873	25.0994	22.822	7.58382	33.2069	3.12786	2.80021	118.15	473.336	421.077
LOC_Os01g51570	Pistil,Shoots	11.5415	20.3221	1.65546	0	9.96743	78.9172	0.654654	0	0	0	0	129.185	3.81156	5.27732
LOC_Os01g51610	Anther	0	0	3.44604	0.31646	82.06	4.26784	8.91576	4.41187	25.7543	2.41888	2.78666	0	0.797318	0.297002
LOC_Os01g51754	Anther	5.21148	2.39982	6.84547	8.57759	78.2623	11.063	8.88385	6.74271	8.71684	6.17269	6.90393	10.9764	4.47737	4.78989
LOC_Os01g51770	Inflorescence	0	0	4.13092	46.2525	2.93837	10.824	6.74156	0.541748	1.17872	0.738508	0.837063	0	2.23074	0.696787
LOC_Os01g52110	Shoots	102.036	121	18.5854	20.7265	14.7852	40.5916	27.4873	30.5352	136.717	27.8773	26.9176	277.135	64.5819	35.062
LOC_Os01g52180	Anther	0	0	0	0	11.2045	0	0	0	0	0	0	0	0.378663	0.176842
LOC_Os01g52230	Shoots	90.2407	15.4722	44.3085	4.99194	82.5292	89.8593	5.30818	0	1.21921	1.23116	1.16874	4.88757	259.347	353.122
LOC_Os01g52470	Inflorescence	0	0	0	16.3848	0.251439	0	0	0	0	0	0	0	0.550028	0.276063
LOC_Os01g52650	Endosperm,Seeds	0	0	0	0	0	0.515907	0	6.43335	0	18.2542	17.8074	0	0.322443	0
LOC_Os01g52830	Embryo	0	0	1.42381	0	3.43186	0	13.5262	6.72167	87.5276	5.96709	5.8316	0	0.0815288	0
LOC_Os01g53130	Anther	0.427282	0.251521	2.97905	3.65508	21.2615	4.71202	2.13232	0	1.2035	0	0	2.75946	0.948244	0.357253
LOC_Os01g53240	Inflorescence,Shoots	22.3403	1.75444	102.863	228.824	2.24184	21.8155	52.3009	0	11.7819	0	0	25.902	49.5092	101.974
LOC_Os01g53620	Pistil,Seeds	3.7896	4.8831	17.2035	16.322	5.83631	44.4106	47.0823	6.20424	11.5597	0	1.43826	9.75456	1.60971	4.85172
LOC_Os01g53730	Leaves,Shoots	25.1548	214.891	13.2538	1.31677	17.1322	32.1755	3.00693	0.382883	2.03304	0.884877	0.226442	11.649	143.179	66.041
LOC_Os01g53750	Inflorescence,Pistil,Embryo	0	0.279572	12.2045	44.0259	0	44.8901	6.78474	0.911702	32.8576	0	0	0	1.31499	0.926802
LOC_Os01g53880	Shoots	4.11	4.77189	0.467646	2.87842	2.74969	2.78664	0.697862	0	2.82815	0	0	78.285	6.78484	2.72346
LOC_Os01g54030	Embryo	0.364148	0	0.181428	0.176836	1.7849	0.100044	15.7674	24.3655	265.458	22.6553	22.0568	0	0.690108	1.57865
LOC_Os01g54430	Embryo,Endosperm	0	0	2.29249	0	0	0	0	1.60769	17.5292	16.0266	16.9386	0	0.584468	0
LOC_Os01g54520	Embryo	0	0	0	0	4.8845	0	13.3042	9.53305	247.476	11.0911	10.6686	0.649091	0.235539	0.3326
LOC_Os01g54800	Anther	0	0	2.20917	3.68991	43.5324	1.21999	0	0	0	0	0	0	1.3467	0
LOC_Os01g54810	Endosperm,Seeds	1.08278	1.06365	7.77993	8.91651	10.1518	9.08618	13.3052	63.1675	7.61879	151.054	154.936	1.43671	0.659866	1.19482
LOC_Os01g54860	Shoots	8.91573	9.31844	18.241	10.4419	8.42326	5.53818	6.01834	2.03159	3.81693	1.0115	0.541875	79.4131	17.2042	21.4007
LOC_Os01g55000	Inflorescence	0	0	14.4973	213.005	0.26781	8.19481	0.909044	0	7.8599	0	0	51.8951	57.5005	46.5257
LOC_Os01g55120	Pistil	0	0	3.76718	5.29776	0.350814	17.6082	4.08625	0	0	0	0	0	0.157739	0.0993862
LOC_Os01g55190	Inflorescence	1.11616	0.402684	22.0111	193.849	1.34704	53.742	15.3169	1.06674	16.1789	0.55765	0.509159	29.2798	4.05636	4.19237
LOC_Os01g55220	Inflorescence,Pistil	0	0	9.53237	139.307	0	67.8402	19.8734	0	0	0	0	4.77323	1.67816	0
LOC_Os01g55440	Anther	0	0	4.4251	0	347.778	0.425335	0	0	0	0	0	0	0.322141	0.1509
LOC_Os01g55549	Seeds	0	0	0	0	0.404454	0	5.41636	0	0	0	0	0	0.144142	0.0679863
LOC_Os01g55630	Endosperm,Seeds	0	0	0	0	0	0	201.483	508.87	14.8508	453.443	463.27	0	0	0
LOC_Os01g55690	Endosperm,Seeds	0.262611	0.565817	1.528	0.742989	0	33.0312	10598.8	55337.8	1697.06	51968.9	52278.4	0	0	0.387533
LOC_Os01g55795	Anther	0	0	9.96745	0	100.634	0.552254	0	0	0	0	0	0	0.454274	0.0753354
LOC_Os01g55950	Inflorescence,Leaves	16.1204	40.9052	63.0516	2.1464	3.86502	0.997608	1.11162	2.56894	1.4226	0.586106	0.877333	10.7874	13.1138	13.4883
LOC_Os01g56420	Shoots	1.37871	15.0504	0	4.67589	2.04145	1.18217	1.71153	0	4.15798	1.09612	0	11.5756	53.2567	39.472
LOC_Os01g56530	Inflorescence	0	0.255288	1.46614	15.0775	0	1.3447	0	0	0	0	0	0	0.22455	0.458632
LOC_Os01g56680	Leaves,Shoots	884.743	1188.45	403.738	124.014	14.0657	140.693	77.9315	11.5386	14.762	3.57863	4.88782	499.974	1575.86	1159.49
LOC_Os01g56690	Shoots	0	0.644802	0	0	0	0	0	0	0	0	0	49.875	0.383763	0
LOC_Os01g56840	Pistil	0	0	1.4087	0.410455	0	54.9068	0	0	0	0	0	0	0.460606	0
LOC_Os01g56850	Pistil	3.24	4.19553	3.97365	3.49906	2.3009	27.7566	3.85973	0.565369	1.70359	0.389162	0.656037	1.55659	0.345387	2.45898
LOC_Os01g57020	Endosperm	0	0	0.951675	0	16.5927	0	4.9304	19.1617	1.35316	68.6835	70.187	0	0.34806	0.467882
LOC_Os01g57100	Endosperm	1.97059	2.03611	5.10304	3.01544	4.45699	7.97894	3.85841	9.02616	2.98532	29.7298	28.7317	1.19303	1.25084	1.51645
LOC_Os01g57240	Shoots	6.17397	5.21802	3.75009	7.34746	2.39233	8.36429	11.024	1.1875	14.8192	1.14234	0.630921	99.6823	5.02905	5.4104
LOC_Os01g57420	Anther,Shoots	17.4521	12.1096	14.5891	5.96745	123.164	26.0763	9.68172	4.95295	46.7838	8.48526	10.6497	86.0183	8.38967	7.72901
LOC_Os01g57650	Inflorescence,Pistil	0	0	7.41255	32.9843	2.00166	31.1552	13.371	1.20852	12.1033	0.916673	0	5.7406	1.58816	2.64902
LOC_Os01g57854	Pistil	1.15925	2.01838	7.18938	3.0174	3.35159	75.715	2.68784	0	0	0	0	9.35827	5.45848	7.96097
LOC_Os01g57880	Inflorescence	0	0	2.66503	27.0414	0	1.91944	3.76367	0	0	0	0	7.20699	5.33909	6.56073
LOC_Os01g57890	Seeds	0.234133	0.410304	3.01528	6.89796	4.05488	2.44977	36.0172	0.267815	0.404766	0	0	0	0.192265	4.69716
LOC_Os01g57940	Anther	0	0	6.47216	0	812.214	1.23272	0	0	0	0.688235	0.456367	0	0.191072	0.100427
LOC_Os01g57962	Shoots	1.17517	1.79534	0.3259	0.187385	0.046495	0.0797538	0.108037	0	0.112183	0	0	8.81203	2.16322	10.1736
LOC_Os01g58020	Shoots	1.61242	1.62338	0.761932	0.194425	0.12384	0	0.131365	0	0.70076	0	0	17.5764	19.8328	33.3694
LOC_Os01g58100	Leaves,Shoots	21.0219	18.4151	0	0	0	0	0	0	0	0	0	13.3321	1.37361	0.972011
LOC_Os01g58310	Anther	2.64916	5.71583	0	0	39.7603	13.1578	0	0	0	0	0	0	0	0
LOC_Os01g58600	Seeds	0	0	5.34535	0	6.42733	9.41665	25.851	0	0	0	0	0	0	0
LOC_Os01g58890	Leaves,Shoots	119.388	361.023	130.169	21.5726	60.9906	48.8097	65.3155	2.80844	22.7108	2.18505	2.7734	559.713	150.951	171.47
LOC_Os01g58910	Anther	4.17351	2.85677	48.6083	28.7319	175.894	9.59946	0	0	0	0	0	0	7.61211	11.8797
LOC_Os01g59060	Shoots	84.0966	88.091	67.9298	33.4024	3.428	37.1165	31.244	0	6.69236	0	0	105.599	249.081	239.516
LOC_Os01g59200	Endosperm,Seeds	0	0	0	0	1.11356	0	3.44961	22.1177	8.91633	52.1747	55.6622	0	0.519474	0.80115
LOC_Os01g59360	Anther	0	0.0284609	4.69706	0.152745	1141.72	1.01018	0	0	0	0	0	0	0.206726	0.206503
LOC_Os01g59510	Leaves,Shoots	14.7471	47.9447	13.3646	8.55426	0.375498	7.58029	5.47557	0.313057	3.08653	0	0.27354	7.75484	63.0254	47.3929
LOC_Os01g59680	Seeds	0	0	0	0	0	0	15.069	0	0	0.57737	0	0.969828	0.509358	0.20785
LOC_Os01g59900	Anther	32.9186	48.4993	50.6444	32.5858	298.786	44.3181	15.6256	3.53629	13.7401	2.54642	2.65754	31.8531	32.4694	21.152
LOC_Os01g59970	Shoots	26.1113	17.5293	41.9729	4.64799	14.5039	22.0086	35.4773	2.96817	13.3669	4.66621	3.79654	27.3448	130.095	90.2842
LOC_Os01g60080	Anther	0	0	94.2401	0	780.913	1.13442	0	0	0.497999	0	0	0	0.375007	0.198233
LOC_Os01g60110	Anther	12.3314	12.7807	15.8705	3.75645	164.551	17.8951	5.43985	0.64127	2.05061	0.734687	0.601602	2.5841	5.36605	2.22389
LOC_Os01g60690	Inflorescence	0	0	0	5.12449	0	0	0	0	0	0	0	0	0.312546	0.200304
LOC_Os01g60830	Leaves,Shoots	183.594	30.6607	0.658264	0	0.0785979	0	0	0	0.115145	0	0	49.623	445.464	204.254
LOC_Os01g61610	Pistil	0.372367	0.270212	13.1401	0.823755	0.826146	148.113	2.69738	0	0	0	0	42.2593	0.792069	0.280313
LOC_Os01g61680	Shoots	7.38249	12.8983	7.86183	2.21191	11.2379	8.54221	5.23308	0	7.73407	0	0	75.039	6.24886	6.19648
LOC_Os01g61910	Anther	1.17798	0.807914	4.98433	1.95635	55.1177	3.49645	1.07355	0.190942	2.03204	0	0.131402	0.742843	1.08947	0.905416
LOC_Os01g61920	Inflorescence,Pistil	23.3276	25.3167	89.9104	252.47	10.3775	199.252	64.4282	8.00055	53.0452	8.72172	7.41256	48.7644	32.6657	43.7358
LOC_Os01g62070	Leaves,Pistil,Leaves	120.335	66.6409	24.5912	10.5876	17.0221	163.011	12.3734	4.25115	6.09346	2.40195	2.87044	26.1234	25.4015	22.1454
LOC_Os01g62190	Endosperm	1.10537	0.899999	0.737418	0	1.0978	0	7.14421	21.029	1.66282	78.2721	78.0843	2.99545	0.351091	0
LOC_Os01g62290	Embryo	39.3195	14.6466	77.241	111.813	13.6079	76.0039	81.6857	30.8879	241.748	13.1228	13.2849	19.8613	38.6334	22.8829
LOC_Os01g62310	Seeds	0	0	0	0	0	1.04059	26.524	3.21097	0	4.3655	5.02207	2.8799	0.37592	0.194788
LOC_Os01g62370	Anther	3.34952	3.40284	20.6249	16.6957	137.971	17.0238	11.7025	1.44122	9.43446	1.10897	1.39598	7.42966	2.46785	3.99449
LOC_Os01g62460	Leaves	167.86	130.24	9.50102	20.3944	3.79934	18.6296	4.97501	1.93884	14.6315	0.949988	0.971163	14.6371	25.9151	22.0868
LOC_Os01g62610	Embryo,Shoots	0	0.341318	0.343895	0.24498	0.271103	0.484392	0	0.388839	11.0617	0.975483	1.08938	1.61796	7.33352	2.01111
LOC_Os01g62630	Inflorescence,Pistil,Embryo	6.91456	5.66461	24.2964	190.969	27.2518	104.558	29.5766	2.69629	100.189	1.34409	1.02001	11.826	3.38947	4.38857
LOC_Os01g62660	Anther,Pistil	0.882528	0.567294	2.74564	0.54165	28.7069	15.0669	0.59484	0	3.94297	0	0	1.07814	0.684185	0.771929
LOC_Os01g62950	Anther	2.25939	3.7757	10.0462	5.71393	216.92	8.45013	9.64699	3.58312	2.03138	4.22441	3.50467	25.0827	1.09483	2.03206
LOC_Os01g63060	Pistil,Shoots	7.51192	7.28362	17.6248	11.2939	16.5555	40.2667	16.0646	4.79123	8.30178	2.95839	3.31343	94.1526	4.45933	3.68524
LOC_Os01g63210	Leaves,Embryo	111.354	22.7189	1.58394	4.81296	1.89152	21.7218	17.277	8.27761	83.9749	9.74166	10.548	24.1091	21.7316	15.5875
LOC_Os01g63260	Embryo	3.83895	3.15899	6.65089	5.95565	9.65419	10.4615	14.8719	3.80006	75.2853	8.18536	9.01929	1.90266	2.54485	2.32119
LOC_Os01g63270	Anther	40.1873	99.2208	161.597	21.3701	962.642	18.9207	22.6256	4.50065	151.654	3.20513	3.35533	18.3794	200.317	240.965
LOC_Os01g64110	Shoots	1.20813	6.3755	7.30053	1.60203	2.63719	8.07208	0	0	0	0	0	88.0874	1.91199	0.765705
LOC_Os01g64430	Inflorescence,Pistil,Embryo	0	0	1.17177	19.1334	0	8.0707	0.633321	0	7.37207	0	0	0	0.961438	1.29774
LOC_Os01g64470	Leaves	5.7144	96.9491	0	0	1.69303	0	2.28949	0	0	0	0	10.5467	4.56049	7.77144
LOC_Os01g64480	Seeds	0	0	0	0	0	0	10.8823	0	0	0	1.40276	0	0.548924	0
LOC_Os01g64910	Pistil	0	0	0	0	0	4.38407	0	0	0	0	0	0	0.295967	0.15508
LOC_Os01g64960	Leaves,Shoots	2536.13	872.417	331.598	9.55526	5.33288	50.2733	108.179	0	0	0	0	322.526	693.224	1494.12
LOC_Os01g65080	Leaves	387.829	405.079	78.879	20.2741	22.1952	55.5008	61.8964	4.759	30.3541	2.8463	3.01302	58.124	30.9934	53.3177
LOC_Os01g65100	Leaves	466.577	332.906	94.0863	38.0344	19.4874	18.8241	93.279	7.42182	2.93215	7.23938	5.896	12.4007	17.6747	33.2165
LOC_Os01g65140	Inflorescence	0	0.961169	13.4917	0.416007	0	1.00682	0.991253	0	0	0	0	1.9809	2.40063	1.33895
LOC_Os01g65169	Inflorescence	0	1.30623	21.8027	0.196744	0.207025	0.936662	2.5326	0	0.546134	0	0	0	2.85437	1.62078
LOC_Os01g65500	Anther	0	0	3.7312	0.190571	37.6115	0.775736	0.243341	0	0	0	0	0	0.510957	0.419485
LOC_Os01g65550	Inflorescence	1.88638	5.81891	76.1556	213.351	10.6157	40.667	24.0914	4.18874	13.6216	1.404	1.29475	31.3627	11.8802	13.7789
LOC_Os01g65950	Shoots	0	0	0	1.10647	1.34964	2.97054	0	0	0	0	0	22.9864	0.841263	0.421119
LOC_Os01g66030	Inflorescence,Anther,Pistil	1.02854	1.14985	151.221	45.0902	274.877	129.899	17.3629	1.7808	0.506656	1.47232	1.81919	0	1.66442	0.753366
LOC_Os01g66290	Pistil,Seeds	0	0	10.2262	0.58477	0	105.197	143.619	16.4395	0	12.1547	9.6474	0	0.211049	0.0939203
LOC_Os01g66700	Inflorescence,Anther	0	0	1.11063	72.4435	45.2629	0.783737	13.8536	0	0	0	0	0	0.784645	0.758047
LOC_Os01g66840	Shoots	1.78265	1.19614	0.330003	0.291205	1.51766	0.558156	1.72804	0	0	0	0	39.2078	1.22719	0.965466
LOC_Os01g66860	Anther	0	1.7168	3.26888	0	198.356	0.422487	0.540797	0	0.576109	0	0	26.9433	2.07519	3.41702
LOC_Os01g66980	Shoots	26.0737	22.0721	14.7818	6.1349	0	5.0145	0.708734	0	0.842765	0.897623	0.955783	59.2725	88.1643	69.7471
LOC_Os01g67310	Endosperm,Seeds	0.309462	0.523577	0.853705	2.50804	0.83364	0.959062	52.1332	246.526	10.9652	480.579	487	0	0.466151	0.420693
LOC_Os01g67360	Inflorescence	9.45869	5.46804	40.9269	3.11498	2.94209	3.7274	2.0742	0.700016	0.335246	0.45015	0.341822	3.40784	6.06644	5.60354
LOC_Os01g67390	Seeds	0	0	3.61851	3.88189	2.16711	11.4425	164.615	0	0	0	0	0	2.58197	9.85191
LOC_Os01g67540	Leaves,Shoots	22.3888	16.5437	1.17101	0.288929	1.95231	1.64078	2.88973	0	4.10471	0	0	15.6842	4.48681	3.41017
LOC_Os01g67630	Pistil	2.14881	1.51229	14.1826	7.13309	0	129.319	23.7416	1.8037	17.3314	0.619079	0.923948	0.89184	3.753	1.11372
LOC_Os01g67980	Embryo	0	0	0	0	0	0	0	0	32.8844	3.87354	3.98164	0	0.966425	0.737373
LOC_Os01g68140	Pistil	1.67195	2.96879	4.88096	12.8439	1.05672	37.3022	0	0	0	0	0	3.56235	2.84269	2.50748
LOC_Os01g68260	Anther	0.316699	0	4.42661	7.3248	20.3403	2.27983	1.27251	0.340952	1.02331	0	0	0	0.911807	0.667419
LOC_Os01g68300	Leaves,Shoots	418.272	567.451	34.6844	0	0	2.03122	0	0	0	0	0	719.431	651.291	199.442
LOC_Os01g68370	Embryo	0	0	0	0	0	0.286517	17.5454	11.9213	113.446	6.73933	6.86733	0	0.383581	0.155606
LOC_Os01g68460	Shoots	0	0	0	0	0	0	0	0	0	0	0	29.705	0.258935	0
LOC_Os01g68470	Shoots	0	0.41904	0	0	0	0	0	0	0	0	0	8.27734	0.240314	1.20536
LOC_Os01g68480	Leaves,Shoots	469.362	437.056	32.4552	29.6238	8.32165	51.4154	31.0063	0.486203	7.09227	0	0.48107	77.7123	482.143	402.582
LOC_Os01g68500	Anther	4.78456	3.0456	24.6578	43.8706	333.833	64.1841	24.6102	1.31571	4.93547	5.16485	5.42979	7.46482	4.06065	5.87731
LOC_Os01g68540	Anther	0	0	77.3887	1.77831	512.237	1.6386	0	0	0	0	0	0	0.788762	0.531359
LOC_Os01g68589	Inflorescence	0	0	9.79892	164.48	0.4205	47.2355	10.79	0	3.74303	0	0	9.78392	21.0665	34.395
LOC_Os01g68620	Anther	0	0	0.532711	0.56035	50.8098	0	0	0	0	0	0	0	0.795298	0.352833
LOC_Os01g68900	Anther	0	0	7.31118	10.5209	165.442	1.18983	2.83064	0	0	0	0	5.68138	2.50335	3.29311
LOC_Os01g69030	Anther	98.4868	24.2565	75.8301	8.14842	381.724	40.3192	17.6198	3.81807	26.7337	1.84744	1.9956	8.59615	32.8065	24.4485
LOC_Os01g69190	Inflorescence	0	0.217534	5.91154	0	0	0	0	0	0	0	0	0	0.545368	0.152166
LOC_Os01g69240	Anther	0	0	24.4353	0.340114	127.726	0.709308	0.658452	0.501322	0	0	0	0	0.386523	0.456508
LOC_Os01g69290	Inflorescence,Pistil	0	0	11.6652	72.2438	0.454967	55.6819	5.54195	0	14.4081	0	0	2.70379	3.87693	7.57261
LOC_Os01g69830	Inflorescence,Shoots	3.55881	1.41893	12.5404	18.9465	0.442168	2.7397	1.72902	0	0.575109	0	0	18.6822	2.89261	4.09972
LOC_Os01g69870	Pistil,Endosperm	3.11606	6.94609	12.4673	4.03554	4.67157	76.6057	29.6658	39.2915	31.9646	150.277	159.367	31.613	11.3869	5.18814
LOC_Os01g69890	Inflorescence	0	0	0	25.185	0	0	0	0	0	0	0	6.18906	3.40264	6.5422
LOC_Os01g69950	Shoots	98.8681	99.0367	47.7338	27.5595	2.16434	22.3631	21.518	2.59357	6.40902	1.26852	1.29109	209.086	243.167	233.848
LOC_Os01g70110	Seeds	8.39912	7.49793	31.3858	22.3104	10.2248	53.7576	269.313	58.7724	8.05068	57.8693	57.4276	16.0658	6.33089	8.68646
LOC_Os01g70440	Inflorescence	0	0	477.433	0	92.8292	0	0	0	0	0	0	0	0.449531	0
LOC_Os01g70560	Inflorescence,Pistil	0	0	4.20692	33.0552	1.42879	21.0321	8.18297	0	4.70202	0	0	1.47181	0.275829	0.254511
LOC_Os01g70660	Inflorescence,Anther	0	0	3.5535	0	9.17077	0	0	0	0	0	0	0	0.272354	0.177054
LOC_Os01g70820	Leaves,Anther,Shoots	38.1714	10.4302	6.63111	4.50035	37.6308	11.2577	6.82684	1.48504	3.77426	1.68169	1.41634	78.2446	16.9575	11.3972
LOC_Os01g70860	Pistil	0	0.20239	8.35911	7.07737	1.09599	56.7793	15.054	0	2.85606	0	0	1.91111	2.97224	2.59359
LOC_Os01g70950	Embryo	18.9701	15.3623	13.8152	13.0127	12.5641	12.1416	11.2045	6.7562	85.5012	2.11308	2.03013	8.43213	18.1787	22.5147
LOC_Os01g71040	Anther	0	0	0.329725	0.33837	135.18	0	1.29039	0.758419	0.468644	0	0.38129	0	0.266012	0.141349
LOC_Os01g71170	Inflorescence	0	0	2.12182	61.9865	0	13.7489	8.54116	0	0	0	0	15.9547	12.4758	12.2626
LOC_Os01g71200	Inflorescence	2.79175	2.39303	1.80851	29.6492	0.868618	0.79573	0.90161	0.67048	6.6942	0.255415	0	9.01916	2.14953	2.94993
LOC_Os01g71380	Inflorescence	4.03384	1.15839	19.124	0	0	0	0	0	0	0	0	0.937627	7.05946	2.17982
LOC_Os01g71670	Inflorescence	23.5755	4.99109	123.441	0.276363	0	0	0.621049	0	0	0	0	2.94457	14.5581	12.5496
LOC_Os01g71800	Anther	0	0	0	0	7.19384	0	0	0	0	0	0	0	0.470591	0.381447
LOC_Os01g72080	Pistil	19.0969	75.4951	82.1066	51.7393	179.24	382.434	88.2734	11.4155	41.2557	53.9689	52.5348	66.6576	24.4105	34.6909
LOC_Os01g72210	Embryo	2.75783	1.43846	3.35139	3.78777	4.02966	5.31753	5.63707	4.84538	35.9864	3.25996	3.44372	1.67667	1.99056	1.80612
LOC_Os01g72280	Anther	0	0	10.2091	0	51.7294	0	0	0	0	0	0	0	0.413092	0
LOC_Os01g72370	Leaves	804.002	570.825	1.14864	0	0.00136914	0.621057	0	0	0	0	0	0.546891	0.423684	3.90675
LOC_Os01g72470	Pistil,Seeds	0	0	3.50985	0.633914	0	66.8633	38.6477	0	3.03927	0	0	0	1.38567	0
LOC_Os01g72610	Seeds	8.34475	24.0397	1.45516	0	11.6509	2.02043	71.1388	4.39049	4.53632	3.13603	2.81018	10.4441	12.6884	8.84675
LOC_Os01g72630	Inflorescence,Anther,Shoots	0	0	5.37567	0.575052	10.9461	0	0.270258	0	0	0	0	0	4.61308	0
LOC_Os01g72700	Inflorescence	0	0	7.52916	121.194	0	30.4488	18.1708	0.617603	16.4185	0	0	3.13323	6.86092	9.6121
LOC_Os01g72900	Shoots	3.73477	5.20258	0	0	0	0	1.33401	1.21208	0	2.46036	2.70212	59.4575	6.58935	1.99948
LOC_Os01g73110	Pistil,Embryo	2.89559	1.78886	8.78024	5.87479	5.34855	72.6724	14.7785	2.4806	94.067	11.0982	13.2701	15.2696	0.984595	0.448564
LOC_Os01g73130	Anther,Shoots	0	0.660977	0	1.97649	10.3614	1.6355	1.76674	0	0	0	0	0	19.662	8.92059
LOC_Os01g73220	Embryo	0	0.30135	7.25564	0.39629	0	0.618166	0	2.01737	105.712	1.22224	1.43378	0	1.07316	1.19367
LOC_Os01g73270	Inflorescence	0	0	3.03737	41.8172	0	6.08519	2.12246	0	1.93898	0	0	0	0.221757	1.01836
LOC_Os01g73450	Leaves,Shoots	130.603	195.263	72.988	33.1801	20.0873	26.887	8.08283	0.774015	12.1261	0.384855	0.391468	36.6031	46.2145	148.034
LOC_Os01g73740	Inflorescence	0	0	10.2946	0	0	0	0	0	0	0	0	0	0.471955	0
LOC_Os01g73770	Shoots	0	0	0	0	0	0	0	0	0	0	0	4.28772	0.192304	0.251291
LOC_Os01g73780	Seeds	5.82988	2.46769	33.1748	18.5093	6.76427	28.7339	226.918	77.5913	16.9423	70.965	72.6591	12.6609	10.4374	9.90752
LOC_Os01g73810	Anther,Seeds	0	0	1.0166	0	11.1857	0	19.0865	2.57268	0	0	0	0	0.329245	0.401392
LOC_Os01g74020	Inflorescence,Pistil,Shoots	0	0.688974	11.8324	0.397936	2.14211	7.85892	2.07378	0.985068	0	0.738333	1.05453	16.9743	1.54152	2.12173
LOC_Os01g74160	Leaves	0.614461	16.0762	0	0	0	0	0	0	0	0	0	0	4.08136	2.62847
LOC_Os01g74300	Inflorescence,Shoots	516.855	556.63	3182.41	463.961	2.5345	348.332	133.725	1.47411	0.736545	0	0	109.179	3498.06	4118.4
LOC_Os01g74410	Shoots	4.4889	11.1733	1.00346	0.555216	0	0.421127	0	0	0	0	0	115.039	6.7107	4.58726
LOC_Os01g74450	Anther,Leaves	860.737	532.976	126.37	21.5242	852.409	12.8122	20.4109	2.43746	35.6628	3.50618	3.29321	43.2112	178.611	135.154
LOC_Os01g74480	Inflorescence,Anther	0.635023	1.88651	508.618	4.54013	361.21	13.4726	7.85016	1.73882	3.61663	0.636717	0.369004	0.891863	1.11251	0.617578
LOC_Os01g74540	Pistil	3.69112	4.09188	13.1719	16.8973	0.680309	46.1279	13.6563	2.99846	17.5451	0.787828	0.952209	3.85457	2.62886	2.34422
LOC_Os02g01010	Seeds	3.16519	5.3037	17.6854	37.0449	5.01019	24.1514	242.282	98.8479	42.3844	12.0051	12.6396	11.3102	7.08324	12.0692
LOC_Os02g01190	Inflorescence	0	0	0	435.669	3.45153	2.18056	14.3585	6.84078	3.83713	5.47281	4.39629	0	0.52182	0.284288
LOC_Os02g01270	Anther	0	0	5.35193	1.13117	95.0704	0.300202	0	0	0.226181	0	0	1.56805	0.208587	0.379588
LOC_Os02g01290	Anther	2.19189	0.470477	8.06205	2.87403	151.774	14.8509	8.1545	0.754861	3.56053	1.75384	2.40157	1.7991	0.352323	0.438218
LOC_Os02g01300	Inflorescence,Anther,Pistil	0	0	21.9701	1.84289	46.4598	35.591	5.65584	0	0	0	0	0	0.70346	0
LOC_Os02g01310	Anther	0	0	144.101	0	885.029	2.28971	0	0	0	0	0	0	0.490804	0.238346
LOC_Os02g01326	Inflorescence	0	0	29.8616	2.2593	2.53743	1.05878	0	0.331428	0	0	0	0	2.55569	0.271235
LOC_Os02g01380	Inflorescence,Pistil	5.03766	1.8211	17.7989	66.9934	0	67.4287	10.8328	1.32481	31.6454	1.55534	1.03902	8.03774	6.13673	5.42828
LOC_Os02g01520	Inflorescence,Pistil,Embryo	8.75542	10.3579	19.7876	75.247	6.37247	47.28	6.8799	1.68475	51.6059	1.48213	1.05153	5.69295	6.08013	7.00339
LOC_Os02g01700	Inflorescence	0	0	10.1848	34.7609	0.833907	8.83187	2.28453	0	2.52169	0	0	6.7367	1.06535	0.896712
LOC_Os02g01980	Inflorescence	0.712508	0.824391	0.688424	116.529	0.718478	3.20246	2.37773	0.539222	0.887103	0.263988	0.262127	1.0006	1.54908	0.748838
LOC_Os02g01990	Inflorescence,Anther	0	0	3.07351	0	11.3332	0	0	0	0	0	0	0	0.186945	0
LOC_Os02g02000	Leaves	78.5777	51.7834	13.4833	0	22.7198	0.67698	5.05687	0	0	0	0	2.43161	23.6039	18.7285
LOC_Os02g02400	Inflorescence,Pistil,Shoots	54.741	426.065	1584.16	46.2424	346.185	786.979	121.979	1.9327	49.6504	9.85124	9.03103	166.427	508.547	788.567
LOC_Os02g02820	Inflorescence,Anther	0	0	20.0753	46.1015	13.631	0	0	0	0	0	0	0	0.635958	0.270448
LOC_Os02g02930	Shoots	18.3586	33.9352	0.205095	0	0.803491	0	0	0	0	0	0	131.794	4.54751	0.238486
LOC_Os02g03010	Shoots	45.5143	42.9603	21.4561	10.2918	2.70121	22.0699	31.4036	0.623651	1.4349	0	0	53.4537	112.254	115.528
LOC_Os02g03020	Pistil	3.02508	7.75695	18.516	4.63038	1.73444	144.043	22.8263	0	0	0	0	4.47544	5.71352	3.41379
LOC_Os02g03210	Seeds	0	0	0	0.401821	0	0	29.3837	0	0	0	0	0	0.562904	0.406669
LOC_Os02g03250	Leaves,Shoots	36.6276	15.3152	15.3044	4.9596	2.78892	13.0084	10.6854	2.46156	3.39449	0	0	9.53415	36.3753	44.0058
LOC_Os02g03360	Anther	0	0	2.33485	0	14.7298	1.68545	0	0	0	0	0	0	0	0
LOC_Os02g03400	Anther	0	0	4.44667	0	42.0589	0	0	0	0	0	0	1.76026	0.321261	0.100421
LOC_Os02g03550	Anther	0	0	1.74827	0	205.022	0.901518	0.776889	0	0	0	0	0	0.434062	0.329992
LOC_Os02g03570	Inflorescence	12.5721	5.03098	48.7134	6.21592	0	7.08051	1.56649	0	1.0665	0	0	1.08061	3.61477	4.25233
LOC_Os02g03800	Pistil,Seeds	0	0	4.72744	0	0	42.9976	37.1157	3.10023	0	0	0	0	0	0
LOC_Os02g03960	Anther,Pistil	39.7215	19.413	406.801	356.076	834.78	719.888	90.1733	8.83464	25.5456	13.7709	13.5253	8.57914	17.0584	21.5348
LOC_Os02g04190	Pistil,Seeds	0	0	20.1832	0	0	148.241	111.117	0	0	0	0	0	0	0
LOC_Os02g04380	Anther	0.249588	0	0.315027	0.529102	7.90427	0.396254	0	0	0.553548	0	0	0	0.311422	0.287146
LOC_Os02g04510	Leaves,Shoots	56.64	18.8918	0.682634	1.24338	0.99437	1.00826	0.435377	0	0.640709	0.211453	0	9.8286	96.964	43.5825
LOC_Os02g04780	Embryo	0	0	0	0	0	0.718028	1.6281	1.91068	61.7534	2.78858	3.44412	0	0.239061	0.16139
LOC_Os02g05030	Anther	50.835	32.9832	93.8763	43.768	269.884	50.0716	23.6487	1.31772	37.0043	2.10602	2.84261	32.1624	26.6146	35.3866
LOC_Os02g05040	Anther	0.141404	0	1.15343	1.68074	40.9595	1.03729	0.72994	0.480031	2.26116	2.16239	2.41978	1.88504	1.11384	0.288676
LOC_Os02g05190	Inflorescence,Anther	0	0	5.11445	0.538689	8.95537	0	0	0	0	0	0	0	0.414084	0.275208
LOC_Os02g05670	Anther	0	0	80.5654	0	4210.52	5.81302	0	0	0	0	0	0	0.42212	0.102664
LOC_Os02g05890	Shoots	11.2414	15.7634	8.3242	2.36771	0	9.20614	2.98776	0	1.53476	0	0	36.2488	49.2921	46.3169
LOC_Os02g06290	Leaves,Shoots	13.2577	32.2998	2.4534	6.26216	0.18778	0.577431	5.25671	0.163765	0.607671	0.773494	1.10248	85.5177	7.85415	1.04047
LOC_Os02g06450	Shoots	0	0	0	0	0	0	0	0	0	0	0	0	6.51565	7.24782
LOC_Os02g06560	Leaves,Embryo,Leaves	89.772	78.5618	9.28568	1.51671	5.07753	0	25.7941	11.154	166.554	8.0151	12.0896	7.78108	14.3946	29.4063
LOC_Os02g06640	Embryo	279.004	527.714	1028.45	547.369	601.151	910.048	680.716	693.335	2337.16	1311.22	1341.82	377.481	169.366	155.336
LOC_Os02g07430	Pistil,Seeds	0	0	3.10132	0.495791	0.395722	30.6291	52.7469	3.31486	0	1.31318	1.19656	0	0.170998	0.158184
LOC_Os02g07440	Pistil,Seeds	0	0	0	0	0	10.2438	3.64403	0	0	0	0	0	0	0
LOC_Os02g07495	Pistil	0	0	3.30505	0	0	49.7489	0	0	0	0	0	0	0	0
LOC_Os02g07680	Shoots	6.17549	15.1174	12.2978	8.14976	1.11133	17.0158	12.8043	8.07069	14.4349	1.33493	0.969194	75.1138	10.9427	13.7982
LOC_Os02g07810	Anther	0	0	1.81737	0	36.6943	0	0	0	0.545566	0	0	0	0.407408	0.352986
LOC_Os02g07820	Inflorescence,Anther,Seeds	9.58098	9.46972	179.037	13.4906	110.856	20.2789	119.261	2.6257	4.60461	1.16757	1.30821	7.59833	5.85334	6.58109
LOC_Os02g08150	Leaves	176.299	129.936	3.4891	0.389142	4.76949	16.7389	10.6395	0	13.9499	0.626672	0.658147	17.0664	35.0689	45.71
LOC_Os02g08240	Anther	0	0	1.00696	0	10.4746	0	0	0	0	0	0	0	0.0108002	0
LOC_Os02g08490	Embryo	6.47211	2.1852	6.01689	7.99455	4.25792	6.25932	4.3411	3.98891	52.7935	1.72549	1.82332	0	2.60912	1.93813
LOC_Os02g09450	Anther	0	0	8.86023	0	674.646	0.918209	0	0	0	0	0	0	0.409108	0.123869
LOC_Os02g09540	Anther	0	0	28.8591	0	513.195	0	0	0	0	0	0	0	7.13523	0
LOC_Os02g09630	Anther,Pistil	0.788912	0.843691	16.4959	10.8287	46.0087	37.0662	8.16562	1.39914	0	9.15022	8.27139	5.00997	2.9231	2.65239
LOC_Os02g09940	Leaves,Shoots	105.083	57.1195	60.0404	23.5221	1.39351	28.8071	21.5194	0.76159	8.53055	0	0.811077	34.1277	134.273	201.946
LOC_Os02g10070	Anther	16.6256	16.6391	41.3516	35.0085	222.543	24.92	16.5994	3.07006	27.3027	2.87545	2.82011	56.696	15.4395	22.2176
LOC_Os02g10120	Leaves	889.49	515.916	0.303593	0.312867	0.492139	0	0.224282	0	0	0	0	0.353443	28.7682	97.2898
LOC_Os02g10300	Anther	0	0	64.2766	0.642797	1478.85	2.2348	0	0	0	0	0	0.678717	0.427297	0.10155
LOC_Os02g10390	Leaves	3697.83	3399.87	827.627	200.16	4.53394	211.463	199.3	0.465534	1.91588	1.2543	1.48715	476.491	2040.61	2317.68
LOC_Os02g10440	Anther	6.96702	5.50492	9.44909	15.1917	194.356	19.4563	8.77466	8.94177	18.9631	8.79753	7.76847	22.0962	4.74778	6.64015
LOC_Os02g10470	Anther	5.90491	2.52509	15.64	10.179	66.147	9.26453	11.0936	2.06292	1.489	0.630157	0.821232	8.27453	13.2761	8.2484
LOC_Os02g10520	Inflorescence	1.15161	0.896256	11.3842	26.535	0.777675	3.04929	0.643298	0	0	0	0	1.47927	1.55323	1.62455
LOC_Os02g10530	Anther	0	0	1.93485	0	789.83	0.795491	0	0	0	0	0	0	0.307583	0
LOC_Os02g11070	Leaves,Shoots	5.49957	36.4228	1.43164	3.14899	9.28997	8.90466	2.84145	0.505136	1.20755	0.99088	0.652223	35.0926	2.87176	2.53952
LOC_Os02g11859	Shoots	6.04092	8.06595	0	0	3.63013	1.71331	4.34378	0	0	0	0	49.4214	1.6817	1.53236
LOC_Os02g12280	Pistil	0	0	0	0	0	6.56191	0	0	0	0	0	0	0.847173	0
LOC_Os02g12300	Anther	0	0	2.10148	0.19681	411.921	0.984522	0	0	0	0.523048	0.767137	0	1.13455	1.9216
LOC_Os02g12310	Seeds	0	0	0	0	0	2.45974	611.009	648.422	17.667	356.925	357.884	0	0.479975	0
LOC_Os02g12660	Anther	2.86395	1.86059	2.36794	1.21607	95.1573	1.35496	0.931188	0.350787	2.84179	0.179277	0.218641	1.63384	1.38713	1.01563
LOC_Os02g12750	Inflorescence,Pistil	3.27105	4.56522	25.3265	67.7965	2.33382	72.2197	18.0622	0.756646	4.27793	1.28163	0	6.31553	3.60314	5.04804
LOC_Os02g13060	Inflorescence	111.248	70.1559	423.452	21.1603	3.45389	72.3822	23.3754	0	0.978429	0	0	34.4333	47.9565	42.3713
LOC_Os02g13290	Inflorescence	23.9647	3.43107	55.0072	5.92674	0.417335	6.1361	3.94302	0.942261	0.656581	0.946675	1.30381	0	4.52081	12.8505
LOC_Os02g13310	Inflorescence,Pistil	0	0	3.10062	16.9221	0	12.3889	0.62204	0	1.07853	0	0	0.544485	0.835813	0.436658
LOC_Os02g13370	Endosperm	0.213507	0.106602	0.548304	0.156057	0.244692	3.27365	0.137713	7.80897	0.323737	26.2279	26.0602	1.46165	0.010585	0.0698681
LOC_Os02g13570	Anther	0	0	5.1499	1.2773	61.9014	0	0	0	0	0	0	0	0	0
LOC_Os02g13580	Anther	0	0	2.13938	0.680446	37.3869	0	0	0	0	0	0	0	0.0817093	0.0900273
LOC_Os02g14600	Seeds	0	0.363837	0	0	0	4.66674	1664.52	1410.03	67.3197	855.461	856.86	0	0	0
LOC_Os02g15070	Seeds	0	0	0	0	0	1.35245	303.722	779.059	29.7458	334.372	332.031	0	0	0
LOC_Os02g15090	Endosperm,Seeds	0	0	0	0	0	2.23047	731.01	3706.09	160.497	4258.47	4289.84	0	0.180191	0
LOC_Os02g15150	Endosperm,Seeds	0	0.213343	0	0	0	18.0997	5774.48	15444.8	581.013	14467.1	14566.1	0	0	0
LOC_Os02g15169	Endosperm,Seeds	0	0.46253	0	0	0	19.2026	5836.79	15856.8	571.707	13866.4	13933.8	0	0.0573556	0
LOC_Os02g15178	Endosperm,Seeds	0	0.453847	0	0	0	18.8833	5741.19	15635	564.101	13685.8	13751.1	0	0.0569298	0
LOC_Os02g15594	Anther	6.08974	5.12624	15.7448	25.1116	202.418	25.7923	8.85225	1.59189	9.19365	3.34017	3.47196	16.7345	10.3679	17.423
LOC_Os02g15730	Pistil	0	0	0	0	0	7.49544	0	0	0	0	0	0	0.382349	0
LOC_Os02g15740	Embryo	0	0	0	0	0	0	10.5878	18.6178	178.989	17.4626	16.6672	0	0.235742	0.254113
LOC_Os02g15810	Inflorescence,Pistil	0	0	9.60129	74.6033	1.61508	53.9167	10.4688	0.297084	7.91008	0	0	5.38546	0.571969	1.38909
LOC_Os02g15860	Leaves,Inflorescence	138.71	19.2003	195.085	1.42001	17.5868	0	10.8944	0	0	0	0	0	4.18653	4.14426
LOC_Os02g15900	Shoots	93.9613	96.7818	76.0435	30.6588	5.14638	31.0633	25.241	0.411377	6.44931	0	0	118.536	252.628	311.134
LOC_Os02g15930	Embryo	0.804731	0.335243	5.30373	2.14008	1.99647	1.37311	3.03554	6.16698	37.7014	1.78244	1.82509	0	0.319169	0.574423
LOC_Os02g16060	Shoots	0.238782	0.32607	0	0	0	0	0	0	0	0	0	3.46557	0.098662	0.236702
LOC_Os02g16500	Inflorescence	0	0	25.7206	368.905	109.805	59.3754	41.2155	0	8.13375	0	0	21.4913	29.8336	34.3548
LOC_Os02g16610	Inflorescence	0	0	0	9.7762	0	0	0	0	0	0	0	0	0.829433	0
LOC_Os02g16730	Seeds	0	0	1.86286	0.196056	0	15.0473	55.4179	0.746724	0.550278	7.28435	6.98284	0	0.443054	0.253582
LOC_Os02g16820	Endosperm,Seeds	0	0.533202	0	0	0	17.1569	5214.24	19423.9	634.208	14483.5	14523.4	0	0.0967554	0
LOC_Os02g16830	Endosperm,Seeds	0	0.51553	0	0	0	16.3206	5052.68	18487.8	585.333	13643.5	13664.4	0	0.097878	0
LOC_Os02g16909	Pistil,Endosperm	0	0.553264	56.3929	35.1164	21.1824	177.902	22.5244	18.8833	30.5404	103.931	101.72	33.3648	9.11579	17.4673
LOC_Os02g17000	Shoots	0	0.286384	0	0	0	0	0	0	0	0	0	4.94531	0.244157	0
LOC_Os02g17210	Anther	0	0	6.07673	0	32.3131	0	1.79864	0	0	0	0	0	0.212678	0
LOC_Os02g17320	Shoots	4.23684	4.87536	17.7263	16.5428	16.6178	11.8543	12.3254	6.71367	14.1345	2.84659	3.22864	81.9293	9.83577	8.96814
LOC_Os02g17534	Leaves,Shoots	13.2308	15.684	0.941731	0	0	0	0	0	0	0	0	13.3238	1.14263	1.90234
LOC_Os02g17620	Seeds	0	0	22.5199	1.49582	10.6273	0	73.5479	0	0	0	0	12.1765	0.996532	11.222
LOC_Os02g17780	Anther	2.95409	3.31379	18.1777	8.00443	134.896	0.377546	0.220634	0	0	0	0	9.39274	4.16979	8.1099
LOC_Os02g18450	Leaves,Shoots	214.981	82.1776	7.78948	5.81285	1.418	9.1058	4.83678	0	4.90759	0.185959	0.189767	42.4524	352.354	264.002
LOC_Os02g18690	Pistil	0	0	25.838	0.929013	0	328.305	26.2254	0	0	0	0	0	0.203853	0.128849
LOC_Os02g18750	Pistil	0	0	2.42076	6.75693	0.480976	64.8698	6.21038	0	0	0	0	0	0.170522	0
LOC_Os02g19060	Anther	0	0	9.83865	0.743763	31.5207	10.4056	0	0	0	0	0	0	0.384233	0
LOC_Os02g19130	Pistil	0	0	8.59243	3.70703	17.8477	48.8227	8.70149	2.47964	0	1.29834	1.3583	0	0.376191	0.317912
LOC_Os02g19420	Seeds	0	0	0	0	0	0	47.1538	39.0317	0.934761	8.91104	10.5423	0	0	0
LOC_Os02g19640	Inflorescence	0	0	38.7101	29.9198	0	0.735009	0	0	0	0	0	2.51345	3.80991	5.81505
LOC_Os02g19820	Inflorescence,Anther,Pistil	27.447	42.265	417.791	60.2521	802.894	373.959	91.241	14.8378	54.235	17.1164	18.0582	62.7434	90.2913	189.138
LOC_Os02g19980	Embryo	0	0.474838	0	0	0	0	0	0	4.05747	0	0	0	0	0
LOC_Os02g20530	Anther	0	0	0	0	4.23686	0	0	0	0	0	0	0	0.295491	0.0878346
LOC_Os02g20540	Inflorescence,Shoots	0	0	0	65.6205	0	0	0	0	0	0	0	16.612	99.7539	142.312
LOC_Os02g20560	Shoots	0	0	5.63154	3.17391	0	0	0	0	0	0	0	71.6319	97.8751	119.675
LOC_Os02g21009	Leaves	16.7931	29.7584	0.643891	0.246688	0	2.12566	0	0	0	0	0	0	5.99605	4.99929
LOC_Os02g21640	Inflorescence,Pistil,Seeds,Embryo	0	0	4.44795	27.3548	0	43.8673	35.6204	0	27.0604	0	0	3.89398	2.59345	3.93246
LOC_Os02g22100	Leaves,Shoots	144.128	142.544	16.8089	7.69044	0.543292	0.373102	2.40886	0.342731	0.293906	0	0	16.9168	113.109	95.1421
LOC_Os02g24720	Inflorescence,Pistil	1.45837	2.78657	11.8093	63.7029	0.599143	53.1641	17.7295	1.16262	14.9824	0	0	8.11788	1.17888	2.48566
LOC_Os02g25020	Inflorescence,Embryo	0	0.170367	0	6.32163	0	0	0	0.534091	13.6443	0	0	0	0.310673	0.683103
LOC_Os02g25640	Endosperm,Seeds	0	0.461811	0	0	0	15.7531	4775.84	16286.4	393.15	15253.6	15259.5	0	0	0
LOC_Os02g25680	Embryo	0	0	0	0	0	0	0	2.16467	65.4013	2.36714	1.71783	0	0.819139	0
LOC_Os02g25860	Seeds	0	0	0	0	0	0	43.4021	62.5549	1.71975	19.2392	19.9053	0	0	0
LOC_Os02g25900	Anther	9.96198	7.47788	27.2286	9.60984	454.93	15.8813	7.71338	3.76899	10.825	2.7615	2.74621	2.35778	5.93177	5.61554
LOC_Os02g26290	Anther	0	0	153.097	0	2277.99	3.59856	0	0	0	0	0	0	0.519316	0
LOC_Os02g26320	Anther	0	0	0.714443	0	204.789	0	0	0	0	0	0	0	0.296381	0
LOC_Os02g26390	Anther	0.50163	1.47575	5.19266	7.57824	52.2106	5.43864	1.84957	0.295911	9.97621	0.363728	0.537911	8.42319	1.35628	1.64363
LOC_Os02g26470	Embryo	1.89697	0.962481	0	0	0	1.39127	13.1359	9.44797	141.004	7.67303	7.63643	0	0.723212	0
LOC_Os02g26480	Seeds	0	0	0.628886	0	1.47098	0.994881	34.5667	33.3828	0.813865	9.27968	8.19128	0	0.222142	0
LOC_Os02g26700	Pistil,Embryo	82.0628	48.883	225.182	71.5248	162.438	960.646	193.586	266.05	1529.42	143.349	148.422	314.31	53.4406	57.0814
LOC_Os02g26720	Embryo	0	1.07342	3.86757	0	1.81983	0	23.1786	15.7537	65.4414	16.3542	15.8991	0.884173	0.603207	0.843254
LOC_Os02g27000	Embryo	0.269476	0.505337	5.3881	6.23521	1.96259	6.93956	6.02942	3.92848	42.617	1.9921	2.12994	0.909332	1.04623	0.635725
LOC_Os02g27030	Inflorescence	389.774	508.079	972.448	155.719	297.404	254.638	204.146	45.0597	25.7418	58.6526	60.9312	116.457	374.545	278.821
LOC_Os02g27370	Embryo	0	0	0	2.9702	0	2.80544	5.4919	2.31697	23.4294	0	0	0	1.02909	0
LOC_Os02g28970	Inflorescence	0	0	0	26.0597	0	0	0	0	0	0	0	0	0.306865	0.369561
LOC_Os02g30050	Pistil,Seeds,Embryo	51.4126	58.183	157.96	210.479	72.2752	502.443	403.646	63.6298	425.866	44.3857	45.3074	137.385	55.6914	53.1262
LOC_Os02g30100	Anther	3.67315	2.27757	61.3688	0	215.756	0.816301	23.2157	14.7316	6.15162	8.86289	9.21915	0.861734	3.4011	3.06399
LOC_Os02g30190	Shoots	0	0	0	0	0	0	0	0	0	0	0	9.13953	0.387986	0
LOC_Os02g30240	Inflorescence,Seeds	0	0	5.64946	59.3868	0.502834	7.10453	21.9979	0	0	0	0	1.86195	0.789236	1.84946
LOC_Os02g30320	Shoots	196.094	212.479	15.9576	10.9852	31.4789	3.67591	4.25318	0.606546	0	3.33611	2.76357	89.1287	730.449	568.769
LOC_Os02g30420	Pistil	1.30485	0.314064	7.26562	10.0177	0.585092	45.8976	5.72095	0	3.34968	0	0	0.610242	0.573754	0.515977
LOC_Os02g30470	Seeds,Endosperm	2.67647	3.10917	98.257	53.7157	3.20338	126.83	493.887	177.634	129.384	276.362	275.531	42.3324	7.14175	24.4942
LOC_Os02g30610	Anther,Embryo	0	0	1.9651	0	12.9609	0.878286	2.60427	1.52633	26.5684	1.64338	1.35006	0	0.613979	0.0922072
LOC_Os02g30810	Anther	0	0	1.29334	0	34.1975	0	0.785801	0	1.53521	0	0	0	0.391255	0.48169
LOC_Os02g31030	Shoots	0.74204	0.285519	3.68364	4.51099	39.358	4.19736	4.19483	2.35099	3.70436	8.10967	8.25474	4.29494	139.068	200.923
LOC_Os02g31040	Anther	0	0	0	0	5.55551	0.856667	0	0	0	0	0	0	0.320766	0.160578
LOC_Os02g31867	Leaves	7.54002	34.5919	0.687027	0.30644	0	0	1.832	0	0.956466	0	0	10.1427	5.66808	12.8551
LOC_Os02g31910	Anther	2.96129	1.58998	7.67764	0.250293	25.7691	0.727844	0.463027	0	0.859478	0	0	1.98227	1.04267	1.17574
LOC_Os02g32009	Seeds	2.57418	1.05357	0.813381	3.61859	0	0	27.9803	0	0.555057	0	0	0	3.53854	4.59376
LOC_Os02g32020	Anther	1.40419	0.796961	10.6638	9.02677	88.9352	9.7382	4.24818	0	7.68233	0	0	8.07476	2.82617	3.72268
LOC_Os02g32060	Anther	0	0	2.62132	6.18939	224.993	6.66113	0	0	0	0	0	6.87209	0.566611	0.511743
LOC_Os02g32080	Inflorescence	0	0	348.361	0	97.2993	0	0	0	0	0	0	0	0.737172	0
LOC_Os02g32550	Pistil	1.34599	1.85083	9.83279	21.3303	0.483929	58.1369	6.49975	0	7.43462	0	0	2.05673	3.63797	4.01908
LOC_Os02g32580	Endosperm,Shoots	7.30081	27.3401	5.57908	0.411031	22.2578	2.4435	7.73889	19.7752	1.66298	95.1246	92.7176	71.866	9.97926	11.7669
LOC_Os02g32600	Anther,Pistil	0	0	8.91367	4.1818	81.4523	39.4272	4.02269	0	6.20608	0	0	0.700332	0.264805	0
LOC_Os02g32660	Endosperm,Seeds	4.6169	8.33824	27.1983	25.5693	188.324	19.7466	664.596	1113.84	63.2556	1082.48	1099.86	5.6386	31.3237	33.5189
LOC_Os02g32740	Anther	0	0	1.14928	0	589.865	0.742926	0	0	0	0	0	0	0.0749286	0.0764335
LOC_Os02g32840	Endosperm	0	0.842535	10.1882	5.85	9.01419	9.27304	18.5432	113.366	11.2761	364.856	352.053	12.5696	3.50951	2.68869
LOC_Os02g32860	Embryo	0.276945	0.417842	2.40198	4.70067	2.39184	4.33717	13.0332	31.4802	731.629	31.1754	31.2179	1.4476	0.692289	0.497737
LOC_Os02g32970	Anther	7.5544	13.6364	55.559	23.0287	209.369	7.41412	5.627	4.79451	0.513502	2.65057	2.96856	23.3994	6.62579	12.8099
LOC_Os02g33030	Shoots	10.3989	12.2408	2.67961	3.57086	0	0	0	1.00471	1.40392	0	0.621555	4.44932	58.8184	34.7256
LOC_Os02g33730	Inflorescence,Anther	10.0532	4.52913	42.8281	13.8012	64.3884	16.1906	18.657	7.32821	8.79389	3.63562	3.11713	8.56682	2.94789	5.91884
LOC_Os02g33790	Inflorescence	0	0	1.89765	52.5366	0	7.50022	16.1708	0	0	0	0	3.6679	0.724733	1.73196
LOC_Os02g34320	Seeds	0	0	0	0	0	0	11.4896	2.72714	0	1.52804	1.23327	0	0.281224	0.823636
LOC_Os02g34600	Shoots	10.4176	16.5269	21.4442	17.5262	12.6743	22.6326	7.42828	0.701098	8.3995	1.82708	2.22647	161.372	14.4247	8.89043
LOC_Os02g34710	Inflorescence,Anther	0	1.41521	20.1733	1.83649	23.2128	7.02061	2.99395	0.686103	0	1.25429	1.00888	1.51708	1.45875	1.79755
LOC_Os02g34860	Inflorescence,Seeds	16.7205	3.1909	63.3113	22.1937	0	14.7989	113.796	0	1.57737	0	0	27.5191	24.66	19.5965
LOC_Os02g34970	Anther	0	0	4.09265	2.82736	22.5623	1.05107	0.723624	0	0	0	0	0	0	0
LOC_Os02g35710	Anther,Seeds	0	1.78487	0	0	58.2696	0	25.6113	0	0	0	0	0	0.889936	2.24647
LOC_Os02g35760	Anther	7.47075	2.34645	9.96473	3.06293	107.979	6.58879	7.84082	3.54873	0	0	0	0	2.29381	5.17323
LOC_Os02g35940	Inflorescence,Seeds	1.91863	1.92161	8.43816	34.8875	2.27277	9.21244	33.3083	0	1.73086	0	1.13189	1.64469	4.03177	4.06992
LOC_Os02g36110	Leaves	1.46233	9.29948	0	0.273908	0	0	0	0	0	0	0	0.700564	0.137097	0.484457
LOC_Os02g36220	Inflorescence	0.604642	0.302038	7.36991	0	0	0	0	0	0	0	0	0	1.17186	0.396184
LOC_Os02g36510	Anther	0	0.104005	0	0	23.44	0	0	0	0.39154	0	0	0	0.359948	0.147712
LOC_Os02g36590	Shoots	5.31333	3.39307	2.78141	4.6412	1.9199	1.00275	5.13381	0	0.321431	0	0	3.93685	22.6848	22.7104
LOC_Os02g36600	Embryo	0	0	4.3581	5.01889	0.902584	13.9351	13.5104	3.05786	85.7751	2.35089	3.41856	0	0.357244	0.680731
LOC_Os02g36690	Pistil	0	0	0	2.2928	1.79438	14.7482	4.79896	0	0	0	0	0	0	0
LOC_Os02g36700	Pistil	0	0	6.73271	8.57666	1.62368	81.0331	3.66199	0	0	0	0	0	0.476075	0.109423
LOC_Os02g36880	Leaves	48.634	51.4666	4.66881	0.752293	0.447348	1.87989	3.81757	0.911192	6.16173	0	0	9.95285	3.35599	5.68103
LOC_Os02g37290	Leaves	12.7515	60.2404	3.82206	2.04872	2.59037	0	0	0	0	0	0	4.10947	23.8359	9.23995
LOC_Os02g37320	Leaves	2.74747	14.124	2.64291	0	0	0	0	0	0	0	0	4.11678	0.898877	1.01731
LOC_Os02g37330	Leaves	7.51246	30.5954	2.78057	0	4.3612	2.55736	0	0	0	0	0	1.00282	3.24024	1.54277
LOC_Os02g37490	Embryo	0	0	0	0	0	0	0	1.29588	240.926	2.73581	2.36816	0	0.706077	0
LOC_Os02g37700	Leaves,Shoots	24.483	2.05964	5.20739	0	0	0	0	0	0	0	0	20.818	7.25568	21.0783
LOC_Os02g37770	Inflorescence,Shoots	0.650825	0	28.2515	0	0	0	0	0	0	0	0	22.8743	1.47943	8.26831
LOC_Os02g37780	Inflorescence,Shoots	0	0	10.7678	0	0	0	0	0	0	0	0	7.72685	0.0298107	4.39931
LOC_Os02g37800	Inflorescence,Shoots	13.0015	2.78762	166.487	3.22626	0.0675837	2.73256	11.5998	0	0.238436	0	0	35.3859	1.16339	77.4726
LOC_Os02g37910	Anther	2.45644	2.41682	6.05627	6.00882	28.937	5.16489	1.92713	0.306259	3.93797	0	0	2.89343	4.0138	3.96907
LOC_Os02g37970	Inflorescence	3.72343	2.37971	57.4674	6.94334	0	3.07795	7.20117	0	0	0	0	11.7723	5.62297	4.2799
LOC_Os02g38020	Leaves	272.132	149.553	8.54672	4.92767	1.42483	4.88179	6.85125	0.648479	1.83538	0.348562	0.360786	37.6724	71.1335	45.641
LOC_Os02g38190	Pistil	18.5989	23.6796	69.4539	47.2021	10.1787	181.215	71.2665	8.53628	75.9425	6.77575	5.48324	27.164	9.40623	9.09595
LOC_Os02g38260	Inflorescence	0	0	0.41644	48.724	0	0.549267	3.69061	0	0	0	0	0	0.427903	0.396701
LOC_Os02g38290	Inflorescence,Anther	0	0	38.5131	2.57567	57.7071	14.7602	7.62804	0	0	0	0	0	0.791704	0.937991
LOC_Os02g38840	Embryo,Shoots	2.82215	4.6678	7.90321	5.81919	1.44331	3.38255	4.64908	2.23364	51.4755	1.14692	1.21825	26.0938	5.36756	7.72182
LOC_Os02g38970	Inflorescence,Pistil	0.91629	0.29428	25.9228	52.6379	4.93414	62.8694	6.93907	0	10.8797	0.210643	0.322387	2.43631	3.4027	4.79522
LOC_Os02g39010	Shoots	17.9953	17.5651	13.004	14.4557	15.7611	16.6472	8.96519	11.4293	21.989	8.45082	8.74249	79.8264	12.3944	10.7583
LOC_Os02g39140	Shoots	7.49827	3.25162	0.346125	0.539809	0.425132	0	0	0	0	0	0	35.9301	2.45583	2.07267
LOC_Os02g39160	Leaves,Shoots	371.472	252.03	26.1448	21.0171	4.87898	17.9104	11.4967	3.65193	12.5699	1.95644	2.10131	147.947	246.852	147.648
LOC_Os02g39740	Leaves	141.619	89.9837	38.2864	10.3676	4.51447	26.4847	9.17469	0	3.84744	0	0	22.1736	46.1836	49.2324
LOC_Os02g39950	Anther	7.29431	3.91593	6.57657	4.17532	100.317	9.06881	1.31836	0.342744	12.8487	0.581481	0.388122	7.15521	3.60025	1.79621
LOC_Os02g40070	Embryo	0	0	0	0.0300102	0	0	0.311296	0	5.49723	0	0	0	0.142274	0.166484
LOC_Os02g40260	Inflorescence,Shoots	0	0	7.32308	2534.21	0.555344	5.6402	0.834834	0	2.32337	0	0	183.336	400.29	2054.57
LOC_Os02g40550	Anther	0	0	0.857605	0	110.517	0	0	0	0	0	0	0	0.222923	0.542226
LOC_Os02g40630	Anther	0	0	0	0	12.2091	0	0	0	0	0	0	0	0.183082	0.405452
LOC_Os02g41630	Inflorescence	130.062	58.8367	2856.94	511.635	38.2775	154.775	550.078	204.278	150.479	56.4803	52.8137	542.962	481.688	1067.98
LOC_Os02g41650	Inflorescence	67.1375	68.7133	647.975	75.4434	47.8224	190.455	254.606	39.5058	84.8004	22.7998	21.5612	243.46	135.015	164.873
LOC_Os02g41904	Inflorescence,Pistil,Shoots	0	0	18.7611	451.536	0	231.608	17.7762	0	12.3135	0	0	102.781	0.905784	1.42118
LOC_Os02g41954	Shoots	0	1.16235	0	1.51979	0	1.39517	0	0.465164	0	0	0	44.7018	3.08636	5.5119
LOC_Os02g41961	Anther	0	0	6.19185	0	37.9835	0	0	0	0	0	0	0	0	0
LOC_Os02g42570	Leaves,Shoots	306.248	229.474	35.0831	3.78063	15.2818	8.17638	8.13096	0	2.08468	0	0	44.8163	137.574	224.268
LOC_Os02g42640	Shoots	0	2.33113	0	0	0.423781	0	1.85193	0	0	0	0	19.6432	0.388056	0.546621
LOC_Os02g42710	Anther	0	0	21.0543	4.42176	236.121	9.42235	2.58813	1.38731	0.953241	2.83017	2.86268	0	0.219072	0.289917
LOC_Os02g42740	Inflorescence	0.816969	2.1855	32.5068	4.66509	0.168351	5.69747	0.95411	0	0.756195	0	0	4.32975	6.04814	6.73219
LOC_Os02g42820	Anther	0	0	13.4726	0	319.741	0	0	0	0	0	0	0	0.585788	0
LOC_Os02g42950	Inflorescence,Embryo	0	0	1.87447	42.0666	0	0	0.506746	0	17.0741	0	0	0	1.06033	0.153241
LOC_Os02g43010	Embryo	7.87518	8.10133	11.4031	6.2363	5.06814	10.933	33.2462	80.6894	571.543	62.2955	59.4458	5.53262	4.08495	3.92088
LOC_Os02g43030	Seeds	0	0	0	0	0	0	17.0012	0	0	0	0	0	0.414814	0.577056
LOC_Os02g43120	Inflorescence	0	0	0	10.5024	0	0	0	0	0	0	0	0	1.47095	1.23396
LOC_Os02g43280	Shoots	20.2299	7.62337	4.38933	54.4721	13.5614	5.15864	15.6534	0.755917	2.84531	0	0	140.085	51.404	48.1185
LOC_Os02g43330	Shoots	7.32688	2.73111	0.712017	0	0.98041	3.93435	3.4784	0	0	0	0	47.984	1.49851	0.228775
LOC_Os02g43594	Anther	0	0	3.97453	5.546	33.0864	0	0	0	0.681092	0	0	0	1.56251	2.59661
LOC_Os02g43620	Anther,Embryo	0	0	1.03122	1.20027	10.8042	1.02227	1.3565	0.331859	14.7731	0.865873	0.437444	0	0.48574	0.373793
LOC_Os02g44120	Anther	0	0	7.36985	0	112.533	0	0	0	0	0	0	0	0.153115	0.141537
LOC_Os02g44380	Anther	0.335065	0.0987681	1.94155	4.94524	30.3691	3.33028	0.698969	0.466033	3.10911	0	0.108354	1.41125	1.22137	0.751516
LOC_Os02g44530	Anther	0	0	0.980087	0	14.1712	0	0.327795	0.337397	0	0.528257	0.558697	0	0.195728	0
LOC_Os02g44590	Anther,Pistil	0	0	4.13518	0.192143	42.6038	53.4761	0	0	0	0	0	0	1.16101	0.137731
LOC_Os02g44870	Shoots	68.2742	35.0808	169.599	116.281	232.286	311.071	79.1947	4.51971	6.13308	2.16539	1.48781	641.924	42.3293	34.9194
LOC_Os02g45130	Anther	15.2988	7.94158	24.4927	22.3373	155.112	26.279	19.9393	10.277	18.8145	6.79503	6.9709	21.7321	7.75897	4.6351
LOC_Os02g45225	Inflorescence	0	1.12684	54.4552	2.81251	0.792377	1.4617	0	0	0	0	0	0	0.401684	0
LOC_Os02g45520	Shoots	38.1458	18.5288	1.933	0.236883	12.0802	0.535803	3.82465	1.47357	5.27673	0.272264	0.312972	0.887459	124.952	95.7565
LOC_Os02g45570	Embryo	0	0	0	11.7663	3.33692	8.23706	7.42362	1.73654	67.5089	0.951496	1.23814	1.49759	0.408093	0.429418
LOC_Os02g45770	Inflorescence,Pistil	0	0	90.0964	79.0878	2.3843	144.006	23.8318	0.382021	0	0	0	0	0.275084	0.46567
LOC_Os02g45860	Inflorescence	2.75095	0.73318	14.9898	3.46749	0	0	0	0	0	0	0	0	0.565807	0.980777
LOC_Os02g45930	Pistil,Leaves,Shoots	48.8217	111.06	7.40745	5.23673	17.209	164.103	10.6919	4.7972	9.07711	5.58869	7.10228	23.1787	93.9303	15.8757
LOC_Os02g45940	Inflorescence,Pistil	4.45911	3.08346	24.3024	181.04	5.05233	182.128	31.5724	0.720494	14.8362	0.622781	0.502585	27.6854	3.7932	6.05477
LOC_Os02g46180	Anther	0	0.339023	0	0.251248	200.112	0	2.20581	0	0	0	0	1.27644	1.74141	1.63692
LOC_Os02g46780	Inflorescence	0	0.353292	9.94625	1.20589	0	1.03285	0	0	0	0	0	1.50187	0.499688	0.461321
LOC_Os02g46830	Inflorescence,Shoots	2.01625	0.812476	125.684	41.5977	3.37119	12.311	2.28642	0	0	0	0	104.531	22.0604	38.6363
LOC_Os02g46850	Inflorescence,Pistil,Shoots	4.53712	6.63125	8.20995	30.6001	4.92667	76.8671	5.77093	1.19214	3.22928	0.735782	0.768771	53.9042	5.84552	5.48596
LOC_Os02g46860	Inflorescence,Pistil,Shoots	1.23294	1.35199	3.5949	16.2556	1.80501	37.6956	1.6837	0	0	0	0	21.3976	1.20012	1.01798
LOC_Os02g46930	Shoots	7.12858	10.7316	9.9436	15.1478	14.506	5.39527	5.20297	4.47243	7.95884	7.04685	7.61789	159.149	5.64218	8.8426
LOC_Os02g46980	Leaves	188.599	121.943	21.9885	19.6328	1.17171	18.0503	13.7996	0.70792	5.96409	0.926425	0.743671	7.84183	71.7063	62.577
LOC_Os02g47020	Leaves,Shoots	1954.79	1105.73	121.459	17.5268	3.40801	24.8676	30.1125	0	1.23178	0	0	283.925	1296.26	990.372
LOC_Os02g47370	Endosperm,Shoots	0	0.875704	0.850128	0.427684	1.13574	0	1.09507	1.78467	0	10.9902	10.4726	11.7801	0.830933	0.426601
LOC_Os02g47410	Endosperm	12.4659	14.622	24.0112	30.8257	18.1967	28.1915	35.7131	122.892	27.5703	247.749	249.521	22.2275	13.0737	16.802
LOC_Os02g47420	Inflorescence,Embryo	0.225347	0.222468	13.3301	61.2628	0	16.0001	11.8012	5.19514	49.0699	4.31353	4.37804	14.7419	10.7104	11.4979
LOC_Os02g47470	Leaves	1.22452	50.7959	1.53988	4.86526	10.2758	8.46435	3.5707	0.360361	0.401684	0.470379	0	9.869	13.2876	7.25805
LOC_Os02g47510	Leaves	476.413	691.379	33.8816	0.698297	0	0.71122	4.60348	0	0	0	0	0.637855	185.976	245.276
LOC_Os02g47800	Leaves	178.559	88.1851	33.8021	8.03567	10.5508	21.3626	13.9802	1.9776	17.4891	0.820355	0.580512	34.6587	47.3512	43.9432
LOC_Os02g47940	Endosperm,Seeds	13.4199	12.5385	25.5366	15.4581	6.8552	26.0779	31.9738	65.0362	28.8954	105.438	107.753	13.517	7.11777	16.2138
LOC_Os02g48060	Seeds,Embryo	0	0	0	0	0	0.677845	9.5373	0.707973	4.64626	0.65969	0.777188	0	0.171251	0.213892
LOC_Os02g48320	Embryo,Shoots	0	1.62313	0	0	0.545416	0.644464	1.8027	0.390504	10.6058	0	0	17.3987	0.490224	0.478679
LOC_Os02g48330	Anther	0.49337	0.295326	3.22555	1.9619	15.8485	2.34017	2.26314	1.11171	1.88565	0.992609	1.43816	0.609069	0.331209	0.285611
LOC_Os02g48370	Anther	1.98613	1.63851	1.99078	0.425625	29.4455	0.999572	1.53464	1.16033	1.06682	1.25274	1.00262	0.994423	0.922067	0.791513
LOC_Os02g48820	Pistil,Seeds	2.7234	1.1914	2.16143	2.19332	0.987797	11.694	40.3408	0.757526	2.56995	0	0	0	1.40252	1.38197
LOC_Os02g48870	Shoots	3.90266	3.0725	27.8495	0.969762	1.27167	0.965579	8.39347	0	0	0	0	87.7168	5.54187	11.1847
LOC_Os02g49260	Anther	0	0	11.7988	3.87607	78.8436	1.84565	1.62483	0	1.19873	0	0	0	0.973326	1.12535
LOC_Os02g49340	Anther	5.9598	0.929385	11.5806	0	695.584	0	0	0	0	0	0	0	6.00108	6.11692
LOC_Os02g49350	Inflorescence,Anther	0	0	235.464	0	390.603	0.81834	0	0	0	0	0	0	0.649014	0
LOC_Os02g49410	Seeds	0	0	0	0	0	1.09873	227.28	107.247	5.47049	46.4009	45.594	0	0.179293	0
LOC_Os02g49420	Inflorescence,Pistil	0	0	72.8212	43.912	15.2804	127.877	2.92245	0	0	0	0	0	0.324253	0.101066
LOC_Os02g49510	Anther	0	0.477743	3.22403	1.48876	84.9097	0.954491	1.37733	0	1.38833	0	0	0.788758	0.858867	0.772819
LOC_Os02g49550	Anther	1.8818	2.51046	4.38018	3.92714	46.8612	9.81114	5.07168	0.890416	0	0.672461	0.952223	4.5969	2.06042	2.62039
LOC_Os02g49790	Anther	0.900649	0.171368	0	0.29377	22.4486	0	0	0	0	0	0	0	0.402215	0.17581
LOC_Os02g49820	Leaves,Shoots	7.15145	18.4758	3.3216	3.5796	0	6.15045	1.87318	0	2.20757	0	0	4.75937	33.0087	25.9734
LOC_Os02g49970	Anther	0	0	3.85772	0	44.442	0	0	0	0	0	0	0	0.468085	0.487817
LOC_Os02g50050	Pistil	0	0.541673	1.84493	3.60003	0	20.1907	1.75257	0	1.3277	0	0	0	0.112346	0.242718
LOC_Os02g50110	Anther,Shoots	2.57817	10.9748	42.0989	0	137.876	3.46536	0	0	0	0	0	124.395	3.70387	0.605281
LOC_Os02g50140	Anther,Shoots	8.87154	2.10924	2.08483	0.468538	94.3903	0	8.5792	0.622793	0	0	0.885997	176.372	0	7.86126
LOC_Os02g50174	Anther	11.1231	9.74871	54.4834	2.55499	542.953	62.481	23.1541	34.992	8.61157	68.8015	65.2619	50.3353	4.94586	12.484
LOC_Os02g50700	Embryo	2.26677	2.64845	6.39317	0.640265	10.0451	0	5.47865	4.69715	112.901	5.60199	6.39989	11.8654	0.555975	2.16733
LOC_Os02g50980	Anther	0	0	12.055	0	226.9	0	0	0	0	0	0	0	2.18532	0
LOC_Os02g51280	Inflorescence,Pistil	0	0.759606	2.13959	10.6475	0	22.5079	2.90194	0	0.760497	0	0	1.12482	0.984576	1.38392
LOC_Os02g51320	Inflorescence,Pistil,Seeds	0	0	16.5258	66.6302	7.51552	103.07	54.4733	0	6.78292	0	0	9.35064	11.6361	6.75437
LOC_Os02g51710	Pistil,Embryo	23.4208	29.2991	96.904	88.1914	109.464	338.618	102.145	12.2712	239.771	4.25063	3.85301	39.8172	11.2264	43.3811
LOC_Os02g51730	Anther	0	0	0.991695	0	40.3771	0.710454	0.731382	0	0	0	0	3.36376	0.812957	0.802409
LOC_Os02g51790	Shoots	21.5388	38.8023	31.585	18.5057	2.00378	16.9338	16.8036	0.509427	1.09951	0.281214	0.339057	106.042	150.667	103.065
LOC_Os02g51820	Leaves	25.5669	37.6767	1.75167	0.934272	0.106343	2.5795	0.846861	0.0359158	0.0144278	0.613923	0.584848	3.21096	6.5173	6.27065
LOC_Os02g52130	Inflorescence,Pistil	2.23074	1.37559	58.6598	75.3496	1.13878	68.6832	13.4336	0.607624	26.3634	0.587849	0.655922	5.42262	5.65939	5.3595
LOC_Os02g52190	Inflorescence,Seeds	1.28369	0.301531	3.96945	26.0839	0.365971	7.92627	26.5438	0	0.988641	0.910601	1.12693	3.21404	1.37551	1.44732
LOC_Os02g52380	Shoots	0	0.337673	0	0	0	0	0	0	0	0	0	10.6112	0.278141	0.512423
LOC_Os02g52420	Shoots	38.2823	30.0658	5.01143	6.66383	2.9464	5.26664	4.26872	0.920355	2.32374	0.803407	0.744232	28.5851	83.0216	81.7569
LOC_Os02g52450	Shoots	20.4941	15.7026	22.7639	1.57606	1.3874	1.27978	30.746	11.7956	10.774	5.93267	5.35994	60.7275	85.9298	60.8915
LOC_Os02g52550	Inflorescence,Pistil,Shoots	1.40791	2.36817	9.24675	29.2626	0	28.4367	6.53654	0	1.80775	0	0	27.5231	7.34605	10.4255
LOC_Os02g52590	Endosperm	0	0.178527	0	0	0.728011	0	0	4.75433	0	18.9484	18.0086	0	1.2051	1.63917
LOC_Os02g52610	Anther	5.69248	9.81006	10.2626	4.19178	64.6361	6.72569	7.26772	1.3133	4.3497	1.73522	1.47648	11.1284	3.47643	4.61871
LOC_Os02g52640	Anther	0.679023	0.331465	3.88402	0.96026	18.558	1.36756	1.0953	0.287761	2.43357	0	0	0	0.554254	0.59621
LOC_Os02g52700	Inflorescence,Anther	0	0	17.0639	0	22.092	1.93884	0.00973928	0	0.135218	0	0	0.17931	0.231507	0
LOC_Os02g52720	Shoots	0	0	0	0	0	0	1.11631	0	0	0	0	5.66484	16.1849	15.1567
LOC_Os02g52730	Leaves	81.4154	62.6403	5.17619	3.51777	0.665319	8.1868	1.55312	0.328949	2.27564	0.427353	0.258701	11.1494	12.6417	7.34198
LOC_Os02g53130	Leaves	8.55996	26.2974	0.639119	0	0	6.66408	0	0	0	0	0	0	2.44043	2.57022
LOC_Os02g53200	Inflorescence,Pistil,Seeds	14.1306	3.12426	49.022	202.926	3.46802	335.401	159.778	1.92655	78.3841	1.35839	1.5243	42.8571	17.2167	16.2322
LOC_Os02g53320	Inflorescence,Pistil	0.868876	0	9.55565	9.89917	1.16415	11.2525	2.73518	1.41433	0	0.696083	0	0.69718	2.25072	2.4049
LOC_Os02g53410	Endosperm	6.47622	9.33204	6.49701	0	7.70031	40.0271	8.99256	67.6354	5.3841	176.793	182.303	0	2.13794	2.12764
LOC_Os02g53720	Inflorescence,Pistil	0.561838	0.582549	24.8347	123.786	3.75815	116.806	10.2542	5.20735	12.846	3.99855	4.11328	9.00362	2.72562	3.89822
LOC_Os02g53820	Anther	0	0	4.22545	0	279.137	0.538156	0	0	0	0	0	0	0.317405	0.239485
LOC_Os02g53970	Inflorescence	0	0	186.902	3.73025	0	0.377878	0	0	0	0	0	0	0.191956	0
LOC_Os02g53990	Anther	0.309722	0.908956	1.92296	0.96625	43.0523	0.984546	0.23483	0.269531	0.806531	0	0.125257	0	1.08024	0.376441
LOC_Os02g54060	Shoots	1.31224	0.881649	17.6056	22.1858	0.654629	23.854	27.0775	1.0588	3.42514	0.527326	0.587636	74.0758	120.857	124.695
LOC_Os02g54100	Anther	0	0.127227	1.33269	0.355335	15.8378	0	0	0	0	0	0	0.876453	0.418094	0.55091
LOC_Os02g54140	Embryo	14.2553	1.35571	17.6522	2.33937	0	1.41287	9.71093	4.37758	67.5202	3.40845	2.58082	0	0.453326	0.834977
LOC_Os02g54560	Inflorescence,Pistil,Seeds	0.673497	0.175699	3.26239	21.6474	0	27.4227	59.8424	0	0	0	0	0	1.31073	1.04014
LOC_Os02g54590	Anther	0	0.109539	0.516972	0.439793	94.1342	0.302351	0.234128	0	0.226391	0	0	1.37477	0.720244	0.250845
LOC_Os02g54830	Inflorescence	0	0	2.88977	21.6579	0.29521	4.19735	2.25199	0	0.797496	0.862976	0.963119	1.5503	1.65083	4.36704
LOC_Os02g54890	Anther	4.28331	27.0824	16.1097	33.3811	222.485	35.7119	30.4639	6.5502	3.70094	16.7558	16.1752	10.0882	10.8245	14.2146
LOC_Os02g55010	Inflorescence,Anther	2.18962	3.68999	9.68294	26.0468	33.8797	7.98879	6.45115	2.87478	4.80004	0.990052	1.00581	6.52229	3.21578	3.42392
LOC_Os02g55080	Endosperm	27.5877	10.6088	26.0314	36.1632	4.53531	12.5304	13.6026	54.3592	26.4954	166.28	165.061	32.3983	28.7821	22.4282
LOC_Os02g55380	Pistil	0	0	1.80314	0	0	64.584	10.2712	0	0	0	0	0	0.902899	0.408438
LOC_Os02g55410	Inflorescence,Pistil	0	0	5.05327	19.6242	0.719205	15.3202	5.19522	0.145434	5.40725	0	0	0	0.316694	0.234679
LOC_Os02g55500	Anther	0.500724	0	73.4801	0	1263.35	2.27033	0	0	0	0	0	0	1.31335	0.636761
LOC_Os02g55510	Anther	0.527289	0	73.4652	0	1292.23	2.24814	0	0	0	0	0	0	1.3167	0.641194
LOC_Os02g55560	Endosperm,Seeds	3.8582	19.6552	12.1579	5.27983	3.42739	8.23352	76.8868	380.676	23.0804	482.168	487.371	69.7268	23.8331	18.4861
LOC_Os02g55670	Pistil	2.68955	3.57252	15.6042	11.8535	0.703374	162.325	9.25659	2.37163	1.6535	1.15347	1.45954	15.7515	0.840208	3.99757
LOC_Os02g55710	Pistil	7.15867	4.05408	40.9711	28.6017	3.77377	255.32	18.7308	1.37544	4.9973	2.34805	2.60635	13.3371	0.901013	4.97367
LOC_Os02g55800	Anther	0	0	2.81559	0	71.8781	0	0	0	0	0	0	0	0	0
LOC_Os02g55810	Anther	0	0	2.07856	0	63.3349	0	0	0	0	0	0	0	0	0
LOC_Os02g55910	Anther,Endosperm	3.33083	7.38173	4.51786	20.4178	156.765	9.06955	8.76357	38.8432	4.6219	165.089	163.634	22.745	35.8468	30.3879
LOC_Os02g56150	Anther	0	0.527125	0.574898	0.827745	50.9694	1.13335	0.90224	0.661315	0.933248	0.463944	1.04641	1.77144	0.424985	0.313383
LOC_Os02g56370	Shoots	0.223864	0.417516	0	0	0	0	0	0	0	0	0	4.64013	0.307627	0.252022
LOC_Os02g56380	Shoots	0	0.144796	0.705692	0	0.170065	1.32459	0	0	0	0	0	10.916	0.445803	0.77488
LOC_Os02g56420	Shoots	0	0	0	0	0	0	0	0	0	0	0	4.90371	0.47679	0
LOC_Os02g56490	Inflorescence,Pistil	0	0	4.25575	34.8475	0	18.9839	0.646787	0	4.77393	0	0	0	1.52149	0.827235
LOC_Os02g56500	Embryo	0	0	6.00677	0.545988	1.56611	12.1477	24.1774	9.57772	63.2136	4.35512	4.29461	0	0.270086	0
LOC_Os02g56570	Anther	0	0	3.98059	4.74558	17.9842	2.0241	1.83815	0.766318	0.357339	0.561502	0.381374	0	0.636497	0.307775
LOC_Os02g56720	Endosperm	0	0	0	0.592093	1.15183	0	1.31604	2.55102	1.23087	27.3501	29.3905	0	0.667764	0.865441
LOC_Os02g56860	Inflorescence,Pistil	0	0	4.11294	29.4141	5.03376	42.6279	3.20963	0	0	0	0	3.35019	1.96547	1.12667
LOC_Os02g57000	Anther	0	0	0	0	31.5335	0.591831	0	0	0	0	0	0	0.210816	0.140454
LOC_Os02g57020	Leaves	125.983	93.7772	26.0708	11.5537	0	12.8809	9.8342	0	0	0	0	17.8938	37.9483	43.0302
LOC_Os02g57030	Leaves	127.866	142.796	26.171	9.58166	0	3.66647	2.02959	0	2.14989	0	0	32.5734	68.6778	44.4974
LOC_Os02g57120	Shoots	2.97088	4.45508	8.46556	4.30663	0.126964	1.11701	0.537527	0	0.601783	0	0	116.307	31.5303	51.0319
LOC_Os02g57260	Shoots	65.3496	73.4134	62.683	20.1474	59.2757	42.6577	42.0601	24.7864	35.8109	20.7973	20.1579	243.155	70.5691	57.4129
LOC_Os02g57520	Inflorescence	0	0	0	9.49563	0	0	0	0	0	0	0	0	0.560061	0.256751
LOC_Os02g57570	Anther	0	0	2.21092	0	14.9975	0	0	0	0	0	0	0	0.668485	0.0630685
LOC_Os02g57580	Anther	0	0	2.41038	0	24.2536	0	0	0	0	0	0	0	7.85102	1.13163
LOC_Os02g57620	Leaves	101.854	101.52	43.4764	26.1006	7.25836	28.302	28.5569	0.588928	1.60567	0	0	11.7137	18.9205	27.6273
LOC_Os02g57670	Shoots	49.8744	40.7532	28.8034	14.7221	0.362229	16.3118	17.0657	1.03646	2.43864	0	0.923955	105.479	193.903	209.187
LOC_Os02g57790	Leaves,Anther	21.6572	1.85528	1.41061	1.18919	45.7629	2.48422	1.50979	0	0	0	0	2.2536	1.97887	2.30505
LOC_Os02g57840	Embryo,Shoots	0.749128	0.332889	1.88261	4.18771	0	0.699135	1.76538	0.916412	15.4589	1.58847	1.39026	15.4311	1.08404	0.839203
LOC_Os02g58290	Inflorescence,Anther,Shoots	0	0	9.75257	1.28537	26.0672	0	0	0	0	0	0	13.0152	0.817461	1.3072
LOC_Os02g58390	Inflorescence,Pistil	0	0	5.88357	33.2477	0	30.1507	3.71714	0.498952	7.7585	0	0	1.32518	1.31165	2.21105
LOC_Os03g01020	Leaves,Anther	156.104	49.3135	28.9663	9.8235	230.653	23.176	13.9208	1.15286	1.49779	0.387196	0.343838	10.095	37.2074	45.01
LOC_Os03g01290	Pistil	0.402046	0.068795	5.50081	2.12921	0	20.8759	0.591429	0	0	0	0	1.76033	0.991265	1.36962
LOC_Os03g01300	Leaves,Shoots	115.144	497.496	2.91061	0.481292	3.0631	0	0	0	0	0	0	75.6141	246.431	67.5562
LOC_Os03g01360	Embryo,Shoots	25.2863	36.9672	6.72235	7.51951	4.63306	8.76656	7.0974	12.0124	82.2722	4.79039	4.24469	85.187	17.8138	35.0163
LOC_Os03g01610	Anther	0	0	101.244	0.113117	2039.48	3.85643	0	0	0	0	0	0	0.0224225	0
LOC_Os03g01630	Anther	0	0	25.4957	0	586.856	0.576693	0	0	0	0	0	0	0.131592	0
LOC_Os03g01640	Anther	0	0	81.1417	0	1217.42	2.48926	0	0	0	0	0	0	0.276434	0
LOC_Os03g01650	Anther	0	0	100.19	0.11332	2039.3	3.85023	0	0	0	0	0	0	0.0224133	0
LOC_Os03g01990	Anther	3.64186	4.78702	13.4388	4.96797	136.536	12.894	8.9216	1.00826	3.48623	2.07887	2.60698	12.0349	2.5725	4.24314
LOC_Os03g02020	Leaves,Shoots	46.8918	125.264	19.453	4.42855	2.06154	4.2017	0.883254	0	0	0	0	7.40043	145.132	142.756
LOC_Os03g02280	Inflorescence,Pistil,Seeds	0	0	3.15894	19.3882	1.66521	17.925	22.8277	0	0	0	0	0	0.301835	0.622625
LOC_Os03g02560	Endosperm	57.2176	28.8817	11.7755	22.1066	58.1192	17.6135	46.2401	96.4221	44.5491	235.202	227.95	21.6578	17.8684	13.8641
LOC_Os03g02580	Inflorescence	2.68462	1.28122	26.2198	8.2371	0.477296	3.15014	2.10606	0.600076	3.36842	0.47836	1.5048	2.25873	1.94331	2.47571
LOC_Os03g02740	Anther	0	0	4.79228	10.5297	29.5269	5.49894	1.24181	0	0	0	0	0	0.366773	0.283865
LOC_Os03g02780	Inflorescence,Pistil	9.77486	6.3018	35.7854	197.402	10.8065	160.518	38.9604	1.51861	12.6885	3.65919	3.61217	37.7643	5.30617	9.60212
LOC_Os03g02860	Inflorescence,Pistil	0.621896	2.1737	21.3344	11.3461	0	14.046	3.20365	1.27218	2.4391	0	0	1.8313	2.04555	1.46918
LOC_Os03g03020	Shoots	42.9203	42.4941	55.3042	23.0365	0.80353	19.8841	26.8296	2.35175	6.07482	0	1.04416	89.3229	254.457	279.598
LOC_Os03g03034	Shoots	4.62651	12.0483	41.9484	2.071	103.635	28.1448	3.37404	0.48384	2.11047	1.24727	0.867724	686.691	12.6944	2.65477
LOC_Os03g03164	Shoots	0.339906	0	12.1566	9.3841	4.22187	4.094	0.949016	0.446917	0	0.757183	0.76669	56.377	12.449	14.0014
LOC_Os03g03350	Anther	0.320421	0.096332	20.2395	21.6449	119.155	35.5895	10.7995	1.02524	0.748365	3.55448	3.82499	5.49312	2.80391	3.098
LOC_Os03g03360	Shoots	48.1139	59.7343	53.543	34.5677	22.893	32.791	22.4294	1.34694	4.00777	1.74217	1.59984	161.063	223.232	273.798
LOC_Os03g03370	Anther,Shoots	6.67425	3.91255	8.63863	3.73455	76.2997	13.9078	12.958	0.548373	2.22087	0	0.676651	82.3832	4.64371	3.65056
LOC_Os03g03570	Inflorescence	0	0	2.54987	21.7915	0.240138	4.42221	1.87476	0.775117	5.96876	0	0.17957	2.80495	3.49853	3.20997
LOC_Os03g03660	Endosperm	29.4379	25.9019	31.0817	34.6765	58.5282	39.4913	31.4795	145.326	29.5387	512.908	519.901	67.9347	24.3816	19.7989
LOC_Os03g03720	Leaves,Shoots	2088.26	1289.55	264.604	41.9681	29.1286	107.557	85.0783	0.411576	0.61734	0	0.449327	282.355	2424.22	1973.92
LOC_Os03g03910	Leaves,Shoots	1472.58	1082.72	26.2834	5.7626	5.78254	18.6316	30.8039	7.4186	5.88231	17.2537	19.5344	86.8898	1006.43	887.201
LOC_Os03g04080	Embryo	1.74824	0.839491	0	0	0	0	7.3872	1.84542	32.093	1.89599	3.3185	0	0.350324	0
LOC_Os03g04190	Embryo	1.06537	0.617836	0	0.307226	0	0	0	2.93402	116.157	3.97209	4.05167	2.0541	1.59307	0.434497
LOC_Os03g04220	Inflorescence	0	0	2.49612	264.957	0	4.55184	3.07729	0	8.19289	0	0	17.2674	9.3976	17.3535
LOC_Os03g04360	Inflorescence,Anther	0.156715	0.882099	28.0825	0.237412	27.3683	0.169934	0	0	0.138541	0	0	0.289273	0.828226	0.368668
LOC_Os03g04560	Anther	0	0.130938	2.37894	0	153.088	0.311967	0.0983396	0	0	0	0	0	0.339945	0.373662
LOC_Os03g04570	Shoots	10.8994	13.7299	6.25872	8.09781	0.612576	4.14342	0.392923	0.657141	4.23593	0	0	112.773	16.71	9.98302
LOC_Os03g04660	Inflorescence	2.23849	1.43293	167.285	1.78921	4.53108	72.5269	47.2562	2.67173	73.8186	6.16393	6.36085	78.5544	28.4563	53.3204
LOC_Os03g04770	Anther	157.358	39.0026	127.344	3.30032	3397.9	33.7048	38.35	10.195	197.798	9.58627	9.16854	58.3809	10.7076	4.31545
LOC_Os03g05390	Shoots	179.5	179.359	139.771	176.928	65.0687	157.739	100.817	12.2191	18.1243	7.49415	7.55496	809.202	158.888	123.708
LOC_Os03g05520	Inflorescence	2.1247	2.79756	22.967	229.554	8.61711	116.544	20.5889	3.11899	80.4465	0.893368	0.907068	47.0595	12.2331	18.8857
LOC_Os03g05610	Inflorescence	0.19519	1.66083	37.2273	0.986274	3.39753	0.223263	0	0	0	0	0	0.656143	1.20012	1.33386
LOC_Os03g05770	Anther	0	0	100.258	0	861.185	2.00062	0	0	0	0	0	0	0.684674	0.273275
LOC_Os03g06180	Embryo	0	0	0.323187	0	0.268343	0	1.61468	4.69004	147.476	6.25673	5.55278	0	0.180863	0.0665506
LOC_Os03g06240	Embryo	82.4261	93.7892	115.249	113.488	32.4458	236.69	356.305	204.883	628.954	116.205	117.455	90.4123	49.807	48.9083
LOC_Os03g06330	Shoots	15.3849	12.808	4.58474	9.25151	2.31213	5.25367	1.51512	3.63725	3.13506	2.70656	3.09202	74.438	8.92822	7.07925
LOC_Os03g06360	Embryo	0	0.14466	1.80097	31.8492	1.01928	1.76438	36.6958	23.5566	707.906	37.3989	41.3714	2.21854	0.682368	2.20753
LOC_Os03g06610	Inflorescence,Pistil	0	0	11.5553	33.1516	0	47.9486	2.2999	0	6.67243	0	0	0	0.634003	0.691702
LOC_Os03g06670	Inflorescence	0.750614	0.421943	10.1154	108.937	2.40101	45.4716	24.3203	0	6.61877	0	0	13.1804	1.78379	2.60586
LOC_Os03g06760	Anther	0.769129	0.961868	9.97616	4.30726	27.8964	3.27584	1.35066	0.314585	1.53721	0	0	3.04219	1.1758	0.830663
LOC_Os03g06850	Pistil,Embryo,Shoots	2.10342	2.38331	3.62997	10.3526	0	39.7614	9.0822	1.01379	36.5904	0.526598	0.578404	32.2932	0.456108	2.42124
LOC_Os03g06960	Anther	0	0	8.34292	0	259.356	0.612398	0	0	0.905513	0	0	0	0.481623	0.323593
LOC_Os03g07100	Inflorescence,Embryo	0	0	10.6927	245.365	0	54.226	22.8824	16.598	386.355	19.3634	19.5816	0	2.09005	2.29792
LOC_Os03g07110	Anther	2.57166	2.82988	6.22122	7.41014	49.7314	9.55995	10.8684	1.06426	2.81193	0.996523	1.00931	3.43447	6.65936	6.5985
LOC_Os03g07180	Embryo	3.59785	1.19743	0.111348	0.579587	3.69838	0.465998	14.8743	26.9947	692.761	47.4776	41.6881	0	0.372471	0.308288
LOC_Os03g07226	Seeds,Endosperm	2.06302	2.69033	2.41564	2.70005	1.29966	4.07584	222.083	360.01	15.8318	195.289	191.721	0	0.921061	0.852402
[truncated: 30,627 more rows]
