# Supplementary material for: New Genes Interacted With Recent Whole-Genome Duplicates in the Fast Stem Growth of Bamboos
Source: Mol Biol Evol. 2021 Sep 28;38(12):5752–68. doi: 10.1093/molbev/msab288 (PMC8662795; doi:10.1093/molbev/msab288)
Supplement: msab288_Supplementary_Data [file msab288_supplementary_data.zip › Supplementary Table 2,6,8,15,18.xls]

## Sheet: Supplementary Table 2
Supplementary Table 2. The gene list of orphan genes for Bamboos.
The peptides data of leaf and seeding were download from (Yu, et al. 2019), and peptides data of shoot were download (Tao, et al. 2020) .
Phylostrata	Gene	GC content	exon number	CDS length	Peptides of seeding or leaf	Peptides of shoot
PS10	PH02Gene00225.t1	0.59	2	210	NA	NA
PS10	PH02Gene00376.t1	0.66	4	210	NA	NA
PS10	PH02Gene00423.t1	0.44	4	243	NA	NA
PS10	PH02Gene00501.t1	0.61	5	504	NA	NA
PS10	PH02Gene00533.t1	0.66	3	414	VEVENPMELHMLCAYR	NA
PS10	PH02Gene00884.t1	0.64	2	1023	NA	NA
PS10	PH02Gene00955.t1	0.39	5	228	NA	NA
PS10	PH02Gene01161.t1	0.63	4	480	NA	NA
PS10	PH02Gene01346.t1	0.39	3	222	NA	NA
PS10	PH02Gene01572.t1	0.64	3	945	NA	NA
PS10	PH02Gene01872.t1	0.47	3	213	NA	NA
PS10	PH02Gene01879.t1	0.45	5	201	NA	NA
PS10	PH02Gene01913.t1	0.65	4	684	NA	NA
PS10	PH02Gene01991.t1	0.56	3	282	NA	NA
PS10	PH02Gene02446.t1	0.5	3	870	NA	NA
PS10	PH02Gene02563.t1	0.62	5	264	NA	NA
PS10	PH02Gene02665.t1	0.65	2	582	NA	NA
PS10	PH02Gene02882.t4	0.57	3	252	NA	NA
PS10	PH02Gene03045.t1	0.67	2	315	NA	NA
PS10	PH02Gene03164.t1	0.53	3	408	NA	NA
PS10	PH02Gene03279.t1	0.58	2	390	NA	NA
PS10	PH02Gene03289.t1	0.61	4	468	NA	NA
PS10	PH02Gene03704.t1	0.66	3	462	NA	NA
PS10	PH02Gene03961.t1	0.63	3	453	NA	NA
PS10	PH02Gene03982.t1	0.66	5	447	NA	NA
PS10	PH02Gene04109.t1	0.6	2	450	NA	NA
PS10	PH02Gene04111.t1	0.56	3	360	NA	NA
PS10	PH02Gene04246.t1	0.46	6	465	NA	NA
PS10	PH02Gene04454.t1	0.64	4	303	NA	NA
PS10	PH02Gene04477.t1	0.56	2	204	NA	NA
PS10	PH02Gene04628.t5	0.66	3	474	NA	NA
PS10	PH02Gene04766.t1	0.46	4	240	NA	NA
PS10	PH02Gene05361.t1	0.5	6	567	NA	NA
PS10	PH02Gene06143.t1	0.47	6	291	NA	NA
PS10	PH02Gene06660.t1	0.45	6	594	NA	NA
PS10	PH02Gene06928.t1	0.52	4	450	NA	NA
PS10	PH02Gene07423.t1	0.56	2	414	NA	NA
PS10	PH02Gene07463.t1	0.49	2	213	NA	NA
PS10	PH02Gene07551.t1	0.5	3	276	NA	NA
PS10	PH02Gene07572.t1	0.47	6	222	NA	NA
PS10	PH02Gene07910.t1	0.63	6	540	NA	NA
PS10	PH02Gene08028.t1	0.62	6	477	NA	NA
PS10	PH02Gene08171.t1	0.6	3	318	NA	NA
PS10	PH02Gene08193.t1	0.42	2	237	NA	NA
PS10	PH02Gene08762.t1	0.53	7	597	NA	NA
PS10	PH02Gene08828.t1	0.41	2	307	NA	NA
PS10	PH02Gene08941.t1	0.41	3	216	NA	NA
PS10	PH02Gene08946.t1	0.41	3	216	NA	NA
PS10	PH02Gene09587.t1	0.57	2	288	NA	NA
PS10	PH02Gene09604.t1	0.55	2	438	NA	NA
PS10	PH02Gene09675.t1	0.6	3	204	NA	NA
PS10	PH02Gene10656.t1	0.43	4	330	NA	NA
PS10	PH02Gene11341.t1	0.47	3	279	NA	NA
PS10	PH02Gene11528.t1	0.39	6	375	NA	NA
PS10	PH02Gene12426.t1	0.45	2	210	NA	NA
PS10	PH02Gene12526.t1	0.48	5	294	NA	NA
PS10	PH02Gene12954.t1	0.47	5	246	NA	NA
PS10	PH02Gene13338.t1	0.48	3	336	NA	NA
PS10	PH02Gene13603.t1	0.41	6	348	NA	NA
PS10	PH02Gene13638.t1	0.69	2	327	NA	NA
PS10	PH02Gene13858.t1	0.68	3	294	NA	NA
PS10	PH02Gene14243.t1	0.58	3	438	NA	NA
PS10	PH02Gene14301.t1	0.55	3	237	NA	NA
PS10	PH02Gene14343.t1	0.47	2	270	NA	NA
PS10	PH02Gene14581.t1	0.49	2	207	NA	NA
PS10	PH02Gene14790.t1	0.42	9	1057	NA	NA
PS10	PH02Gene14871.t1	0.69	4	561	ACYGVLR	ACYGVLR
PS10	PH02Gene14894.t1	0.59	1	450	NA	NA
PS10	PH02Gene15272.t1	0.57	3	357	NA	NA
PS10	PH02Gene15386.t1	0.57	1	315	NA	NA
PS10	PH02Gene15490.t1	0.61	3	303	NA	NA
PS10	PH02Gene15853.t1	0.45	4	207	NA	NA
PS10	PH02Gene15931.t1	0.41	5	264	NA	NA
PS10	PH02Gene16057.t1	0.62	2	471	NA	NA
PS10	PH02Gene16535.t1	0.58	5	609	NA	NA
PS10	PH02Gene16597.t1	0.55	5	231	NA	NA
PS10	PH02Gene16867.t1	0.57	4	234	NA	NA
PS10	PH02Gene16983.t1	0.45	7	574	NA	NA
PS10	PH02Gene17028.t1	0.57	3	279	NA	NA
PS10	PH02Gene17033.t1	0.42	9	384	NA	NA
PS10	PH02Gene17232.t1	0.4	6	309	NA	NA
PS10	PH02Gene17259.t1	0.45	3	252	NA	NA
PS10	PH02Gene17683.t1	0.63	3	306	NA	NA
PS10	PH02Gene17720.t1	0.52	5	414	NA	NA
PS10	PH02Gene18030.t1	0.44	6	396	NA	NA
PS10	PH02Gene18092.t1	0.61	2	360	NA	NA
PS10	PH02Gene18157.t1	0.64	1	555	NA	NA
PS10	PH02Gene18226.t1	0.59	3	312	NA	NA
PS10	PH02Gene18968.t1	0.48	4	252	NA	NA
PS10	PH02Gene19132.t1	0.58	4	345	NA	NA
PS10	PH02Gene19240.t1	0.48	3	210	NA	NA
PS10	PH02Gene19599.t1	0.55	3	345	NA	NA
PS10	PH02Gene19832.t1	0.61	2	267	NA	NA
PS10	PH02Gene20440.t1	0.63	3	243	NA	NA
PS10	PH02Gene20474.t1	0.52	2	849	NA	NA
PS10	PH02Gene20941.t1	0.59	3	291	NA	NA
PS10	PH02Gene21099.t1	0.7	3	462	NA	NA
PS10	PH02Gene21266.t1	0.58	5	429	NA	NA
PS10	PH02Gene21329.t1	0.43	2	254	NA	NA
PS10	PH02Gene21412.t1	0.53	3	387	NA	NA
PS10	PH02Gene21638.t1	0.46	3	279	NA	NA
PS10	PH02Gene21705.t1	0.41	3	252	NA	NA
PS10	PH02Gene22908.t1	0.51	6	600	NA	NA
PS10	PH02Gene22916.t1	0.5	5	201	NA	NA
PS10	PH02Gene23107.t1	0.35	1	179	NA	NA
PS10	PH02Gene23302.t1	0.49	6	429	NA	NA
PS10	PH02Gene23599.t2	0.65	3	558	NA	NA
PS10	PH02Gene23668.t1	0.45	6	300	NA	NA
PS10	PH02Gene23874.t1	0.61	3	300	NA	NA
PS10	PH02Gene24247.t1	0.49	3	279	NA	NA
PS10	PH02Gene24507.t1	0.47	3	315	NA	NA
PS10	PH02Gene24727.t1	0.46	8	396	NA	NA
PS10	PH02Gene24817.t1	0.45	3	408	NA	NA
PS10	PH02Gene25056.t1	0.42	5	381	NA	NA
PS10	PH02Gene25229.t1	0.64	2	318	NA	NA
PS10	PH02Gene25263.t1	0.68	3	225	NA	NA
PS10	PH02Gene25360.t1	0.43	2	591	NA	NA
PS10	PH02Gene25683.t1	0.62	2	303	NA	NA
PS10	PH02Gene26327.t1	0.56	2	354	NA	NA
PS10	PH02Gene26670.t1	0.42	4	403	NA	NA
PS10	PH02Gene26980.t1	0.5	3	273	NA	NA
PS10	PH02Gene27071.t1	0.45	3	531	NA	NA
PS10	PH02Gene27350.t1	0.49	7	309	NA	NA
PS10	PH02Gene27540.t1	0.42	5	674	NA	NA
PS10	PH02Gene27621.t1	0.68	2	564	NA	NA
PS10	PH02Gene27677.t1	0.41	3	234	NA	NA
PS10	PH02Gene28028.t1	0.54	2	297	NA	NA
PS10	PH02Gene28560.t1	0.59	2	447	NA	NA
PS10	PH02Gene28702.t1	0.44	6	1342	NA	NA
PS10	PH02Gene28729.t1	0.46	4	309	NA	NA
PS10	PH02Gene28842.t1	0.44	2	216	NA	NA
PS10	PH02Gene29032.t1	0.6	3	201	NA	NA
PS10	PH02Gene29075.t1	0.56	3	489	NA	NA
PS10	PH02Gene29271.t1	0.66	2	204	NA	NA
PS10	PH02Gene29311.t1	0.59	3	345	NA	NA
PS10	PH02Gene29394.t1	0.68	2	435	NA	NA
PS10	PH02Gene29642.t1	0.46	5	297	NA	NA
PS10	PH02Gene29672.t1	0.43	4	294	NA	NA
PS10	PH02Gene29923.t1	0.44	5	210	NA	NA
PS10	PH02Gene30068.t1	0.47	3	303	DYAEAHAK	NA
PS10	PH02Gene30537.t1	0.46	2	375	INLQDNVSLLNK	NA
PS10	PH02Gene30545.t1	0.43	7	290	NA	NA
PS10	PH02Gene31063.t1	0.42	6	566	NA	NA
PS10	PH02Gene31191.t1	0.4	8	348	NA	NA
PS10	PH02Gene31437.t1	0.43	2	195	NA	NA
PS10	PH02Gene31585.t1	0.42	3	234	NA	NA
PS10	PH02Gene31738.t1	0.55	3	339	NA	NA
PS10	PH02Gene31910.t1	0.41	7	640	NA	NA
PS10	PH02Gene32054.t1	0.6	2	792	NA	NA
PS10	PH02Gene32062.t1	0.64	2	234	NA	NA
PS10	PH02Gene32069.t1	0.42	2	273	NA	NA
PS10	PH02Gene32454.t1	0.5	3	870	NA	NA
PS10	PH02Gene32482.t1	0.45	7	321	NA	NA
PS10	PH02Gene32962.t1	0.64	3	447	NA	NA
PS10	PH02Gene33118.t1	0.54	3	336	NA	NA
PS10	PH02Gene33133.t1	0.49	2	175	NA	NA
PS10	PH02Gene33856.t1	0.49	2	279	NA	NA
PS10	PH02Gene33879.t1	0.42	8	638	NA	NA
PS10	PH02Gene33912.t1	0.46	3	261	NA	NA
PS10	PH02Gene33965.t1	0.39	6	210	NA	NA
PS10	PH02Gene34107.t1	0.46	2	203	NA	NA
PS10	PH02Gene34228.t1	0.58	3	222	NA	NA
PS10	PH02Gene34510.t1	0.41	2	228	NA	NA
PS10	PH02Gene34664.t1	0.53	3	399	NA	NA
PS10	PH02Gene34694.t1	0.68	3	342	NA	NA
PS10	PH02Gene35102.t1	0.58	3	504	NA	NA
PS10	PH02Gene35118.t1	0.43	4	258	NA	NA
PS10	PH02Gene35971.t1	0.64	4	222	NA	NA
PS10	PH02Gene36044.t1	0.44	5	396	NA	NA
PS10	PH02Gene36114.t1	0.48	6	471	NA	NA
PS10	PH02Gene36157.t1	0.66	3	432	NA	NA
PS10	PH02Gene36319.t1	0.51	6	509	NA	NA
PS10	PH02Gene36604.t1	0.56	2	717	NA	NA
PS10	PH02Gene37059.t1	0.46	1	659	NA	NA
PS10	PH02Gene37185.t1	0.67	3	240	NA	NA
PS10	PH02Gene37207.t1	0.51	4	222	NA	NA
PS10	PH02Gene37375.t1	0.52	2	339	NA	NA
PS10	PH02Gene37515.t1	0.4	2	219	NA	NA
PS10	PH02Gene37675.t1	0.54	5	273	NA	NA
PS10	PH02Gene37967.t1	0.43	4	261	NA	NA
PS10	PH02Gene38142.t1	0.45	3	394	NA	NA
PS10	PH02Gene38148.t1	0.55	3	372	NA	NA
PS10	PH02Gene38197.t1	0.41	4	210	NA	NA
PS10	PH02Gene38201.t1	0.5	2	215	NA	NA
PS10	PH02Gene38217.t1	0.51	4	457	NA	NA
PS10	PH02Gene38485.t1	0.47	5	201	NA	NA
PS10	PH02Gene38529.t1	0.63	3	597	NA	NA
PS10	PH02Gene38605.t1	0.4	1	205	NA	NA
PS10	PH02Gene38709.t1	0.61	4	465	NA	NA
PS10	PH02Gene38867.t1	0.54	4	318	NA	NA
PS10	PH02Gene38921.t1	0.5	1	870	NA	NA
PS10	PH02Gene39043.t1	0.4	2	295	NA	NA
PS10	PH02Gene39146.t2	0.76	2	783	NA	KKPSSSSK
PS10	PH02Gene39173.t1	0.43	2	513	NA	NA
PS10	PH02Gene39174.t1	0.46	1	537	NA	NA
PS10	PH02Gene39295.t1	0.62	3	345	NA	NA
PS10	PH02Gene39398.t1	0.49	3	339	NA	NA
PS10	PH02Gene39526.t1	0.45	4	231	NA	NA
PS10	PH02Gene39569.t1	0.55	3	231	NA	NA
PS10	PH02Gene39625.t1	0.44	2	359	NA	NA
PS10	PH02Gene39694.t1	0.56	3	294	NA	NA
PS10	PH02Gene39766.t1	0.6	2	300	NA	NA
PS10	PH02Gene39820.t1	0.5	5	273	NA	NA
PS10	PH02Gene40026.t1	0.64	2	1056	NA	NA
PS10	PH02Gene40062.t1	0.4	1	247	NA	NA
PS10	PH02Gene40168.t1	0.42	2	701	NA	NA
PS10	PH02Gene40361.t1	0.59	3	306	NA	NA
PS10	PH02Gene40801.t1	0.47	5	486	NA	NA
PS10	PH02Gene40818.t1	0.62	2	408	NA	NA
PS10	PH02Gene40894.t1	0.59	5	798	NA	NA
PS10	PH02Gene41030.t1	0.44	8	1147	NA	NA
PS10	PH02Gene41033.t1	0.6	3	288	NA	NA
PS10	PH02Gene41051.t1	0.66	2	237	NA	NA
PS10	PH02Gene41123.t1	0.51	7	432	NA	NA
PS10	PH02Gene41212.t1	0.41	1	175	NA	NA
PS10	PH02Gene41266.t1	0.4	2	233	NA	NA
PS10	PH02Gene41479.t1	0.62	3	213	NA	NA
PS10	PH02Gene41503.t1	0.6	3	603	NA	NA
PS10	PH02Gene41522.t1	0.53	3	240	NA	NA
PS10	PH02Gene41634.t1	0.64	2	459	NA	NA
PS10	PH02Gene41733.t1	0.48	2	434	NA	NA
PS10	PH02Gene41945.t1	0.52	5	393	NA	NA
PS10	PH02Gene42173.t1	0.42	4	458	NA	NA
PS10	PH02Gene42193.t1	0.47	6	366	NA	NA
PS10	PH02Gene42279.t1	0.41	2	271	NA	NA
PS10	PH02Gene42627.t1	0.39	3	295	NA	NA
PS10	PH02Gene42778.t1	0.41	4	395	NA	NA
PS10	PH02Gene42994.t1	0.6	2	270	NA	NA
PS10	PH02Gene42998.t1	0.4	3	533	NA	NA
PS10	PH02Gene43124.t1	0.39	2	337	NA	NA
PS10	PH02Gene43147.t1	0.46	5	508	NA	NA
PS10	PH02Gene43357.t1	0.45	3	448	NA	NA
PS10	PH02Gene43419.t1	0.38	1	263	NA	NA
PS10	PH02Gene43440.t1	0.48	7	261	NA	NA
PS10	PH02Gene43486.t1	0.64	4	263	NA	NA
PS10	PH02Gene43615.t1	0.51	8	676	NA	NA
PS10	PH02Gene43638.t1	0.42	2	262	NA	NA
PS10	PH02Gene43866.t1	0.43	4	206	NA	NA
PS10	PH02Gene43937.t1	0.42	2	190	NA	NA
PS10	PH02Gene44147.t1	0.5	5	623	NA	NA
PS10	PH02Gene44199.t1	0.59	3	294	NA	NA
PS10	PH02Gene44467.t1	0.59	3	231	NA	NA
PS10	PH02Gene44485.t1	0.47	1	266	NA	NA
PS10	PH02Gene44487.t1	0.44	2	185	NA	NA
PS10	PH02Gene44488.t1	0.42	1	198	NA	NA
PS10	PH02Gene44614.t3	0.67	3	852	NA	NA
PS10	PH02Gene44681.t1	0.43	5	976	NA	NA
PS10	PH02Gene44713.t1	0.43	2	254	NA	NA
PS10	PH02Gene45081.t1	0.4	3	519	NA	NA
PS10	PH02Gene45179.t1	0.43	5	432	NA	NA
PS10	PH02Gene45265.t1	0.68	2	435	NA	NA
PS10	PH02Gene45435.t1	0.45	4	216	NA	NA
PS10	PH02Gene45485.t1	0.42	4	438	NA	NA
PS10	PH02Gene45487.t1	0.42	4	426	NA	NA
PS10	PH02Gene45489.t1	0.43	2	355	NA	NA
PS10	PH02Gene45528.t1	0.59	2	297	NA	NA
PS10	PH02Gene45534.t1	0.49	4	317	NA	NA
PS10	PH02Gene45582.t1	0.55	3	234	NA	NA
PS10	PH02Gene45615.t1	0.41	3	486	NA	NA
PS10	PH02Gene45780.t1	0.52	2	335	NA	NA
PS10	PH02Gene46169.t1	0.4	1	220	NA	NA
PS10	PH02Gene46244.t1	0.43	2	191	NA	NA
PS10	PH02Gene46353.t1	0.63	2	345	NA	NA
PS10	PH02Gene46585.t1	0.54	3	253	NA	NA
PS10	PH02Gene46648.t1	0.46	1	173	NA	NA
PS10	PH02Gene46657.t1	0.43	1	167	NA	NA
PS10	PH02Gene46696.t1	0.41	4	328	NA	NA
PS10	PH02Gene46702.t1	0.45	2	292	NA	NA
PS10	PH02Gene46757.t1	0.42	3	545	NA	NA
PS10	PH02Gene46759.t1	0.44	7	467	NA	NA
PS10	PH02Gene46764.t1	0.43	2	274	NA	NA
PS10	PH02Gene46794.t1	0.42	1	151	NA	NA
PS10	PH02Gene46905.t1	0.41	2	479	NA	NA
PS10	PH02Gene46934.t1	0.46	7	778	NA	NA
PS10	PH02Gene46942.t1	0.37	2	151	NA	NA
PS10	PH02Gene46948.t1	0.44	3	388	NA	NA
PS10	PH02Gene46958.t1	0.43	4	435	NA	NA
PS10	PH02Gene47103.t1	0.43	2	215	NA	NA
PS10	PH02Gene47108.t1	0.43	2	202	NA	NA
PS10	PH02Gene47393.t1	0.61	1	386	NA	NA
PS10	PH02Gene47431.t1	0.38	1	282	NA	NA
PS10	PH02Gene47468.t1	0.42	1	168	NA	NA
PS10	PH02Gene47522.t1	0.68	2	369	NA	NA
PS10	PH02Gene47613.t1	0.39	3	416	NA	NA
PS10	PH02Gene47614.t1	0.44	3	475	NA	NA
PS10	PH02Gene47649.t1	0.42	6	637	NA	NA
PS10	PH02Gene47739.t1	0.38	2	437	NA	NA
PS10	PH02Gene47841.t1	0.43	3	380	NA	NA
PS10	PH02Gene47859.t1	0.46	1	153	NA	NA
PS10	PH02Gene48097.t1	0.43	2	402	NA	NA
PS10	PH02Gene48254.t1	0.58	2	326	NA	NA
PS10	PH02Gene48333.t1	0.38	2	374	NA	NA
PS10	PH02Gene48408.t1	0.51	3	297	NA	NA
PS10	PH02Gene48538.t1	0.46	6	588	NA	NA
PS10	PH02Gene48586.t1	0.39	4	260	NA	NA
PS10	PH02Gene48649.t1	0.61	2	842	NA	NA
PS10	PH02Gene48724.t1	0.51	1	187	NA	NA
PS10	PH02Gene48726.t1	0.42	3	259	NA	NA
PS10	PH02Gene48813.t1	0.46	2	259	NA	NA
PS10	PH02Gene48817.t1	0.47	3	506	NA	NA
PS10	PH02Gene48893.t1	0.39	2	163	NA	NA
PS10	PH02Gene48944.t1	0.36	1	270	NA	NA
PS10	PH02Gene49055.t1	0.39	4	628	NA	NA
PS10	PH02Gene49062.t1	0.42	4	1504	NA	NA
PS10	PH02Gene49127.t1	0.45	4	1045	NA	NA
PS10	PH02Gene49152.t1	0.44	2	2293	NA	NA
PS10	PH02Gene49222.t1	0.45	2	443	NA	NA
PS10	PH02Gene49287.t1	0.5	2	205	NA	NA
PS10	PH02Gene49303.t1	0.41	1	157	NA	NA
PS10	PH02Gene49389.t1	0.38	1	226	NA	NA
PS10	PH02Gene49461.t1	0.42	4	389	NA	NA
PS10	PH02Gene49500.t1	0.41	1	190	NA	NA
PS10	PH02Gene49584.t1	0.41	2	666	NA	NA
PS10	PH02Gene49658.t1	0.42	2	666	NA	NA
PS10	PH02Gene49741.t1	0.47	3	250	NA	NA
PS10	PH02Gene49775.t1	0.41	2	163	NA	NA
PS10	PH02Gene49793.t1	0.43	7	3406	NA	NA
PS10	PH02Gene49809.t1	0.42	1	205	NA	NA
PS10	PH02Gene49832.t3	0.52	5	684	NA	NA
PS10	PH02Gene49976.t1	0.44	4	542	NA	NA
PS10	PH02Gene50077.t1	0.47	1	281	NA	NA
PS10	PH02Gene50124.t1	0.48	3	283	NA	NA
PS10	PH02Gene50169.t1	0.37	1	176	NA	NA
PS10	PH02Gene50199.t1	0.57	1	290	NA	NA
PS10	PH02Gene50220.t1	0.64	5	802	NA	NA
PS10	PH02Gene50256.t1	0.59	1	598	NA	NA
PS10	PH02Gene50300.t1	0.45	2	202	NA	NA
PS10	PH02Gene50344.t1	0.42	3	271	NA	NA
PS10	PH02Gene50400.t1	0.41	3	331	NA	NA
PS10	PH02Gene50418.t1	0.44	4	305	NA	NA
PS10	PH02Gene50428.t1	0.62	2	1188	NA	NA
PS10	PH02Gene50450.t1	0.45	4	397	NA	NA
PS10	PH02Gene50530.t1	0.42	3	296	NA	NA
PS10	PH02Gene50539.t1	0.41	2	269	NA	NA
PS10	PH02Gene50545.t1	0.5	3	229	NA	NA
PS10	PH02Gene50570.t1	0.46	6	1028	NA	NA
PS10	PH02Gene50648.t1	0.41	2	1172	NA	NA
PS10	PH02Gene50754.t1	0.38	1	164	NA	NA
PS10	PH02Gene50837.t1	0.41	3	469	NA	NA
PS10	PH02Gene50848.t1	0.47	3	202	NA	NA
PS10	PH02Gene50868.t1	0.67	3	861	NA	NA
PS10	PH02Gene50880.t1	0.53	7	1100	NA	NA
PS10	PH02Gene50949.t1	0.42	1	202	NA	NA
PS10	PH02Gene50955.t1	0.41	2	313	NA	NA
PS10	PH02Gene50959.t1	0.46	2	161	NA	NA
PS10	PH02Gene50975.t1	0.41	5	361	NA	NA
PS10	PH02Gene50978.t1	0.44	3	592	NA	NA
PS10	PH02Gene50995.t1	0.41	8	685	NA	NA
PS10	PH02Gene50998.t1	0.41	2	232	NA	NA
PS10	PH02Gene50999.t1	0.41	2	232	NA	NA
PS10	PH02Gene51022.t1	0.46	2	2102	NA	NA
PS10	PH02Gene51026.t1	0.47	3	692	NA	NA
PS10	PH02Gene51033.t1	0.42	2	310	NA	NA
PS10	PH02Gene51044.t1	0.6	5	1340	NA	NA
PS10	PH02Gene51051.t1	0.36	5	681	NA	NA
PS10	PH02Gene51054.t1	0.44	5	581	NA	NA
PS10	PH02Gene51060.t1	0.43	6	926	NA	NA
PS10	PH02Gene51073.t1	0.39	6	667	NA	NA
PS10	PH02Gene51079.t1	0.5	6	718	NA	NA
PS10	PH02Gene51107.t1	0.54	6	609	NA	NA
PS10	PH02Gene51112.t1	0.43	5	877	NA	NA
PS10	PH02Gene51124.t1	0.45	4	835	NA	NA
PS10	PH02Gene51131.t1	0.42	2	166	NA	NA
PS10	PH02Gene51139.t1	0.59	1	240	NA	NA
PS10	PH02Gene51160.t1	0.41	4	530	NA	NA
PS10	PH02Gene51162.t1	0.45	5	439	NA	NA
PS10	PH02Gene51164.t1	0.45	5	1235	NA	NA
PS10	PH02Gene51166.t1	0.43	5	872	NA	NA
PS10	PH02Gene51173.t1	0.4	6	1270	NA	NA
PS10	PH02Gene51177.t1	0.5	3	197	NA	NA
PS10	PH02Gene51179.t1	0.44	2	259	NA	NA
PS10	PH02Gene51184.t1	0.46	7	422	NA	NA
PS10	PH02Gene51276.t1	0.7	2	677	NA	NA
PS10	PH02Gene51290.t1	0.43	3	304	NA	NA
PS10	PH02Gene51302.t1	0.41	5	613	NA	NA
PS10	PH02Gene51315.t1	0.44	3	334	NA	NA
PS10	PH02Gene51320.t1	0.43	3	295	NA	NA
PS10	PH02Gene51330.t1	0.43	6	856	NA	NA
PS10	PH02Gene51373.t1	0.44	6	948	NA	NA
PS10	PH02Gene51387.t1	0.41	4	452	NA	NA
PS10	PH02Gene51392.t1	0.51	8	832	NA	NA
PS10	PH02Gene51395.t1	0.42	3	262	NA	NA
PS10	PH02Gene51397.t1	0.48	5	832	NA	NA
PS10	PH02Gene51401.t1	0.41	4	554	NA	NA
PS10	PH02Gene51418.t1	0.43	4	571	NA	NA
PS10	PH02Gene51433.t1	0.44	1	157	NA	NA
PS10	PH02Gene51440.t1	0.5	5	610	NA	NA
PS10	PH02Gene51467.t1	0.4	3	506	NA	NA
PS11	PH02Gene00002.t1	0.57	3	210	NA	NA
PS11	PH02Gene00251.t1	0.49	4	207	NA	NA
PS11	PH02Gene00287.t1	0.68	5	519	NA	NA
PS11	PH02Gene00431.t1	0.67	2	333	NA	NA
PS11	PH02Gene01242.t1	0.64	3	225	NA	NA
PS11	PH02Gene01433.t1	0.5	4	240	NA	NA
PS11	PH02Gene01563.t1	0.42	3	339	NA	NA
PS11	PH02Gene02134.t1	0.68	3	291	NA	NA
PS11	PH02Gene02387.t1	0.51	3	225	NA	NA
PS11	PH02Gene02626.t1	0.53	4	414	NA	NA
PS11	PH02Gene02855.t1	0.7	4	537	NA	NA
PS11	PH02Gene02966.t1	0.51	2	663	NA	NA
PS11	PH02Gene03320.t1	0.48	1	321	NA	NA
PS11	PH02Gene03503.t1	0.51	4	279	NA	NA
PS11	PH02Gene03549.t1	0.54	4	309	NA	NA
PS11	PH02Gene05194.t1	0.71	3	291	NA	NA
PS11	PH02Gene05733.t1	0.6	3	285	NA	NA
PS11	PH02Gene05991.t1	0.69	2	360	NA	NA
PS11	PH02Gene06357.t1	0.56	4	381	NA	NA
PS11	PH02Gene06859.t1	0.59	3	327	NA	NA
PS11	PH02Gene06988.t1	0.59	4	291	NA	NA
PS11	PH02Gene07134.t1	0.47	2	219	NA	NA
PS11	PH02Gene07186.t1	0.55	4	219	NA	NA
PS11	PH02Gene07492.t1	0.58	4	360	NA	NA
PS11	PH02Gene07522.t4	0.69	2	1002	NA	AAPAEAEAPAAAETA, EAEPAAAEAEAK, EPEPEAAPAEAETKEPEQEAAPVEEEIK, EPEPEAK, EPEQEAAPVEEEIK, EVASEAAQVETETK,EVASEAAQVETETKEPEPEAAPAEAEAK,EVVSEAAPAETETK, EVVSEAAPAETETKEPEPEAK,GVVSEAAPVETETK, GVVSEAAPVETETKEPEPEAAPAEAETK
PS11	PH02Gene08138.t1	0.45	1	333	NA	NA
PS11	PH02Gene08427.t1	0.43	3	267	NA	NA
PS11	PH02Gene08732.t1	0.66	2	204	NA	NA
PS11	PH02Gene09020.t1	0.61	3	255	NA	NA
PS11	PH02Gene09097.t1	0.55	2	282	NA	NA
PS11	PH02Gene09260.t1	0.52	4	225	NA	NA
PS11	PH02Gene09336.t1	0.56	6	714	NA	NA
PS11	PH02Gene09352.t1	0.49	5	549	NA	NA
PS11	PH02Gene09375.t1	0.64	2	504	NA	NA
PS11	PH02Gene09737.t1	0.52	4	231	NA	NA
PS11	PH02Gene09780.t1	0.58	4	285	NA	NA
PS11	PH02Gene10146.t1	0.62	3	216	NA	NA
PS11	PH02Gene10255.t1	0.58	3	210	NA	NA
PS11	PH02Gene10587.t1	0.4	5	375	NA	NA
PS11	PH02Gene10657.t1	0.66	3	270	NA	NA
PS11	PH02Gene10919.t1	0.53	3	237	NA	NA
PS11	PH02Gene11064.t1	0.54	3	321	NA	NA
PS11	PH02Gene11217.t1	0.5	3	210	NA	NA
PS11	PH02Gene11274.t1	0.56	5	306	NA	NA
PS11	PH02Gene11278.t1	0.66	2	459	NA	NA
PS11	PH02Gene11288.t1	0.57	2	540	NA	NA
PS11	PH02Gene11472.t1	0.63	3	288	NA	NA
PS11	PH02Gene11535.t1	0.4	2	1502	NA	NA
PS11	PH02Gene11927.t1	0.58	4	306	NA	NA
PS11	PH02Gene12155.t1	0.46	2	228	NA	NA
PS11	PH02Gene12256.t1	0.48	4	207	NA	NA
PS11	PH02Gene12274.t1	0.44	3	252	NA	NA
PS11	PH02Gene13283.t1	0.49	3	219	NA	NA
PS11	PH02Gene13470.t1	0.44	5	225	NA	NA
PS11	PH02Gene13473.t1	0.56	2	261	NA	NA
PS11	PH02Gene14519.t1	0.59	5	600	NA	NA
PS11	PH02Gene14631.t1	0.52	3	306	NA	NA
PS11	PH02Gene14656.t1	0.53	3	339	NA	NA
PS11	PH02Gene14945.t1	0.5	4	276	NA	NA
PS11	PH02Gene15065.t1	0.48	3	160	NA	NA
PS11	PH02Gene15427.t2	0.66	1	837	NA	EAEPTAAEAEPVPAEAEAK, EAEPTAAEAEPVPAEAEAKEPAEAVPTDEAK, EPAEAVPTDEAK, GAEPEAAPAETEPEAAPVETETKEPEAETK
PS11	PH02Gene16034.t1	0.54	7	687	NA	NA
PS11	PH02Gene16117.t1	0.68	2	516	NA	NA
PS11	PH02Gene16223.t1	0.61	3	351	NA	NA
PS11	PH02Gene16241.t1	0.54	4	465	NA	NA
PS11	PH02Gene16243.t1	0.41	8	660	NA	NA
PS11	PH02Gene16350.t1	0.49	2	288	NA	NA
PS11	PH02Gene16533.t1	0.62	3	369	NA	NA
PS11	PH02Gene16685.t1	0.57	2	270	NA	NA
PS11	PH02Gene16752.t1	0.55	2	267	NA	NA
PS11	PH02Gene17059.t1	0.58	5	525	NA	NA
PS11	PH02Gene17303.t1	0.54	5	357	NA	NA
PS11	PH02Gene17509.t1	0.48	3	246	NA	NA
PS11	PH02Gene17536.t1	0.62	3	204	NA	NA
PS11	PH02Gene17598.t1	0.64	3	681	NA	NA
PS11	PH02Gene17673.t1	0.75	2	411	EQEPAAAEAETK, EQFPGANDFGSEVIPGATNIGMR	EPEVGAK, EQEPAAAEAETK
PS11	PH02Gene17745.t1	0.52	2	243	NA	NA
PS11	PH02Gene17936.t1	0.57	4	378	NA	NA
PS11	PH02Gene18095.t1	0.69	4	405	NA	NA
PS11	PH02Gene18113.t1	0.57	3	276	NA	NA
PS11	PH02Gene18324.t1	0.61	2	243	NA	NA
PS11	PH02Gene18381.t1	0.45	5	297	NA	NA
PS11	PH02Gene18390.t1	0.55	5	285	NA	NA
PS11	PH02Gene18740.t1	0.52	5	330	NA	NA
PS11	PH02Gene19005.t1	0.5	3	240	NA	NA
PS11	PH02Gene19267.t1	0.62	3	354	NA	NA
PS11	PH02Gene19406.t1	0.65	2	222	NA	NA
PS11	PH02Gene19434.t1	0.59	3	243	NA	NA
PS11	PH02Gene19678.t1	0.6	2	225	NA	NA
PS11	PH02Gene19740.t1	0.65	2	369	NA	NA
PS11	PH02Gene19776.t1	0.61	3	540	NA	NA
PS11	PH02Gene19822.t1	0.55	3	219	NA	NA
PS11	PH02Gene20119.t1	0.67	1	615	NA	NA
PS11	PH02Gene20349.t1	0.56	2	522	NA	NA
PS11	PH02Gene20403.t1	0.68	3	318	NA	NA
PS11	PH02Gene20773.t1	0.43	2	244	NA	NA
PS11	PH02Gene20834.t1	0.64	3	318	NA	NA
PS11	PH02Gene21129.t1	0.65	3	510	NA	NA
PS11	PH02Gene21185.t1	0.62	2	501	NA	NA
PS11	PH02Gene21606.t1	0.57	2	468	NA	NA
PS11	PH02Gene21884.t1	0.67	3	330	NA	NA
PS11	PH02Gene21968.t1	0.44	1	300	NA	NA
PS11	PH02Gene22151.t1	0.47	5	318	NA	NA
PS11	PH02Gene22194.t1	0.56	2	309	NA	NA
PS11	PH02Gene22378.t1	0.66	2	309	NA	NA
PS11	PH02Gene22593.t1	0.55	3	255	NA	NA
PS11	PH02Gene22806.t1	0.59	4	246	NA	NA
PS11	PH02Gene23021.t1	0.48	4	363	NA	NA
PS11	PH02Gene23406.t1	0.65	3	255	NA	NA
PS11	PH02Gene23591.t1	0.47	2	459	NA	NA
PS11	PH02Gene23820.t1	0.68	3	456	NA	NA
PS11	PH02Gene24217.t1	0.43	1	987	NA	NA
PS11	PH02Gene24693.t1	0.51	4	288	NA	NA
PS11	PH02Gene24915.t1	0.69	4	243	NA	NA
PS11	PH02Gene25012.t1	0.46	6	258	NA	NA
PS11	PH02Gene25109.t1	0.4	2	216	NA	NA
PS11	PH02Gene25361.t1	0.49	8	729	NA	NA
PS11	PH02Gene25555.t1	0.58	2	237	NA	NA
PS11	PH02Gene25630.t1	0.63	3	399	NA	NA
PS11	PH02Gene26167.t1	0.42	3	204	NA	NA
PS11	PH02Gene26698.t1	0.68	2	369	NA	NA
PS11	PH02Gene27048.t1	0.46	4	270	NA	NA
PS11	PH02Gene27278.t1	0.39	4	201	NA	NA
PS11	PH02Gene27500.t1	0.63	3	354	NA	NA
PS11	PH02Gene27502.t1	0.51	3	264	NA	NA
PS11	PH02Gene28184.t1	0.61	3	210	NA	NA
PS11	PH02Gene28267.t1	0.63	4	330	NA	NA
PS11	PH02Gene28474.t1	0.5	5	207	NA	NA
PS11	PH02Gene28590.t1	0.63	2	390	NA	NA
PS11	PH02Gene28740.t1	0.5	5	243	NA	NA
PS11	PH02Gene28800.t1	0.68	2	447	TPEAEPEVTEPPAEPTEK	ASTEVETAPAVEAPAVEVPTPAEAVK, DTTAEATAEAEPAATLAPAADEPAVK, DTTAEATAEAEPAATLAPAADEPAVKEDPPVEEK, EDPPVEEK, TKDTTAEATAEAEPAATLAPAADEPAVK
PS11	PH02Gene28893.t1	0.69	3	558	NA	NA
PS11	PH02Gene29240.t1	0.46	4	204	NA	NA
PS11	PH02Gene29499.t1	0.61	3	366	NA	NA
PS11	PH02Gene29758.t1	0.53	4	285	NA	NA
PS11	PH02Gene29909.t1	0.44	4	270	NA	NA
PS11	PH02Gene30787.t1	0.46	2	468	NA	NA
PS11	PH02Gene30886.t1	0.58	2	315	NA	NA
PS11	PH02Gene30893.t1	0.5	3	267	NA	NA
PS11	PH02Gene31322.t2	0.62	2	294	NA	NA
PS11	PH02Gene31782.t1	0.6	3	249	NA	NA
PS11	PH02Gene31912.t1	0.57	4	228	NA	NA
PS11	PH02Gene32651.t1	0.62	5	723	NA	NA
PS11	PH02Gene32677.t1	0.59	3	315	NA	NA
PS11	PH02Gene32917.t1	0.54	2	612	NA	NA
PS11	PH02Gene33150.t1	0.61	3	279	NA	NA
PS11	PH02Gene33192.t1	0.53	6	471	NA	NA
PS11	PH02Gene33362.t1	0.49	1	483	NA	NA
PS11	PH02Gene33791.t1	0.62	6	626	NA	NA
PS11	PH02Gene34070.t1	0.61	3	588	NA	NA
PS11	PH02Gene34196.t1	0.62	3	378	NA	NA
PS11	PH02Gene35045.t4	0.44	3	348	NA	NA
PS11	PH02Gene35098.t1	0.61	3	507	NA	NA
PS11	PH02Gene35237.t1	0.49	7	222	NA	NA
PS11	PH02Gene35554.t1	0.63	3	249	NA	NA
PS11	PH02Gene35630.t1	0.51	3	258	NA	NA
PS11	PH02Gene35738.t1	0.59	3	234	NA	NA
PS11	PH02Gene35792.t1	0.53	5	423	NA	NA
PS11	PH02Gene36081.t1	0.64	2	825	NA	NA
PS11	PH02Gene36168.t1	0.53	3	420	NA	NA
PS11	PH02Gene36252.t1	0.48	4	225	NA	NA
PS11	PH02Gene36342.t1	0.48	3	333	NA	NA
PS11	PH02Gene36478.t1	0.71	2	414	NA	EDTPAAEAPADAEPAAAPAPAADEPAVK, AEDTPAAEAPADAEPAAAPAPAADEPAVKEDPPVEEK, APEDEPEVTEPPAEPTEK, ASTEVATAPAVEAPAVEVPAVETPAEVVK,EDPPVEEK,EDPPVEEKAPEDEPEVTEPPAEPTEK
PS11	PH02Gene36694.t1	0.59	3	258	NA	NA
PS11	PH02Gene36792.t1	0.74	3	249	NA	NA
PS11	PH02Gene37218.t1	0.53	6	642	NA	NA
PS11	PH02Gene37270.t1	0.51	5	309	NA	NA
PS11	PH02Gene37634.t1	0.63	2	351	NA	NA
PS11	PH02Gene37641.t1	0.62	3	534	NA	NA
PS11	PH02Gene37927.t1	0.58	3	237	NA	NA
PS11	PH02Gene38062.t1	0.57	1	762	NA	NA
PS11	PH02Gene38072.t1	0.49	3	216	NA	NA
PS11	PH02Gene38106.t1	0.42	3	237	NA	NA
PS11	PH02Gene38890.t1	0.53	2	342	NA	NA
PS11	PH02Gene38933.t1	0.41	1	152	NA	NA
PS11	PH02Gene39368.t1	0.41	1	751	NA	NA
PS11	PH02Gene39374.t1	0.52	2	348	NA	NA
PS11	PH02Gene39719.t1	0.39	2	215	NA	NA
PS11	PH02Gene39794.t1	0.57	3	279	NA	NA
PS11	PH02Gene39895.t1	0.66	2	456	NA	NA
PS11	PH02Gene40329.t1	0.68	1	786	NA	NA
PS11	PH02Gene40538.t1	0.54	4	228	NA	NA
PS11	PH02Gene40781.t3	0.67	2	633	NA	NA
PS11	PH02Gene40824.t1	0.57	3	228	NA	NA
PS11	PH02Gene41079.t1	0.65	2	492	NA	NA
PS11	PH02Gene41154.t1	0.57	2	207	NA	NA
PS11	PH02Gene41319.t1	0.45	6	303	NA	NA
PS11	PH02Gene41720.t1	0.45	7	366	NA	NA
PS11	PH02Gene41852.t1	0.62	2	255	NA	NA
PS11	PH02Gene41949.t1	0.65	4	375	NA	NA
PS11	PH02Gene41982.t1	0.66	3	378	NA	NA
PS11	PH02Gene42097.t1	0.61	3	714	NA	NA
PS11	PH02Gene42899.t1	0.56	2	432	NA	NA
PS11	PH02Gene43057.t1	0.58	3	327	NA	NA
PS11	PH02Gene43274.t1	0.5	4	483	NA	NA
PS11	PH02Gene43500.t1	0.64	2	315	NA	NA
PS11	PH02Gene43675.t1	0.61	2	252	NA	NA
PS11	PH02Gene43744.t1	0.36	4	335	NA	NA
PS11	PH02Gene43780.t1	0.6	2	384	NA	NA
PS11	PH02Gene43782.t1	0.65	2	282	NA	NA
PS11	PH02Gene43784.t1	0.58	3	690	NA	NA
PS11	PH02Gene44062.t1	0.62	2	300	NA	NA
PS11	PH02Gene45121.t1	0.45	4	252	NA	NA
PS11	PH02Gene45447.t1	0.53	1	178	NA	NA
PS11	PH02Gene45896.t1	0.43	3	264	NA	NA
PS11	PH02Gene46033.t1	0.57	4	303	NA	NA
PS11	PH02Gene46271.t1	0.66	3	333	NA	NA
PS11	PH02Gene46488.t1	0.4	1	306	NA	NA
PS11	PH02Gene46645.t1	0.45	1	342	NA	NA
PS11	PH02Gene46779.t1	0.53	2	227	NA	NA
PS11	PH02Gene47060.t1	0.53	3	563	NA	NA
PS11	PH02Gene47136.t1	0.46	2	692	NA	NA
PS11	PH02Gene47466.t1	0.65	1	150	NA	NA
PS11	PH02Gene47502.t1	0.43	2	882	NA	NA
PS11	PH02Gene47546.t1	0.45	1	159	NA	NA
PS11	PH02Gene47769.t1	0.41	2	157	NA	NA
PS11	PH02Gene48376.t1	0.41	4	445	NA	NA
PS11	PH02Gene49118.t1	0.62	2	432	NA	NA
PS11	PH02Gene49261.t1	0.42	3	208	NA	NA
PS11	PH02Gene49510.t1	0.47	2	1388	NA	NA
PS11	PH02Gene49533.t1	0.45	1	161	NA	NA
PS11	PH02Gene49605.t1	0.47	1	843	NA	NA
PS11	PH02Gene49659.t1	0.45	2	389	NA	NA
PS11	PH02Gene49703.t1	0.46	1	378	NA	NA
PS11	PH02Gene49826.t1	0.43	1	336	NA	NA
PS11	PH02Gene49946.t1	0.48	1	221	NA	NA
PS11	PH02Gene50158.t1	0.7	2	201	NA	NA
PS11	PH02Gene50315.t1	0.45	3	477	NA	NA
PS11	PH02Gene50322.t1	0.42	1	199	NA	NA
PS11	PH02Gene50383.t1	0.37	1	177	NA	NA
PS11	PH02Gene50446.t1	0.4	2	197	NA	NA
PS11	PH02Gene50558.t1	0.48	2	522	NA	NA
PS11	PH02Gene50577.t1	0.4	1	798	NA	NA
PS11	PH02Gene50656.t1	0.48	3	298	NA	NA
PS11	PH02Gene51002.t1	0.44	2	233	NA	NA
PS11	PH02Gene51058.t1	0.49	1	195	NA	NA
PS11	PH02Gene51476.t1	0.43	4	641	NA	NA
PS12	PH02Gene00044.t1	0.57	4	492	NA	NA
PS12	PH02Gene00085.t1	0.66	3	369	NA	NA
PS12	PH02Gene00199.t1	0.56	2	258	NA	NA
PS12	PH02Gene00220.t1	0.61	4	408	NA	NA
PS12	PH02Gene00334.t1	0.65	2	258	NA	NA
PS12	PH02Gene00559.t1	0.66	3	414	NA	NA
PS12	PH02Gene00827.t2	0.62	2	258	NA	NA
PS12	PH02Gene00832.t1	0.54	3	285	NA	NA
PS12	PH02Gene00841.t1	0.51	4	213	NA	NA
PS12	PH02Gene00976.t1	0.64	3	348	NA	NA
PS12	PH02Gene01036.t1	0.6	3	276	NA	NA
PS12	PH02Gene01042.t1	0.62	2	264	NA	NA
PS12	PH02Gene01130.t1	0.57	4	261	NA	NA
PS12	PH02Gene01303.t1	0.49	2	276	NA	NA
PS12	PH02Gene01395.t1	0.59	2	342	NA	NA
PS12	PH02Gene01402.t1	0.61	2	336	NA	NA
PS12	PH02Gene01479.t1	0.63	3	507	NA	NA
PS12	PH02Gene01483.t1	0.53	4	210	NA	NA
PS12	PH02Gene01499.t1	0.6	3	297	NA	NA
PS12	PH02Gene01503.t1	0.67	2	210	NA	NA
PS12	PH02Gene01525.t1	0.65	3	267	NA	NA
PS12	PH02Gene01557.t1	0.42	3	204	NA	NA
PS12	PH02Gene01590.t1	0.64	2	321	NA	NA
PS12	PH02Gene01652.t1	0.56	4	246	NA	NA
PS12	PH02Gene01670.t1	0.63	3	231	NA	NA
PS12	PH02Gene01810.t1	0.53	4	201	NA	NA
PS12	PH02Gene01815.t1	0.64	3	279	NA	NA
PS12	PH02Gene01846.t1	0.53	2	420	NA	NA
PS12	PH02Gene01853.t1	0.59	2	363	NA	NA
PS12	PH02Gene01873.t1	0.71	3	342	NA	NA
PS12	PH02Gene01894.t1	0.54	2	237	NA	NA
PS12	PH02Gene01921.t3	0.67	2	468	NA	NA
PS12	PH02Gene01923.t1	0.59	2	351	NA	NA
PS12	PH02Gene02102.t1	0.5	1	157	NA	NA
PS12	PH02Gene02181.t1	0.74	3	642	NA	NA
PS12	PH02Gene02438.t1	0.59	4	270	NA	NA
PS12	PH02Gene02487.t1	0.51	6	573	NA	NA
PS12	PH02Gene02491.t1	0.57	2	501	NA	NA
PS12	PH02Gene02503.t1	0.59	3	531	NA	NA
PS12	PH02Gene02622.t1	0.73	1	522	NA	NA
PS12	PH02Gene02865.t1	0.55	3	201	NA	NA
PS12	PH02Gene02894.t1	0.61	4	417	NA	NA
PS12	PH02Gene02908.t1	0.57	4	324	NA	NA
PS12	PH02Gene02921.t1	0.53	6	414	NA	NA
PS12	PH02Gene02970.t1	0.48	1	327	NA	NA
PS12	PH02Gene03021.t1	0.72	3	441	NA	NA
PS12	PH02Gene03027.t1	0.53	2	255	NA	NA
PS12	PH02Gene03039.t1	0.5	7	576	NA	NA
PS12	PH02Gene03124.t1	0.61	2	279	NA	NA
PS12	PH02Gene03161.t1	0.51	3	222	NA	NA
PS12	PH02Gene03194.t1	0.48	3	225	NA	NA
PS12	PH02Gene03261.t2	0.63	2	246	NA	NA
PS12	PH02Gene03329.t1	0.46	6	729	NA	NA
PS12	PH02Gene03340.t1	0.57	3	276	NA	NA
PS12	PH02Gene03349.t1	0.64	2	363	NA	NA
PS12	PH02Gene03437.t1	0.59	2	243	NA	NA
PS12	PH02Gene03461.t1	0.54	4	453	NA	NA
PS12	PH02Gene03473.t1	0.64	3	438	NA	NA
PS12	PH02Gene03491.t1	0.44	4	216	NA	NA
PS12	PH02Gene03495.t1	0.61	3	201	NA	NA
PS12	PH02Gene03522.t1	0.62	3	240	NA	NA
PS12	PH02Gene03557.t1	0.63	2	216	NA	NA
PS12	PH02Gene03594.t1	0.65	2	342	NA	NA
PS12	PH02Gene03746.t4	0.51	2	846	NA	NA
PS12	PH02Gene03754.t1	0.63	3	246	NA	NA
PS12	PH02Gene03969.t1	0.65	2	216	NA	NA
PS12	PH02Gene04024.t1	0.61	4	387	NA	NA
PS12	PH02Gene04076.t1	0.65	4	231	NA	NA
PS12	PH02Gene04077.t1	0.48	2	423	NA	NA
PS12	PH02Gene04078.t3	0.54	11	921	NA	NA
PS12	PH02Gene04161.t1	0.42	5	423	NA	NA
PS12	PH02Gene04165.t1	0.57	3	303	NA	NA
PS12	PH02Gene04201.t1	0.49	4	360	NA	NA
PS12	PH02Gene04301.t6	0.61	2	336	NA	NA
PS12	PH02Gene04303.t1	0.57	7	498	NA	NA
PS12	PH02Gene04348.t1	0.6	2	210	NA	NA
PS12	PH02Gene04382.t1	0.53	6	555	NA	NA
PS12	PH02Gene04575.t1	0.47	3	222	NA	NA
PS12	PH02Gene04592.t1	0.57	4	225	NA	NA
PS12	PH02Gene04593.t1	0.46	3	261	NA	NA
PS12	PH02Gene04639.t1	0.51	7	423	NA	NA
PS12	PH02Gene04751.t1	0.57	3	378	NA	NA
PS12	PH02Gene04753.t1	0.44	2	191	NA	NA
PS12	PH02Gene04808.t1	0.54	3	264	NA	NA
PS12	PH02Gene04810.t1	0.56	3	234	NA	NA
PS12	PH02Gene05013.t1	0.72	2	363	NA	NA
PS12	PH02Gene05110.t1	0.59	2	234	NA	NA
PS12	PH02Gene05130.t1	0.54	3	285	NA	NA
PS12	PH02Gene05166.t1	0.55	5	336	NA	NA
PS12	PH02Gene05220.t1	0.62	5	546	NA	NA
PS12	PH02Gene05229.t1	0.56	2	294	NA	NA
PS12	PH02Gene05242.t1	0.41	3	237	NA	NA
PS12	PH02Gene05252.t1	0.57	2	318	NA	NA
PS12	PH02Gene05263.t1	0.52	2	309	NA	NA
PS12	PH02Gene05305.t1	0.51	3	465	NA	NA
PS12	PH02Gene05355.t1	0.49	11	753	NA	NA
PS12	PH02Gene05435.t1	0.56	3	321	NA	NA
PS12	PH02Gene05582.t1	0.59	3	246	NA	NA
PS12	PH02Gene05699.t1	0.5	6	417	NA	NA
PS12	PH02Gene05707.t1	0.43	4	201	NA	NA
PS12	PH02Gene05718.t1	0.62	2	444	NA	NA
PS12	PH02Gene05731.t1	0.62	3	240	NA	NA
PS12	PH02Gene05977.t1	0.63	3	270	NA	NA
PS12	PH02Gene05992.t1	0.45	6	462	NA	NA
PS12	PH02Gene06005.t1	0.68	3	324	NA	NA
PS12	PH02Gene06092.t1	0.53	3	219	NA	NA
PS12	PH02Gene06105.t1	0.47	3	348	NA	NA
PS12	PH02Gene06153.t1	0.59	4	249	NA	NA
PS12	PH02Gene06156.t1	0.6	3	273	NA	NA
PS12	PH02Gene06161.t1	0.63	3	312	NA	NA
PS12	PH02Gene06179.t1	0.7	2	447	NA	NA
PS12	PH02Gene06426.t1	0.4	3	321	NA	NA
PS12	PH02Gene06434.t1	0.45	7	360	NA	NA
PS12	PH02Gene06456.t1	0.68	3	483	NA	NA
PS12	PH02Gene06461.t1	0.67	2	357	NVAYSVVAAGW,RLEGALK	NA
PS12	PH02Gene06555.t1	0.6	4	309	NA	NA
PS12	PH02Gene06556.t1	0.6	3	309	NA	NA
PS12	PH02Gene06581.t1	0.56	4	288	NA	NA
PS12	PH02Gene06582.t1	0.55	3	318	NA	NA
PS12	PH02Gene06637.t1	0.63	3	294	NA	NA
PS12	PH02Gene06659.t1	0.46	4	261	NA	NA
PS12	PH02Gene06741.t1	0.49	7	693	NA	NA
PS12	PH02Gene06778.t1	0.53	5	483	NA	NA
PS12	PH02Gene06820.t1	0.65	3	201	NA	NA
PS12	PH02Gene06831.t1	0.65	2	243	NA	NA
PS12	PH02Gene06832.t1	0.54	2	534	NA	NA
PS12	PH02Gene06839.t1	0.59	2	207	NA	NA
PS12	PH02Gene06924.t1	0.52	2	207	NA	NA
PS12	PH02Gene06931.t1	0.63	3	594	NA	NA
PS12	PH02Gene06961.t1	0.46	5	303	NA	NA
PS12	PH02Gene07156.t1	0.46	4	312	NA	NA
PS12	PH02Gene07169.t1	0.4	3	339	NA	NA
PS12	PH02Gene07170.t1	0.59	3	285	NA	NA
PS12	PH02Gene07256.t1	0.48	3	330	NA	NA
PS12	PH02Gene07380.t1	0.71	3	816	NA	NA
PS12	PH02Gene07447.t1	0.53	3	204	NA	NA
PS12	PH02Gene07464.t1	0.57	8	732	NA	NA
PS12	PH02Gene07499.t1	0.55	4	384	NA	NA
PS12	PH02Gene07510.t1	0.51	8	570	NA	NA
PS12	PH02Gene07539.t1	0.57	4	372	NA	NA
PS12	PH02Gene07573.t1	0.52	3	201	NA	NA
PS12	PH02Gene07605.t1	0.6	2	246	NA	NA
PS12	PH02Gene07608.t1	0.59	2	357	NA	NA
PS12	PH02Gene07626.t1	0.55	2	369	MDVGLSTSCVQR	NA
PS12	PH02Gene07702.t1	0.47	5	363	NA	NA
PS12	PH02Gene07756.t1	0.45	8	363	NA	NA
PS12	PH02Gene07757.t1	0.43	3	297	NA	NA
PS12	PH02Gene07778.t1	0.68	2	465	NA	NA
PS12	PH02Gene07779.t1	0.67	2	270	NA	NA
PS12	PH02Gene07945.t1	0.51	4	249	NA	NA
PS12	PH02Gene08126.t1	0.48	3	279	NA	NA
PS12	PH02Gene08158.t1	0.51	4	420	NA	NA
PS12	PH02Gene08202.t1	0.48	4	288	NA	NA
PS12	PH02Gene08232.t1	0.69	3	243	NA	NA
PS12	PH02Gene08264.t1	0.57	2	342	NA	NA
PS12	PH02Gene08289.t1	0.48	3	207	NA	NA
PS12	PH02Gene08299.t1	0.5	5	279	NA	NA
PS12	PH02Gene08405.t1	0.44	1	339	NA	NA
PS12	PH02Gene08460.t1	0.41	7	312	NA	NA
PS12	PH02Gene08491.t1	0.63	3	354	NA	NA
PS12	PH02Gene08704.t1	0.45	6	273	NA	NA
PS12	PH02Gene08735.t1	0.62	2	354	NA	NA
PS12	PH02Gene08770.t1	0.7	3	354	NA	NA
PS12	PH02Gene08809.t1	0.71	2	234	NA	NA
PS12	PH02Gene08961.t3	0.5	7	1032	NA	NA
PS12	PH02Gene08966.t1	0.62	3	210	NA	NA
PS12	PH02Gene08990.t1	0.43	4	228	NA	NA
PS12	PH02Gene09023.t1	0.6	4	420	NA	NA
PS12	PH02Gene09025.t1	0.54	1	327	NA	NA
PS12	PH02Gene09065.t1	0.5	3	240	NA	NA
PS12	PH02Gene09072.t1	0.49	4	288	NA	NA
PS12	PH02Gene09073.t1	0.38	2	267	NA	NA
PS12	PH02Gene09144.t1	0.61	2	321	NA	NA
PS12	PH02Gene09268.t1	0.58	4	267	NA	NA
PS12	PH02Gene09270.t1	0.45	4	273	NA	NA
PS12	PH02Gene09277.t1	0.59	4	201	NA	NA
PS12	PH02Gene09302.t1	0.54	5	513	MPRLLYQQR	NA
PS12	PH02Gene09359.t1	0.49	6	513	NA	NA
PS12	PH02Gene09360.t1	0.65	2	318	NA	NA
PS12	PH02Gene09388.t1	0.47	2	207	NA	NA
PS12	PH02Gene09406.t1	0.61	4	450	NA	NA
PS12	PH02Gene09425.t1	0.62	3	366	NA	NA
PS12	PH02Gene09474.t1	0.6	4	420	NA	NA
PS12	PH02Gene09499.t1	0.51	1	555	NA	NA
PS12	PH02Gene09522.t1	0.65	2	330	NA	NA
PS12	PH02Gene09533.t1	0.54	2	207	NA	NA
PS12	PH02Gene09606.t1	0.58	2	219	NA	NA
PS12	PH02Gene09617.t1	0.44	2	288	NA	NA
PS12	PH02Gene09622.t1	0.54	2	387	NA	NA
PS12	PH02Gene09628.t1	0.59	3	216	NA	NA
PS12	PH02Gene09663.t1	0.44	5	225	NA	NA
PS12	PH02Gene09724.t1	0.52	4	246	NA	NA
PS12	PH02Gene09739.t1	0.59	2	285	NA	NA
PS12	PH02Gene09744.t3	0.58	2	483	NA	NA
PS12	PH02Gene09882.t1	0.54	3	363	NA	NA
PS12	PH02Gene09913.t1	0.52	11	801	NA	NA
PS12	PH02Gene09965.t1	0.55	4	303	NA	NA
PS12	PH02Gene09973.t1	0.68	2	222	NA	NA
PS12	PH02Gene10042.t1	0.75	3	861	NA	NA
PS12	PH02Gene10045.t1	0.44	4	216	NA	NA
PS12	PH02Gene10206.t1	0.61	3	459	NA	NA
PS12	PH02Gene10284.t1	0.41	5	237	NA	NA
PS12	PH02Gene10332.t1	0.81	3	900	NA	NA
PS12	PH02Gene10391.t1	0.68	2	537	NA	NA
PS12	PH02Gene10511.t1	0.56	6	321	NA	NA
PS12	PH02Gene10538.t1	0.67	2	252	NA	NA
PS12	PH02Gene10543.t1	0.43	3	267	NA	NA
PS12	PH02Gene10629.t2	0.41	7	282	NA	NA
PS12	PH02Gene10687.t1	0.44	4	300	NA	NA
PS12	PH02Gene10688.t1	0.43	2	174	NA	NA
PS12	PH02Gene10691.t1	0.59	3	201	NA	NA
PS12	PH02Gene10732.t1	0.63	2	291	NA	NA
PS12	PH02Gene10834.t1	0.52	4	225	NA	NA
PS12	PH02Gene10860.t1	0.52	10	705	NA	NA
PS12	PH02Gene10871.t1	0.65	2	321	NA	NA
PS12	PH02Gene10938.t1	0.61	3	288	NA	NA
PS12	PH02Gene11027.t1	0.67	2	258	NA	NA
PS12	PH02Gene11032.t1	0.74	2	657	NA	NA
PS12	PH02Gene11068.t1	0.59	5	216	NA	NA
PS12	PH02Gene11074.t1	0.49	5	369	NA	NA
PS12	PH02Gene11146.t1	0.63	1	432	NA	NA
PS12	PH02Gene11159.t1	0.66	2	228	NA	NA
PS12	PH02Gene11185.t1	0.61	1	441	NA	NA
PS12	PH02Gene11190.t1	0.4	3	201	NA	NA
PS12	PH02Gene11333.t1	0.67	2	291	NA	NA
PS12	PH02Gene11363.t2	0.69	4	627	NA	NA
PS12	PH02Gene11367.t1	0.55	3	273	NA	NA
PS12	PH02Gene11371.t1	0.69	2	684	NA	NA
PS12	PH02Gene11372.t1	0.65	2	675	NA	NA
PS12	PH02Gene11381.t2	0.55	4	387	NA	NA
PS12	PH02Gene11507.t1	0.49	4	273	NA	NA
PS12	PH02Gene11509.t1	0.4	6	267	NA	NA
PS12	PH02Gene11729.t1	0.66	3	471	NA	NA
PS12	PH02Gene11731.t1	0.53	8	447	NA	NA
PS12	PH02Gene11738.t1	0.46	4	219	NA	NA
PS12	PH02Gene11843.t1	0.64	2	213	NA	NA
PS12	PH02Gene11868.t1	0.53	5	372	NA	NA
PS12	PH02Gene12118.t2	0.52	5	282	NA	NA
PS12	PH02Gene12134.t1	0.64	2	405	NA	NA
PS12	PH02Gene12211.t1	0.54	3	237	NA	NA
PS12	PH02Gene12267.t1	0.41	2	252	NA	NA
PS12	PH02Gene12282.t1	0.52	3	579	NA	NA
PS12	PH02Gene12301.t2	0.54	4	477	NA	NA
PS12	PH02Gene12464.t1	0.34	1	300	NA	NA
PS12	PH02Gene12527.t1	0.68	3	252	NA	NA
PS12	PH02Gene12570.t1	0.48	1	381	NA	NA
PS12	PH02Gene12635.t1	0.5	5	408	NA	NA
PS12	PH02Gene12646.t1	0.69	3	243	NA	NA
PS12	PH02Gene12698.t1	0.53	4	300	NA	NA
PS12	PH02Gene12736.t1	0.52	2	231	NA	NA
PS12	PH02Gene12774.t1	0.54	5	279	NA	NA
PS12	PH02Gene12879.t1	0.45	4	285	NA	NA
PS12	PH02Gene12925.t1	0.61	3	861	NA	NA
PS12	PH02Gene13016.t1	0.48	1	315	NA	NA
PS12	PH02Gene13044.t1	0.63	3	387	NA	NA
PS12	PH02Gene13142.t1	0.58	1	318	NA	AAAAEEK
PS12	PH02Gene13177.t1	0.64	2	246	NA	NA
PS12	PH02Gene13247.t1	0.62	4	606	NA	NA
PS12	PH02Gene13258.t1	0.66	3	216	NA	NA
PS12	PH02Gene13266.t1	0.55	1	633	NA	NA
PS12	PH02Gene13332.t1	0.54	2	276	NA	NA
PS12	PH02Gene13335.t1	0.41	2	264	NA	NA
PS12	PH02Gene13340.t1	0.48	7	207	NA	NA
PS12	PH02Gene13400.t1	0.53	4	360	NA	NA
PS12	PH02Gene13523.t1	0.49	2	390	NA	NA
PS12	PH02Gene13555.t1	0.46	4	411	NA	NA
PS12	PH02Gene13624.t1	0.62	2	213	NA	NA
PS12	PH02Gene13678.t4	0.64	3	369	NA	NA
PS12	PH02Gene13680.t1	0.63	2	216	NA	NA
PS12	PH02Gene13862.t1	0.43	1	306	NA	NA
PS12	PH02Gene13875.t1	0.52	5	345	NA	NA
PS12	PH02Gene13889.t1	0.65	2	693	NA	NA
PS12	PH02Gene14006.t1	0.53	4	468	NA	NA
PS12	PH02Gene14049.t1	0.5	1	546	NA	NA
PS12	PH02Gene14080.t1	0.53	2	243	NA	NA
PS12	PH02Gene14116.t1	0.66	2	441	NA	NA
PS12	PH02Gene14208.t1	0.66	2	297	NA	NA
PS12	PH02Gene14262.t1	0.61	4	402	NA	NA
PS12	PH02Gene14369.t1	0.47	7	333	NA	NA
PS12	PH02Gene14393.t1	0.47	5	249	NA	NA
PS12	PH02Gene14466.t1	0.41	7	357	NA	NA
PS12	PH02Gene14548.t1	0.47	3	282	NA	NA
PS12	PH02Gene14577.t1	0.6	3	447	NA	NA
PS12	PH02Gene14675.t1	0.44	4	225	NA	NA
PS12	PH02Gene14692.t1	0.68	1	411	NA	NA
PS12	PH02Gene14722.t1	0.51	5	411	NA	NA
PS12	PH02Gene14723.t1	0.64	3	204	NA	NA
PS12	PH02Gene14741.t1	0.7	3	825	NA	NA
PS12	PH02Gene15025.t1	0.7	2	1386	NA	NA
PS12	PH02Gene15075.t1	0.67	2	471	NA	NA
PS12	PH02Gene15082.t1	0.68	4	354	NA	NA
PS12	PH02Gene15138.t1	0.55	7	306	NA	NA
PS12	PH02Gene15156.t1	0.57	4	282	NA	NA
PS12	PH02Gene15157.t1	0.42	4	225	NA	NA
PS12	PH02Gene15166.t1	0.57	2	258	NA	NA
PS12	PH02Gene15174.t1	0.69	2	741	NA	NA
PS12	PH02Gene15232.t1	0.44	4	240	NA	NA
PS12	PH02Gene15255.t1	0.71	4	636	NA	NA
PS12	PH02Gene15271.t1	0.58	4	411	NA	NA
PS12	PH02Gene15296.t1	0.67	2	381	NA	NA
PS12	PH02Gene15396.t1	0.65	2	246	NA	NA
PS12	PH02Gene15398.t1	0.64	2	243	NA	NA
PS12	PH02Gene15408.t1	0.46	4	210	NA	NA
PS12	PH02Gene15437.t1	0.52	4	207	NA	NA
PS12	PH02Gene15445.t1	0.49	1	312	NA	NA
PS12	PH02Gene15457.t1	0.51	4	369	NA	NA
PS12	PH02Gene15465.t1	0.68	2	465	NA	NA
PS12	PH02Gene15695.t1	0.53	5	399	NA	NA
PS12	PH02Gene15705.t1	0.41	1	152	NA	NA
PS12	PH02Gene15815.t1	0.54	2	249	NA	NA
PS12	PH02Gene16025.t1	0.62	5	240	NA	NA
PS12	PH02Gene16061.t1	0.63	5	297	NA	NA
PS12	PH02Gene16259.t1	0.43	4	270	NA	NA
PS12	PH02Gene16296.t1	0.57	5	273	NA	NA
PS12	PH02Gene16401.t1	0.63	4	264	NA	NA
PS12	PH02Gene16419.t1	0.63	3	387	NA	NA
PS12	PH02Gene16434.t1	0.45	2	312	NA	NA
PS12	PH02Gene16440.t1	0.54	3	348	NA	NA
PS12	PH02Gene16602.t1	0.6	2	279	NA	NA
PS12	PH02Gene16707.t1	0.44	8	663	NA	NA
PS12	PH02Gene16716.t4	0.45	2	408	NA	NA
PS12	PH02Gene16725.t1	0.45	2	303	NA	NA
PS12	PH02Gene16830.t1	0.53	5	354	NA	NA
PS12	PH02Gene16953.t1	0.49	2	453	NA	NA
PS12	PH02Gene16962.t1	0.59	2	687	NA	NA
PS12	PH02Gene16995.t1	0.54	3	258	NA	NA
PS12	PH02Gene17231.t1	0.63	4	654	NA	NA
PS12	PH02Gene17233.t1	0.42	5	255	NA	NA
PS12	PH02Gene17239.t1	0.62	3	576	NA	NA
PS12	PH02Gene17245.t1	0.61	3	240	NA	NA
PS12	PH02Gene17363.t1	0.62	3	303	NA	NA
PS12	PH02Gene17496.t1	0.68	2	207	NA	NA
PS12	PH02Gene17571.t1	0.66	2	210	NA	NA
PS12	PH02Gene17584.t1	0.52	3	528	NA	NA
PS12	PH02Gene17599.t1	0.59	2	249	NA	NA
PS12	PH02Gene17618.t1	0.6	3	261	NA	NA
PS12	PH02Gene17691.t1	0.54	3	204	NA	NA
PS12	PH02Gene17702.t1	0.42	3	450	NA	NA
PS12	PH02Gene17732.t1	0.62	2	426	NA	NA
PS12	PH02Gene17740.t1	0.43	5	273	NA	NA
PS12	PH02Gene17752.t1	0.7	4	693	NA	NA
PS12	PH02Gene17760.t1	0.45	3	219	NA	NA
PS12	PH02Gene17762.t1	0.62	4	225	NA	NA
PS12	PH02Gene17781.t1	0.6	3	276	NA	NA
PS12	PH02Gene17787.t1	0.6	3	288	NA	NA
PS12	PH02Gene17806.t1	0.48	3	222	NA	NA
PS12	PH02Gene17973.t1	0.59	6	390	NA	NA
PS12	PH02Gene18019.t1	0.55	8	360	NA	NA
PS12	PH02Gene18131.t1	0.44	6	291	NA	NA
PS12	PH02Gene18195.t1	0.58	4	384	NA	NA
PS12	PH02Gene18218.t1	0.57	4	414	NA	NA
PS12	PH02Gene18252.t1	0.46	5	321	NA	NA
PS12	PH02Gene18294.t1	0.53	2	339	NA	NA
PS12	PH02Gene18311.t1	0.46	4	213	NA	NA
PS12	PH02Gene18348.t1	0.4	4	207	NA	NA
PS12	PH02Gene18383.t1	0.53	11	495	NA	NA
PS12	PH02Gene18389.t1	0.51	3	243	NA	NA
PS12	PH02Gene18545.t1	0.51	3	393	NA	NA
PS12	PH02Gene18605.t1	0.61	2	354	NA	NA
PS12	PH02Gene18693.t1	0.52	4	240	NA	NA
PS12	PH02Gene18754.t1	0.61	3	354	NA	NA
PS12	PH02Gene18756.t1	0.53	3	321	NA	NA
PS12	PH02Gene18819.t1	0.46	4	237	NA	NA
PS12	PH02Gene18923.t1	0.51	4	303	NA	NA
PS12	PH02Gene18947.t1	0.44	6	222	NA	NA
PS12	PH02Gene18958.t1	0.53	3	201	NA	NA
PS12	PH02Gene19000.t1	0.42	6	231	NA	NA
PS12	PH02Gene19006.t1	0.52	10	783	NA	NA
PS12	PH02Gene19010.t1	0.68	3	204	NA	NA
PS12	PH02Gene19040.t1	0.47	3	330	NA	NA
PS12	PH02Gene19084.t1	0.66	3	282	NA	NA
PS12	PH02Gene19179.t1	0.59	3	273	NA	NA
PS12	PH02Gene19662.t1	0.64	2	255	NA	NA
PS12	PH02Gene19755.t1	0.53	3	366	NA	NA
PS12	PH02Gene19906.t1	0.67	3	588	NA	NA
PS12	PH02Gene19933.t1	0.58	3	537	NA	NA
PS12	PH02Gene19938.t1	0.63	3	318	NA	NA
PS12	PH02Gene19942.t1	0.49	3	216	NA	NA
PS12	PH02Gene20004.t1	0.35	1	381	NA	NA
PS12	PH02Gene20038.t1	0.53	5	285	NA	NA
PS12	PH02Gene20040.t1	0.58	3	354	NA	NA
PS12	PH02Gene20045.t1	0.6	4	240	NA	NA
PS12	PH02Gene20082.t1	0.55	4	231	NA	NA
PS12	PH02Gene20106.t1	0.67	2	291	NA	NA
PS12	PH02Gene20148.t1	0.44	2	393	NA	NA
PS12	PH02Gene20380.t1	0.57	2	459	NA	NA
PS12	PH02Gene20387.t1	0.5	3	213	NA	NA
PS12	PH02Gene20467.t1	0.63	3	258	NA	NA
PS12	PH02Gene20507.t1	0.63	2	477	NA	NA
PS12	PH02Gene20508.t1	0.61	2	585	NA	NA
PS12	PH02Gene20513.t1	0.51	6	225	NA	NA
PS12	PH02Gene20515.t1	0.51	4	306	NA	NA
PS12	PH02Gene20547.t1	0.57	3	351	NA	NA
PS12	PH02Gene20750.t1	0.63	3	399	NA	NA
PS12	PH02Gene20792.t1	0.45	2	576	NA	NA
PS12	PH02Gene20846.t1	0.49	2	192	NA	NA
PS12	PH02Gene20880.t1	0.45	4	201	NA	NA
PS12	PH02Gene20898.t1	0.62	2	252	NA	NA
PS12	PH02Gene20927.t1	0.47	15	873	NA	NA
PS12	PH02Gene20973.t1	0.6	6	267	NA	NA
PS12	PH02Gene21044.t1	0.62	3	228	NA	NA
PS12	PH02Gene21049.t1	0.42	6	321	NA	NA
PS12	PH02Gene21054.t1	0.6	3	360	NA	NA
PS12	PH02Gene21059.t1	0.63	2	927	NA	NA
PS12	PH02Gene21087.t1	0.49	4	432	NA	NA
PS12	PH02Gene21119.t1	0.54	3	225	NA	NA
PS12	PH02Gene21132.t1	0.65	2	294	NA	NA
PS12	PH02Gene21161.t1	0.52	2	321	NA	NA
PS12	PH02Gene21219.t1	0.57	4	345	NA	NA
PS12	PH02Gene21221.t1	0.62	2	186	NA	NA
PS12	PH02Gene21459.t1	0.62	3	228	NA	NA
PS12	PH02Gene21520.t1	0.61	3	447	NA	NA
PS12	PH02Gene21546.t1	0.53	3	348	NA	NA
PS12	PH02Gene21547.t1	0.5	5	282	NA	NA
PS12	PH02Gene21549.t1	0.48	2	219	NA	NA
PS12	PH02Gene21602.t3	0.57	3	405	NA	NA
PS12	PH02Gene21603.t2	0.56	4	360	NA	NA
PS12	PH02Gene21668.t1	0.56	2	210	NA	NA
PS12	PH02Gene21683.t1	0.72	2	207	NA	NA
PS12	PH02Gene21708.t1	0.64	3	258	NA	NA
PS12	PH02Gene21752.t1	0.42	3	444	NA	NA
PS12	PH02Gene21782.t1	0.56	3	273	NA	NA
PS12	PH02Gene21822.t1	0.59	4	327	NA	NA
PS12	PH02Gene21841.t1	0.56	2	225	NA	NA
PS12	PH02Gene21879.t1	0.59	2	306	NA	NA
PS12	PH02Gene21912.t1	0.53	4	234	NA	NA
PS12	PH02Gene21991.t1	0.55	2	309	NA	NA
PS12	PH02Gene22003.t1	0.56	3	261	NA	NA
PS12	PH02Gene22264.t1	0.59	2	231	NA	NA
PS12	PH02Gene22287.t1	0.57	3	447	NA	NA
PS12	PH02Gene22296.t1	0.58	4	276	NA	NA
PS12	PH02Gene22338.t1	0.51	3	300	NA	NA
PS12	PH02Gene22352.t1	0.67	2	207	NA	NA
PS12	PH02Gene22375.t1	0.45	3	168	NA	NA
PS12	PH02Gene22451.t1	0.53	1	525	NA	NA
PS12	PH02Gene22463.t1	0.76	2	240	NA	NA
PS12	PH02Gene22468.t1	0.44	2	531	NA	NA
PS12	PH02Gene22505.t1	0.62	7	315	NA	NA
PS12	PH02Gene22692.t1	0.52	3	684	NA	NA
PS12	PH02Gene22697.t1	0.47	7	408	NA	NA
PS12	PH02Gene22721.t1	0.66	3	285	NA	NA
PS12	PH02Gene22857.t1	0.47	4	234	NA	NA
PS12	PH02Gene22951.t1	0.64	3	387	NA	NA
PS12	PH02Gene22984.t1	0.54	3	282	NA	NA
PS12	PH02Gene23035.t1	0.72	2	318	NA	NA
PS12	PH02Gene23048.t1	0.5	2	216	NA	NA
PS12	PH02Gene23100.t1	0.62	3	324	NA	NA
PS12	PH02Gene23140.t1	0.7	4	879	NA	NA
PS12	PH02Gene23261.t1	0.51	4	324	NA	NA
PS12	PH02Gene23284.t1	0.52	4	282	NA	NA
PS12	PH02Gene23327.t1	0.55	7	486	NA	NA
PS12	PH02Gene23436.t1	0.64	2	360	NA	NA
PS12	PH02Gene23454.t1	0.4	3	270	NA	NA
PS12	PH02Gene23675.t1	0.6	4	396	NA	NA
PS12	PH02Gene23707.t1	0.61	4	411	NA	NA
PS12	PH02Gene23816.t1	0.5	5	303	NA	NA
PS12	PH02Gene23818.t1	0.57	2	264	NA	LADSELK
PS12	PH02Gene23866.t1	0.5	3	228	NA	NA
PS12	PH02Gene23905.t1	0.54	4	225	NA	NA
PS12	PH02Gene24046.t2	0.69	4	378	NA	NA
PS12	PH02Gene24102.t1	0.46	6	243	NA	NA
PS12	PH02Gene24161.t1	0.67	2	330	NA	NA
PS12	PH02Gene24199.t1	0.57	1	333	NA	NA
PS12	PH02Gene24210.t1	0.49	2	350	NA	NA
PS12	PH02Gene24231.t1	0.57	3	202	NA	NA
PS12	PH02Gene24384.t1	0.5	2	216	NA	NA
PS12	PH02Gene24387.t1	0.61	2	393	NA	NA
PS12	PH02Gene24409.t1	0.77	3	396	NA	NA
PS12	PH02Gene24420.t1	0.59	2	381	NA	NA
PS12	PH02Gene24481.t1	0.41	4	246	NA	NA
PS12	PH02Gene24482.t1	0.5	3	222	NA	NA
PS12	PH02Gene24513.t1	0.59	3	282	NA	NA
PS12	PH02Gene24583.t1	0.69	3	225	NA	NA
PS12	PH02Gene24623.t1	0.55	3	312	NA	NA
PS12	PH02Gene24695.t1	0.59	2	330	NA	NA
PS12	PH02Gene24772.t1	0.47	4	243	NA	NA
PS12	PH02Gene24785.t1	0.65	2	564	NA	NA
PS12	PH02Gene24823.t1	0.59	3	216	NA	NA
PS12	PH02Gene24890.t1	0.5	4	288	NA	NA
PS12	PH02Gene24925.t1	0.61	3	204	NA	NA
PS12	PH02Gene25057.t1	0.59	4	207	NA	NA
PS12	PH02Gene25071.t1	0.47	8	606	NA	NA
PS12	PH02Gene25092.t3	0.42	2	219	NA	NA
PS12	PH02Gene25116.t1	0.73	2	588	NA	NA
PS12	PH02Gene25198.t1	0.54	4	186	NA	NA
PS12	PH02Gene25267.t1	0.68	5	291	NA	NA
PS12	PH02Gene25272.t1	0.43	6	273	NA	NA
PS12	PH02Gene25309.t1	0.54	3	378	NA	NA
PS12	PH02Gene25382.t1	0.7	3	318	NA	NA
PS12	PH02Gene25390.t1	0.67	1	813	NA	NA
PS12	PH02Gene25445.t1	0.62	3	210	NA	NA
PS12	PH02Gene25501.t1	0.56	2	228	NA	NA
PS12	PH02Gene25522.t1	0.55	4	408	NA	NA
PS12	PH02Gene25640.t1	0.44	3	228	NA	NA
PS12	PH02Gene25714.t1	0.64	2	390	NA	NA
PS12	PH02Gene25920.t1	0.66	2	246	NA	NA
PS12	PH02Gene25970.t1	0.62	2	948	NA	NA
PS12	PH02Gene25984.t1	0.44	4	237	NA	NA
PS12	PH02Gene25993.t1	0.53	6	456	NA	NA
PS12	PH02Gene26022.t1	0.74	2	315	NA	NA
PS12	PH02Gene26081.t1	0.6	2	306	NA	NA
PS12	PH02Gene26128.t1	0.55	4	240	NA	NA
PS12	PH02Gene26161.t1	0.55	4	282	NA	NA
PS12	PH02Gene26185.t1	0.77	2	552	NA	NA
PS12	PH02Gene26228.t1	0.56	3	345	NA	NA
PS12	PH02Gene26290.t1	0.55	2	231	NA	NA
PS12	PH02Gene26298.t1	0.62	2	330	NA	NA
PS12	PH02Gene26299.t1	0.62	3	276	NA	NA
PS12	PH02Gene26328.t1	0.61	3	312	NA	NA
PS12	PH02Gene26370.t1	0.6	3	285	NA	NA
PS12	PH02Gene26405.t1	0.43	4	387	NA	NA
PS12	PH02Gene26554.t1	0.61	4	234	NA	NA
PS12	PH02Gene26575.t1	0.56	3	294	NA	NA
PS12	PH02Gene26616.t1	0.68	1	939	NA	NA
PS12	PH02Gene26656.t3	0.62	4	597	NA	NA
PS12	PH02Gene26716.t1	0.6	2	384	NA	NA
PS12	PH02Gene26915.t1	0.54	5	342	NA	NA
PS12	PH02Gene26953.t1	0.62	4	465	NA	NA
PS12	PH02Gene26996.t1	0.64	3	330	NA	NA
PS12	PH02Gene27011.t1	0.62	3	513	NA	NA
PS12	PH02Gene27026.t1	0.43	9	321	NA	NA
PS12	PH02Gene27110.t1	0.43	4	201	NA	NA
PS12	PH02Gene27155.t1	0.5	3	195	NA	NA
PS12	PH02Gene27159.t1	0.58	3	201	NA	NA
PS12	PH02Gene27277.t1	0.5	1	546	NA	NA
PS12	PH02Gene27335.t3	0.64	2	246	NA	NA
PS12	PH02Gene27390.t1	0.51	2	234	NA	NA
PS12	PH02Gene27424.t1	0.75	2	330	NA	NA
PS12	PH02Gene27467.t1	0.7	3	204	NA	NA
PS12	PH02Gene27475.t1	0.58	1	780	NA	NA
PS12	PH02Gene27483.t1	0.59	2	237	NA	NA
PS12	PH02Gene27697.t1	0.67	4	444	NA	NA
PS12	PH02Gene27701.t1	0.42	6	243	NA	NA
PS12	PH02Gene27705.t1	0.51	7	357	NA	NA
PS12	PH02Gene27741.t1	0.65	4	219	NA	NA
PS12	PH02Gene27906.t1	0.68	2	258	NA	NA
PS12	PH02Gene27964.t1	0.54	3	207	NA	NA
PS12	PH02Gene27970.t1	0.57	3	228	NA	NA
PS12	PH02Gene27971.t1	0.61	6	216	NA	NA
PS12	PH02Gene27986.t1	0.68	3	444	NA	NA
PS12	PH02Gene27993.t1	0.6	6	435	NA	NA
PS12	PH02Gene28008.t1	0.56	2	504	NA	NA
PS12	PH02Gene28132.t1	0.6	4	366	NA	NA
PS12	PH02Gene28206.t1	0.56	4	246	NA	NA
PS12	PH02Gene28297.t1	0.41	4	219	NA	NA
PS12	PH02Gene28363.t1	0.47	3	288	NA	NA
PS12	PH02Gene28419.t1	0.63	2	213	NA	NA
PS12	PH02Gene28466.t1	0.58	1	345	NA	NA
PS12	PH02Gene28513.t1	0.59	5	357	NA	NA
PS12	PH02Gene28523.t1	0.55	5	285	NA	NA
PS12	PH02Gene28644.t1	0.5	4	207	NA	NA
PS12	PH02Gene28714.t1	0.63	3	336	NA	NA
PS12	PH02Gene28777.t1	0.6	4	432	NA	NA
PS12	PH02Gene28779.t1	0.46	4	207	NA	NA
PS12	PH02Gene28818.t1	0.61	2	339	NA	NA
PS12	PH02Gene28895.t1	0.54	1	303	NA	NA
PS12	PH02Gene28918.t1	0.55	3	423	NA	NA
PS12	PH02Gene28950.t1	0.45	6	300	NA	NA
PS12	PH02Gene28970.t1	0.55	7	540	NA	NA
PS12	PH02Gene29258.t1	0.47	5	288	NA	NA
PS12	PH02Gene29263.t1	0.65	2	216	NA	NA
PS12	PH02Gene29321.t1	0.48	2	345	NA	NA
PS12	PH02Gene29506.t1	0.55	4	408	NA	NA
PS12	PH02Gene29616.t1	0.55	2	225	NA	NA
PS12	PH02Gene29618.t1	0.47	4	246	NA	NA
PS12	PH02Gene29637.t1	0.58	4	207	NA	NA
PS12	PH02Gene29691.t1	0.56	2	477	NA	NA
PS12	PH02Gene29937.t1	0.58	2	540	NA	NA
PS12	PH02Gene29953.t1	0.68	3	384	NA	NA
PS12	PH02Gene29972.t1	0.57	3	225	NA	NA
PS12	PH02Gene29977.t1	0.4	6	336	NA	NA
PS12	PH02Gene29995.t1	0.64	5	366	NA	NA
PS12	PH02Gene30135.t1	0.6	4	441	NA	NA
PS12	PH02Gene30163.t1	0.64	3	207	NA	NA
PS12	PH02Gene30296.t1	0.48	2	204	NA	NA
PS12	PH02Gene30335.t1	0.53	7	273	NA	NA
PS12	PH02Gene30398.t1	0.71	3	231	NA	NA
PS12	PH02Gene30494.t1	0.56	2	258	NA	NA
PS12	PH02Gene30499.t1	0.58	3	327	NA	NA
PS12	PH02Gene30600.t1	0.45	4	258	NA	NA
PS12	PH02Gene30687.t1	0.61	3	222	NA	NA
PS12	PH02Gene30813.t1	0.63	2	408	NA	NA
PS12	PH02Gene30824.t2	0.67	3	369	NA	NA
PS12	PH02Gene30855.t1	0.59	2	282	NA	NA
PS12	PH02Gene31100.t1	0.6	2	201	NA	NA
PS12	PH02Gene31109.t1	0.63	2	273	NA	NA
PS12	PH02Gene31138.t1	0.52	4	204	NA	NA
PS12	PH02Gene31165.t1	0.58	2	258	NA	NA
PS12	PH02Gene31189.t1	0.59	2	237	NA	NA
PS12	PH02Gene31283.t1	0.57	5	576	NA	NA
PS12	PH02Gene31389.t1	0.67	2	426	NA	NA
PS12	PH02Gene31452.t1	0.44	3	492	NA	NA
PS12	PH02Gene31507.t1	0.52	3	321	NA	NA
PS12	PH02Gene31548.t1	0.44	4	213	NA	NA
PS12	PH02Gene31616.t1	0.48	4	267	NA	NA
PS12	PH02Gene31646.t1	0.46	4	225	NA	NA
PS12	PH02Gene31672.t1	0.43	6	252	NA	NA
PS12	PH02Gene31713.t1	0.56	2	219	NA	NA
PS12	PH02Gene31724.t1	0.52	7	372	NA	NA
PS12	PH02Gene31725.t1	0.68	2	396	NA	NA
PS12	PH02Gene31733.t4	0.61	2	360	NA	NA
PS12	PH02Gene31763.t1	0.58	1	375	NA	NA
PS12	PH02Gene31776.t1	0.61	2	309	NA	NA
PS12	PH02Gene31801.t1	0.56	1	381	NA	NA
PS12	PH02Gene31860.t1	0.6	3	249	NA	NA
PS12	PH02Gene31881.t1	0.69	2	222	NA	NA
PS12	PH02Gene31985.t1	0.58	3	216	NA	NA
PS12	PH02Gene32036.t1	0.61	3	315	NA	NA
PS12	PH02Gene32141.t1	0.59	2	276	NA	NA
PS12	PH02Gene32269.t1	0.56	2	714	NA	NA
PS12	PH02Gene32350.t1	0.53	1	402	NA	NA
PS12	PH02Gene32430.t1	0.51	7	240	NA	NA
PS12	PH02Gene32446.t1	0.55	3	441	NA	NA
PS12	PH02Gene32544.t1	0.46	1	227	NA	NA
PS12	PH02Gene32560.t1	0.49	3	225	NA	NA
PS12	PH02Gene32569.t1	0.53	1	372	NA	NA
PS12	PH02Gene32593.t1	0.44	3	231	NA	NA
PS12	PH02Gene32633.t1	0.61	2	501	NA	NA
PS12	PH02Gene32688.t1	0.64	2	513	NA	NA
PS12	PH02Gene32689.t1	0.61	3	228	NA	NA
PS12	PH02Gene32868.t1	0.68	3	216	NA	NA
PS12	PH02Gene32898.t1	0.39	3	216	NA	NA
PS12	PH02Gene32925.t1	0.5	2	318	NA	NA
PS12	PH02Gene32951.t1	0.56	5	441	NA	NA
PS12	PH02Gene32996.t1	0.5	10	366	NA	NA
PS12	PH02Gene33027.t1	0.47	6	414	NA	NA
PS12	PH02Gene33032.t1	0.75	3	309	NA	NA
PS12	PH02Gene33125.t1	0.51	3	453	NA	NA
PS12	PH02Gene33159.t1	0.36	4	222	NA	NA
PS12	PH02Gene33237.t1	0.61	3	312	NA	NA
PS12	PH02Gene33318.t1	0.56	3	429	NA	NA
PS12	PH02Gene33382.t1	0.55	5	936	NA	NA
PS12	PH02Gene33421.t1	0.54	5	345	NA	NA
PS12	PH02Gene33430.t1	0.69	2	282	NA	NA
PS12	PH02Gene33499.t1	0.56	4	234	NA	NA
PS12	PH02Gene33504.t1	0.62	2	318	NA	NA
PS12	PH02Gene33540.t1	0.62	3	372	NA	NA
PS12	PH02Gene33560.t1	0.62	1	480	NA	NA
PS12	PH02Gene33611.t1	0.56	3	219	NA	NA
PS12	PH02Gene33628.t1	0.58	3	231	NA	NA
PS12	PH02Gene33693.t1	0.64	3	225	NA	NA
PS12	PH02Gene33699.t1	0.54	7	573	NA	NA
PS12	PH02Gene33780.t1	0.46	5	264	NA	NA
PS12	PH02Gene33867.t1	0.62	4	336	NA	NA
PS12	PH02Gene33874.t1	0.55	3	237	NA	NA
PS12	PH02Gene33933.t1	0.64	3	1122	NA	NA
PS12	PH02Gene33962.t1	0.67	2	588	NA	NA
PS12	PH02Gene34037.t1	0.61	3	270	NA	NA
PS12	PH02Gene34072.t1	0.68	4	531	NA	NA
PS12	PH02Gene34081.t1	0.58	4	351	NA	NA
PS12	PH02Gene34098.t1	0.61	4	306	NA	NA
PS12	PH02Gene34168.t1	0.66	3	348	NA	NA
PS12	PH02Gene34321.t1	0.6	4	312	NA	NA
PS12	PH02Gene34353.t1	0.59	3	216	NA	NA
PS12	PH02Gene34363.t1	0.6	3	297	NA	NA
PS12	PH02Gene34374.t1	0.47	4	276	NA	NA
PS12	PH02Gene34375.t1	0.43	5	210	NA	NA
PS12	PH02Gene34409.t1	0.61	5	237	NA	NA
PS12	PH02Gene34437.t1	0.52	3	240	NA	NA
PS12	PH02Gene34452.t1	0.49	3	207	NA	NA
PS12	PH02Gene34513.t1	0.51	3	300	NA	NA
PS12	PH02Gene34533.t1	0.44	5	450	NA	NA
PS12	PH02Gene34633.t1	0.5	3	267	NA	NA
PS12	PH02Gene34646.t1	0.69	3	681	NA	NA
PS12	PH02Gene34678.t1	0.5	4	297	NA	NA
PS12	PH02Gene34692.t1	0.58	3	390	NA	NA
PS12	PH02Gene34727.t1	0.63	2	321	NA	NA
PS12	PH02Gene34734.t1	0.45	3	204	NA	NA
PS12	PH02Gene34806.t1	0.45	2	224	NA	NA
PS12	PH02Gene35014.t1	0.59	2	291	NA	NA
PS12	PH02Gene35153.t1	0.6	4	234	NA	NA
PS12	PH02Gene35187.t1	0.72	3	873	NA	NA
PS12	PH02Gene35210.t1	0.56	3	381	NA	NA
PS12	PH02Gene35219.t1	0.54	3	225	NA	NA
PS12	PH02Gene35271.t1	0.64	5	606	NA	NA
PS12	PH02Gene35279.t1	0.5	1	321	NA	NA
PS12	PH02Gene35352.t1	0.68	3	231	NA	NA
PS12	PH02Gene35392.t1	0.44	1	405	NA	NA
PS12	PH02Gene35396.t1	0.59	3	243	NA	NA
PS12	PH02Gene35484.t1	0.45	7	315	NA	NA
PS12	PH02Gene35540.t1	0.61	3	240	NA	NA
PS12	PH02Gene35557.t1	0.51	2	289	NA	NA
PS12	PH02Gene35609.t1	0.61	4	357	NA	NA
PS12	PH02Gene35615.t1	0.68	2	243	NA	NA
PS12	PH02Gene35617.t1	0.65	4	450	NA	NA
PS12	PH02Gene35755.t1	0.57	3	213	NA	NA
PS12	PH02Gene35766.t1	0.65	2	348	NA	NA
PS12	PH02Gene35784.t1	0.5	2	276	NA	NA
PS12	PH02Gene35840.t1	0.73	2	333	NA	NA
PS12	PH02Gene35853.t1	0.57	6	267	NA	NA
PS12	PH02Gene35898.t1	0.65	3	258	NA	NA
PS12	PH02Gene35930.t1	0.46	5	207	NA	NA
PS12	PH02Gene35984.t1	0.43	2	537	NA	NA
PS12	PH02Gene36016.t1	0.41	4	232	NA	NA
PS12	PH02Gene36084.t1	0.63	2	225	NA	NA
PS12	PH02Gene36086.t1	0.57	6	312	NA	NA
PS12	PH02Gene36089.t1	0.67	7	333	NA	NA
PS12	PH02Gene36099.t1	0.58	2	249	NA	NA
PS12	PH02Gene36108.t1	0.61	2	381	NA	NA
PS12	PH02Gene36229.t1	0.61	3	282	NA	NA
PS12	PH02Gene36299.t1	0.45	3	285	NA	NA
PS12	PH02Gene36338.t1	0.66	2	225	NA	NA
PS12	PH02Gene36357.t1	0.63	3	243	NA	NA
PS12	PH02Gene36371.t1	0.7	1	629	NA	NA
PS12	PH02Gene36459.t1	0.64	3	273	NA	NA
PS12	PH02Gene36472.t1	0.64	2	207	NA	NA
PS12	PH02Gene36523.t1	0.6	4	417	NA	NA
PS12	PH02Gene36526.t1	0.61	2	261	NA	NA
PS12	PH02Gene36572.t1	0.62	2	366	NA	NA
PS12	PH02Gene36665.t1	0.59	2	309	NA	NA
PS12	PH02Gene36687.t1	0.49	7	429	NA	NA
PS12	PH02Gene36688.t1	0.66	4	306	NA	NA
PS12	PH02Gene36700.t1	0.65	3	408	NA	NA
PS12	PH02Gene36863.t1	0.61	5	375	NA	NA
PS12	PH02Gene36915.t1	0.43	11	947	NA	NA
PS12	PH02Gene36916.t1	0.54	3	158	NA	NA
PS12	PH02Gene36994.t1	0.44	2	436	NA	NA
PS12	PH02Gene37116.t1	0.51	3	270	NA	NA
PS12	PH02Gene37119.t1	0.65	2	231	NA	NA
PS12	PH02Gene37128.t1	0.59	2	234	NA	NA
PS12	PH02Gene37162.t1	0.57	2	291	NA	NA
PS12	PH02Gene37170.t1	0.61	2	390	NA	NA
PS12	PH02Gene37235.t1	0.46	4	228	NA	NA
PS12	PH02Gene37277.t1	0.66	3	291	NA	NA
PS12	PH02Gene37473.t1	0.44	6	408	NA	NA
PS12	PH02Gene37534.t1	0.4	6	435	NA	NA
PS12	PH02Gene37571.t1	0.71	3	330	NA	NA
PS12	PH02Gene37644.t1	0.48	3	255	NA	NA
PS12	PH02Gene37646.t1	0.51	2	210	NA	NA
PS12	PH02Gene37699.t1	0.64	2	816	NA	NA
PS12	PH02Gene37711.t1	0.59	3	468	NA	NA
PS12	PH02Gene37717.t1	0.56	3	240	NA	NA
PS12	PH02Gene37974.t1	0.59	2	210	NA	NA
PS12	PH02Gene37998.t1	0.53	2	300	NA	NA
PS12	PH02Gene38020.t1	0.52	5	525	NA	NA
PS12	PH02Gene38040.t1	0.56	1	161	NA	NA
PS12	PH02Gene38041.t1	0.47	1	169	NA	NA
PS12	PH02Gene38099.t1	0.53	2	216	NA	NA
PS12	PH02Gene38119.t1	0.51	6	453	NA	NA
PS12	PH02Gene38125.t1	0.63	2	216	NA	NA
PS12	PH02Gene38214.t1	0.65	1	387	NA	NA
PS12	PH02Gene38349.t2	0.55	2	489	NA	NA
PS12	PH02Gene38385.t1	0.44	2	170	NA	NA
PS12	PH02Gene38407.t1	0.62	2	234	NA	NA
PS12	PH02Gene38475.t1	0.43	2	537	NA	NA
PS12	PH02Gene38501.t1	0.64	2	465	NA	NA
PS12	PH02Gene38525.t1	0.64	4	603	NA	NA
PS12	PH02Gene38597.t1	0.48	4	321	NA	NA
PS12	PH02Gene38638.t1	0.79	3	468	NA	NA
PS12	PH02Gene38677.t1	0.57	3	261	NA	NA
PS12	PH02Gene38689.t1	0.56	2	441	NA	NA
PS12	PH02Gene38715.t1	0.56	3	354	NA	NA
PS12	PH02Gene38816.t1	0.42	3	339	NA	NA
PS12	PH02Gene38820.t1	0.65	3	459	NA	NA
PS12	PH02Gene38823.t2	0.52	6	387	NA	NA
PS12	PH02Gene38870.t1	0.66	3	462	NA	NA
PS12	PH02Gene38891.t1	0.56	3	282	NA	NA
PS12	PH02Gene39050.t1	0.53	1	324	NA	NA
PS12	PH02Gene39073.t1	0.42	3	213	NA	NA
PS12	PH02Gene39126.t1	0.6	2	330	NA	NA
PS12	PH02Gene39127.t1	0.55	5	240	NA	NA
PS12	PH02Gene39172.t1	0.58	4	255	NA	NA
PS12	PH02Gene39197.t1	0.61	3	342	NA	NA
PS12	PH02Gene39228.t1	0.58	2	216	NA	NA
PS12	PH02Gene39241.t1	0.37	1	174	NA	NA
PS12	PH02Gene39258.t1	0.58	4	471	NA	NA
PS12	PH02Gene39341.t1	0.42	4	219	NA	NA
PS12	PH02Gene39354.t1	0.46	3	204	NA	NA
PS12	PH02Gene39396.t1	0.58	2	231	NA	NA
PS12	PH02Gene39535.t1	0.37	1	244	NA	NA
PS12	PH02Gene39567.t2	0.6	5	390	NA	NA
PS12	PH02Gene39714.t1	0.53	4	444	NA	NA
PS12	PH02Gene39722.t1	0.41	3	492	NA	NA
PS12	PH02Gene39737.t1	0.44	1	161	NA	NA
PS12	PH02Gene39742.t1	0.47	5	180	NA	NA
PS12	PH02Gene39755.t1	0.71	3	222	NA	NA
PS12	PH02Gene39862.t1	0.46	3	429	NA	NA
PS12	PH02Gene39897.t1	0.47	3	228	NA	NA
PS12	PH02Gene39903.t1	0.61	2	492	NA	NA
PS12	PH02Gene40039.t1	0.63	5	366	NA	NA
PS12	PH02Gene40053.t1	0.58	4	291	NA	NA
PS12	PH02Gene40158.t1	0.5	4	312	NA	NA
PS12	PH02Gene40211.t1	0.62	3	237	NA	NA
PS12	PH02Gene40281.t1	0.57	3	246	NA	NA
PS12	PH02Gene40311.t5	0.45	2	291	NA	NA
PS12	PH02Gene40345.t1	0.64	2	540	NA	NA
PS12	PH02Gene40403.t1	0.44	2	327	NA	NA
PS12	PH02Gene40404.t1	0.72	2	630	NA	NA
PS12	PH02Gene40406.t1	0.43	2	273	GLDSIQALQAPSDK,SLEGQITNLK,GLDSIQALQAPSDK, SLEGQITNLK	NA
PS12	PH02Gene40407.t1	0.43	3	297	NA	NA
PS12	PH02Gene40558.t1	0.59	2	834	NA	NA
PS12	PH02Gene40597.t1	0.47	3	288	NA	NA
PS12	PH02Gene40618.t1	0.43	7	375	NA	NA
PS12	PH02Gene40725.t1	0.52	3	891	NA	NA
PS12	PH02Gene40880.t1	0.64	3	207	NA	NA
PS12	PH02Gene40979.t1	0.52	8	561	NA	NA
PS12	PH02Gene41146.t1	0.5	3	354	NA	NA
PS12	PH02Gene41147.t1	0.47	2	255	NA	NA
PS12	PH02Gene41376.t1	0.6	2	261	NA	NA
PS12	PH02Gene41412.t1	0.54	3	261	NA	NA
PS12	PH02Gene41449.t1	0.43	6	216	NA	NA
PS12	PH02Gene41551.t1	0.74	2	513	NA	NA
PS12	PH02Gene41564.t1	0.69	3	237	NA	NA
PS12	PH02Gene41646.t1	0.69	3	1362	NA	NA
PS12	PH02Gene41647.t1	0.67	2	225	NA	NA
PS12	PH02Gene41738.t1	0.61	2	222	NA	NA
PS12	PH02Gene41768.t1	0.49	2	210	NA	NA
PS12	PH02Gene41796.t1	0.59	3	258	NA	NA
PS12	PH02Gene41829.t1	0.65	2	216	NA	NA
PS12	PH02Gene41833.t1	0.76	3	303	NA	NA
PS12	PH02Gene41841.t1	0.52	9	474	NA	NA
PS12	PH02Gene41850.t1	0.52	7	333	NA	NA
PS12	PH02Gene41855.t1	0.58	3	378	NA	NA
PS12	PH02Gene41857.t1	0.51	2	336	NA	NA
PS12	PH02Gene41859.t1	0.59	2	273	NA	NA
PS12	PH02Gene41878.t1	0.59	2	228	NA	NA
PS12	PH02Gene41907.t1	0.45	2	181	NA	NA
PS12	PH02Gene41908.t1	0.48	3	297	NA	NA
PS12	PH02Gene41946.t1	0.54	3	312	NA	NA
PS12	PH02Gene41969.t1	0.66	3	354	NA	NA
PS12	PH02Gene42003.t1	0.59	2	222	NA	NA
PS12	PH02Gene42102.t1	0.53	2	261	NA	NA
PS12	PH02Gene42121.t1	0.47	3	285	NA	NA
PS12	PH02Gene42125.t1	0.49	4	381	NA	NA
PS12	PH02Gene42183.t1	0.52	8	534	NA	NA
PS12	PH02Gene42223.t1	0.63	3	396	NA	NA
PS12	PH02Gene42234.t1	0.51	5	294	NA	NA
PS12	PH02Gene42235.t1	0.54	3	210	NA	NA
PS12	PH02Gene42329.t1	0.66	2	255	NA	NA
PS12	PH02Gene42491.t1	0.57	4	579	NA	NA
PS12	PH02Gene42550.t1	0.47	7	309	NA	NA
PS12	PH02Gene42677.t1	0.51	5	438	NA	NA
PS12	PH02Gene42716.t1	0.6	3	240	NA	NA
PS12	PH02Gene42803.t1	0.68	2	531	NA	NA
PS12	PH02Gene42842.t1	0.5	8	471	NA	NA
PS12	PH02Gene42848.t1	0.4	3	285	NA	NA
PS12	PH02Gene42861.t1	0.47	6	288	NA	NA
PS12	PH02Gene42913.t1	0.57	3	192	NA	NA
PS12	PH02Gene42920.t1	0.53	4	372	NA	NA
PS12	PH02Gene42970.t1	0.61	3	267	NA	NA
PS12	PH02Gene42979.t1	0.6	2	282	NA	NA
PS12	PH02Gene43043.t1	0.58	3	204	NA	NA
PS12	PH02Gene43048.t1	0.56	2	261	NA	NA
PS12	PH02Gene43066.t1	0.68	3	375	NA	NA
PS12	PH02Gene43148.t1	0.52	2	388	NA	NA
PS12	PH02Gene43164.t1	0.46	3	162	NA	NA
PS12	PH02Gene43166.t1	0.59	2	303	NA	NA
PS12	PH02Gene43252.t1	0.43	11	405	NA	NA
PS12	PH02Gene43354.t1	0.69	2	354	NA	NA
PS12	PH02Gene43402.t1	0.65	5	795	NA	NA
PS12	PH02Gene43413.t1	0.72	1	550	NA	NA
PS12	PH02Gene43441.t1	0.64	5	258	NA	NA
PS12	PH02Gene43479.t1	0.6	3	201	NA	NA
PS12	PH02Gene43637.t1	0.48	3	216	NA	NA
PS12	PH02Gene43641.t1	0.58	5	438	NA	NA
PS12	PH02Gene43642.t1	0.63	2	492	NA	NA
PS12	PH02Gene43676.t1	0.6	2	270	NA	NA
PS12	PH02Gene43678.t1	0.65	2	303	NA	NA
PS12	PH02Gene43694.t1	0.71	3	219	NA	NA
PS12	PH02Gene43849.t1	0.52	9	543	NA	NA
PS12	PH02Gene43856.t1	0.54	3	219	NA	NA
PS12	PH02Gene43985.t1	0.43	2	228	NA	NA
PS12	PH02Gene43994.t1	0.48	5	264	NA	NA
PS12	PH02Gene44049.t1	0.44	5	474	NA	NA
PS12	PH02Gene44140.t1	0.54	4	234	NA	NA
PS12	PH02Gene44224.t1	0.49	4	306	NA	NA
PS12	PH02Gene44400.t1	0.52	2	282	NA	NA
PS12	PH02Gene44477.t1	0.4	2	634	NA	NA
PS12	PH02Gene44521.t1	0.43	4	288	NA	NA
PS12	PH02Gene44562.t1	0.6	3	267	NA	NA
PS12	PH02Gene44600.t1	0.61	5	624	NA	NA
PS12	PH02Gene44704.t1	0.55	2	228	NA	NA
PS12	PH02Gene44768.t1	0.75	3	297	NA	NA
PS12	PH02Gene44806.t1	0.56	3	294	NA	NA
PS12	PH02Gene44823.t1	0.6	2	477	NA	NA
PS12	PH02Gene44855.t1	0.42	7	339	NA	NA
PS12	PH02Gene44909.t1	0.48	4	243	NA	NA
PS12	PH02Gene44963.t1	0.46	1	321	NA	NA
PS12	PH02Gene45008.t1	0.66	3	249	NA	NA
PS12	PH02Gene45084.t1	0.67	3	798	NA	NA
PS12	PH02Gene45153.t1	0.64	7	1957	NA	NA
PS12	PH02Gene45183.t1	0.44	2	229	NA	NA
PS12	PH02Gene45186.t1	0.67	4	381	NA	NA
PS12	PH02Gene45196.t1	0.57	4	381	NA	NA
PS12	PH02Gene45205.t1	0.52	3	249	NA	NA
PS12	PH02Gene45285.t1	0.68	3	351	NA	NA
PS12	PH02Gene45325.t1	0.69	2	348	NA	NA
PS12	PH02Gene45378.t2	0.48	4	264	NA	NA
PS12	PH02Gene45383.t1	0.56	2	258	NA	NA
PS12	PH02Gene45406.t1	0.64	6	192	NA	NA
PS12	PH02Gene45407.t1	0.6	5	204	NA	NA
PS12	PH02Gene45463.t1	0.62	3	339	NA	NA
PS12	PH02Gene45543.t1	0.49	8	486	NA	NA
PS12	PH02Gene45547.t1	0.53	2	315	NA	NA
PS12	PH02Gene45556.t1	0.41	4	159	NA	NA
PS12	PH02Gene45557.t1	0.42	5	375	NA	NA
PS12	PH02Gene45558.t1	0.47	8	303	NA	NA
PS12	PH02Gene45575.t1	0.52	3	462	NA	NA
PS12	PH02Gene45595.t1	0.66	3	324	NA	NA
PS12	PH02Gene45610.t1	0.46	3	342	NA	NA
PS12	PH02Gene45645.t1	0.44	4	225	NA	NA
PS12	PH02Gene45726.t1	0.44	4	261	NA	NA
PS12	PH02Gene45772.t1	0.59	6	312	NA	NA
PS12	PH02Gene45796.t1	0.4	4	285	NA	NA
PS12	PH02Gene45857.t1	0.63	4	204	NA	NA
PS12	PH02Gene45893.t1	0.52	2	216	NA	NA
PS12	PH02Gene46010.t1	0.45	4	231	NA	NA
PS12	PH02Gene46050.t1	0.51	2	225	NA	NA
PS12	PH02Gene46068.t1	0.64	3	303	NA	NA
PS12	PH02Gene46247.t1	0.69	4	480	NA	NA
PS12	PH02Gene46254.t1	0.66	3	240	NA	NA
PS12	PH02Gene46491.t1	0.38	1	172	NA	NA
PS12	PH02Gene46507.t1	0.43	3	184	NA	NA
PS12	PH02Gene46563.t1	0.52	6	300	NA	NA
PS12	PH02Gene46626.t1	0.59	2	237	NA	NA
PS12	PH02Gene46647.t1	0.47	2	200	NA	NA
PS12	PH02Gene46664.t1	0.42	1	336	NA	NA
PS12	PH02Gene46747.t1	0.45	2	316	NA	NA
PS12	PH02Gene46839.t1	0.41	2	303	NA	NA
PS12	PH02Gene46867.t1	0.46	2	171	NA	NA
PS12	PH02Gene46887.t1	0.72	2	810	NA	NA
PS12	PH02Gene46892.t1	0.48	2	303	NA	NA
PS12	PH02Gene46910.t1	0.43	2	290	NA	NA
PS12	PH02Gene46972.t1	0.65	2	684	NA	NA
PS12	PH02Gene47094.t1	0.39	4	355	NA	NA
PS12	PH02Gene47135.t1	0.43	1	215	NA	NA
PS12	PH02Gene47291.t1	0.53	3	366	NA	NA
PS12	PH02Gene47380.t1	0.43	4	333	NA	NA
PS12	PH02Gene47436.t1	0.55	3	271	NA	NA
PS12	PH02Gene47523.t1	0.76	2	237	NA	NA
PS12	PH02Gene47593.t2	0.54	2	651	NA	NA
PS12	PH02Gene47642.t1	0.44	1	306	NA	NA
PS12	PH02Gene47824.t1	0.71	3	417	NA	NA
PS12	PH02Gene47838.t1	0.58	1	627	NA	NA
PS12	PH02Gene47885.t1	0.6	2	297	NA	NA
PS12	PH02Gene47930.t1	0.7	2	735	NA	NA
PS12	PH02Gene47951.t1	0.63	1	167	NA	NA
PS12	PH02Gene48004.t1	0.44	1	150	NA	NA
PS12	PH02Gene48094.t1	0.48	2	575	NA	NA
PS12	PH02Gene48190.t1	0.48	2	301	NA	NA
PS12	PH02Gene48191.t1	0.69	3	495	NA	NA
PS12	PH02Gene48385.t1	0.39	4	251	NA	NA
PS12	PH02Gene48398.t1	0.56	1	197	NA	NA
PS12	PH02Gene48795.t1	0.7	1	201	NA	NA
PS12	PH02Gene48799.t1	0.45	1	506	NA	NA
PS12	PH02Gene48819.t1	0.71	2	309	NA	NA
PS12	PH02Gene48939.t1	0.64	1	437	NA	NA
PS12	PH02Gene48945.t1	0.4	3	300	NA	NA
PS12	PH02Gene49005.t1	0.55	3	405	NA	NA
PS12	PH02Gene49081.t1	0.46	2	540	NA	NA
PS12	PH02Gene49082.t1	0.44	1	150	NA	NA
PS12	PH02Gene49170.t1	0.46	2	402	NA	NA
PS12	PH02Gene49215.t1	0.47	2	163	NA	NA
PS12	PH02Gene49218.t1	0.66	1	468	NA	NA
PS12	PH02Gene49349.t2	0.58	5	804	NA	NA
PS12	PH02Gene49386.t1	0.42	8	1469	NA	NA
PS12	PH02Gene49467.t1	0.65	1	161	NA	NA
PS12	PH02Gene49478.t1	0.47	2	225	NA	NA
PS12	PH02Gene49483.t1	0.37	1	381	NA	NA
PS12	PH02Gene49627.t1	0.44	2	351	NA	NA
PS12	PH02Gene49669.t1	0.49	1	1462	NA	NA
PS12	PH02Gene49681.t1	0.43	1	153	NA	NA
PS12	PH02Gene49691.t1	0.4	4	326	NA	NA
PS12	PH02Gene49766.t1	0.64	2	330	NA	NA
PS12	PH02Gene49827.t1	0.5	2	188	NA	NA
PS12	PH02Gene49864.t1	0.54	2	230	NA	NA
PS12	PH02Gene49917.t1	0.42	1	327	NA	NA
PS12	PH02Gene49953.t1	0.45	2	238	NA	NA
PS12	PH02Gene50004.t1	0.43	4	1584	NA	NA
PS12	PH02Gene50029.t1	0.52	2	381	NA	NA
PS12	PH02Gene50083.t1	0.38	1	300	NA	NA
PS12	PH02Gene50379.t1	0.56	1	174	NA	NA
PS12	PH02Gene50438.t1	0.46	1	179	NA	NA
PS12	PH02Gene50528.t1	0.69	2	513	NA	NA
PS12	PH02Gene50555.t1	0.62	1	269	NA	NA
PS12	PH02Gene50819.t1	0.62	2	374	NA	NA
PS12	PH02Gene50865.t1	0.45	6	1367	NA	NA
PS12	PH02Gene50918.t1	0.61	3	1050	NA	NA
PS12	PH02Gene50931.t1	0.4	1	678	NA	NA
PS12	PH02Gene50962.t1	0.68	1	448	NA	NA
PS12	PH02Gene50981.t1	0.6	4	557	NA	NA
PS12	PH02Gene50993.t1	0.56	3	254	NA	NA
PS12	PH02Gene51019.t1	0.42	3	151	NA	NA
PS12	PH02Gene51064.t1	0.53	4	573	NA	NA
PS12	PH02Gene51074.t1	0.63	2	707	NA	NA
PS12	PH02Gene51293.t1	0.63	1	831	NA	NA
PS12	PH02Gene51335.t1	0.44	1	339	NA	NA
PS12	PH02Gene51352.t1	0.56	4	572	NA	NA
PS12	PH02Gene51421.t1	0.7	1	444	NA	NA
PS12	PH02Gene51450.t1	0.65	1	167	NA	NA
PS12	PH02Gene51461.t1	0.49	1	1368	NA	NA
PS12	PH02Gene51486.t1	0.71	1	781	NA	NA
PS12	PH02Gene51491.t1	0.51	1	382	NA	NA
PS12	PH02Gene51495.t1	0.64	2	425	NA	NA
PS12	PH02Gene51505.t1	0.67	2	268	NA	NA
PS12	PH02Gene51512.t1	0.45	1	188	NA	NA
PS12	PH02Gene51521.t1	0.48	1	723	NA	NA

## Sheet: Supplementary Table 6
Supplementary Table 6. The average FPKM expression values of RNA_Seq replicated profiles in the Phyllostachys edulis.
Gene ID	Phylostrata	root	Lateral_bud	Rhizome	Shoot new tip	Shoot 0.2m	Shoot 0.5m	Shoot 1.0m	Shoot 2.0m	Shoot 3.0m	Shoot 5.0m	Shoot 6.0m	Shoot 7.0m	Leaf	Inflorescence
PH02Gene08990.t1	PS12	0	1.89776	0.932283	0.925616	0.476434	0	0	0	0	0	0	0.898935	0.086172	0.359035
PH02Gene13523.t1	PS12	0	1.87949	0.247633	0.225421	0	0	0	0	0	0	0	0	0	0
PH02Gene22451.t1	PS12	0.164445	1.49798	0.789065	0.844872	0	0	0	0	0	0.33231	0	0.325644	0.375466	0.111992
PH02Gene34734.t1	PS12	0	1.01045	0.25805	0.295232	0	0	0	0	0	0	0	0	0.000797	0.000929
PH02Gene04404.t1	PS1	0	1.66916	0.312194	0.710422	0	0	0	0	0	0	0	0	0.42349	0.136221
PH02Gene08027.t1	PS1	0.398634	1.33945	0.912024	0.573318	0.233731	0.607759	0	0.22715	0	0	0.798079	0.156431	0.397722	0
PH02Gene23493.t1	PS1	0.0625565	1.4022	0.108686	0.0464563	0.70676	0	0	0	0	0	0	0	0.42227	0.02391
PH02Gene23494.t1	PS1	0	1.00203	0.166673	0	0.992217	0	0	0	0	0	0	0	0.371975	0.0825
PH02Gene07118.t1	PS2	0	2.19356	0.918812	0.0367103	0	0	0	0	0	0	0	0	0.00685667	0.074883
PH02Gene14249.t1	PS2	0.324121	2.85794	0.610616	0.496144	0	0	0	0	0	0	0	0	0	0.73286
PH02Gene16871.t1	PS2	0.0246415	1.6118	0.803548	0.854339	0.506308	0	0	0	0	0	0	0	0.016665	0.022643
PH02Gene19029.t1	PS2	0.413253	3.36773	0.114553	0.300207	0	0	0	0	0	0	0	0.465829	0.125581	0.480819
PH02Gene22379.t1	PS2	0	1.0889	0.292494	0.698078	0.052646	0	0	0	0	0	0	0	0.288106	0.419074
PH02Gene26689.t1	PS2	0.961942	1.19156	0.286417	0.942888	0	0.828269	0.837955	0	0	0.433034	0	0	0.891554	0.966992
PH02Gene29233.t1	PS2	0.0282993	1.22786	0.215892	0.224339	0	0	0	0	0	0.372405	0.396564	0.401156	0.0275463	0.087193
PH02Gene31058.t1	PS2	0	1.36721	0.264605	0.744101	0	0	0	0	0	0	0	0	0	0.012671
PH02Gene31651.t1	PS2	0.881062	1.17518	0.0449507	0.00602133	0	0	0	0	0	0	0	0	0.0260937	0.089056
PH02Gene32432.t1	PS2	0	1.42561	0.0414507	0.0634083	0	0	0	0	0	0	0	0	0.149821	0.758944
PH02Gene35654.t2	PS2	0.012367	1.01217	0.304054	0.37054	0.137506	0	0	0	0	0.942097	0	0	0.232701	0.608186
PH02Gene41978.t1	PS2	0.978989	1.76492	0.394491	0.341241	0	0	0	0	0	0	0	0	0.033401	0.048352
PH02Gene44645.t1	PS3	0.174378	1.52685	0.53371	0.821579	0	0.0835777	0	0	0	0	0	0.0253707	0.171414	0.234869
PH02Gene44870.t1	PS3	0.781752	1.9785	0.551729	0	0	0	0	0	0	0	0	0	0.119757	0.13193
PH02Gene47852.t1	PS3	0.0963533	1.31537	0.216189	0.043051	0	0	0	0	0	0	0	0	0	0.362248
PH02Gene03010.t1	PS4	0.0509753	1.12797	0.18424	0.14495	0.485871	0	0	0	0	0	0	0	0	0.01622
PH02Gene03677.t1	PS4	0.411038	1.35343	0.895921	0.962947	0.618094	0	0	0	0	0	0.232445	0	0.219128	0.122397
PH02Gene09373.t1	PS4	0	4.19794	0.521142	0.217911	0	0	0	0	0	0	0	0	0.0145633	0.182852
PH02Gene09948.t1	PS4	0.131529	1.23591	0.306893	0.0201747	0.213171	0	0	0	0	0	0	0	0	0.047571
PH02Gene16352.t1	PS4	0.132193	2.33152	0.654976	0.952691	0	0	0	0	0	0.103534	0	0.00365933	0.353669	0.71351
PH02Gene29573.t1	PS4	0.185318	2.56007	0.894845	0.817443	0.24148	0	0	0	0	0	0	0.075154	0.679851	0.679851
PH02Gene30094.t1	PS4	0.215682	1.38813	0.303232	0.701582	0	0	0	0	0	0	0	0	0.27038	0.27038
PH02Gene34881.t1	PS4	0.40971	1.43218	0.272134	0.017153	0	0	0	0	0	0.832058	0	0	0.399525	0.399525
PH02Gene38906.t1	PS4	0.224532	1.21272	0.589827	0.753526	0.2707	0	0.54134	0	0	0	0	0	0.185741	0.185741
PH02Gene39007.t1	PS4	0.596889	2.57672	0.228248	0.382693	0	0	0	0	0	0	0	0	0.835624	0.396034
PH02Gene40473.t1	PS4	0.229595	2.53133	0.378522	0.511867	0	0	0	0	0	0.461134	0	0	0.070515	0.070515
PH02Gene46555.t1	PS4	0.118999	1.10636	0.010928	0.0296843	0	0	0.825656	0	0	0	0	0.007006	0.515403	0.537099
PH02Gene48387.t1	PS4	0.25607	1.55375	0.312045	0.753885	0	0	0	0	0	0	0	0	0.77167	0.711215
PH02Gene49253.t1	PS4	0.0561857	2.52606	0.256588	0.009364	0	0	0	0	0	0	0	0	0	0.106346
PH02Gene50908.t1	PS4	0	1.15735	0.553468	0.803388	0	0	0	0	0	0	0	0	0	0.385695
PH02Gene33558.t1	PS5	0.390446	1.24281	0.88018	0.0878507	0	0	0	0	0	0	0	0	0.101851	0.101851
PH02Gene05669.t1	PS6	0.39799	1.17371	0	0.059403	0	0	0	0	0	0	0	0	0.23758	0.23758
PH02Gene10049.t1	PS6	0.529305	1.25033	0.336562	0.570471	0	0	0	0	0	0	0	0	0.239158	0.239158
PH02Gene32755.t1	PS6	0	2.00187	0.395322	0.602164	0	0	0	0	0	0	0	0	0.249208	0.249208
PH02Gene43821.t1	PS6	0.388189	2.41016	0.415619	0.931948	0	0	0	0.394139	0	0	0	0	0.065293	0.065293
PH02Gene01233.t1	PS8	0	1.21088	0.281356	0.746817	0	0	0	0	0	0.907969	0	0	0	0
PH02Gene15771.t1	PS8	0	1.13026	0.321768	0.82783	0	0	0	0	0	0	0	0	0.09307	0.09307
PH02Gene40934.t1	PS8	0.545869	2.26325	0.213853	0.0256837	0	0	0	0.871328	0	0	0	0	0.047473	0.047473
PH02Gene38485.t1	PS10	0	0	0	0	0	0	0	0	0	0	0	0	0	3.12481
PH02Gene43500.t1	PS11	0.0886123	0	0	0	0	0	0	0	0	0	0	0	0.259672	1.06535
PH02Gene43782.t1	PS11	0	0	0	0	0	0	0	0	0	0	0	0.224359	0.683648	1.89725
PH02Gene02622.t1	PS12	0	0	0	0	0	0	0	0	0	0	0	0	0.468536	6.86142
PH02Gene03039.t1	PS12	0	0	0	0	0.031055	0	0	0	0	0	0	0	0.384078	2.47997
PH02Gene07779.t1	PS12	0.0801752	0.317847	0.453159	0.246337	0	0	0	0	0	0	0	0	0.0324667	1.40313
PH02Gene14208.t1	PS12	0.17085	0.101438	0.368936	0.129503	0	0	0	0	0	0	0	0	0.416657	1.10103
PH02Gene15255.t1	PS12	0.294007	0	0	0	0	0	0	0	0	0	0	0	0	3.1344
PH02Gene17762.t1	PS12	0.0465415	0.0153947	0.286681	0.04425	0	0	0	0	0	0	0	0	0.958512	1.64988
PH02Gene24925.t1	PS12	0.0539532	0.0751293	0.35373	0.753808	0	0	0	0	0	0	0	0	0.0252003	1.10617
PH02Gene26299.t1	PS12	0.451418	0.276851	0.521624	0.63087	0	0	0	0	0	0	0	0	0.282687	2.60285
PH02Gene26996.t1	PS12	0	0	0	0	0	0	0	0	0	0	0	0	0.179873	2.46848
PH02Gene41646.t1	PS12	0.0702792	0.0441933	0.0825287	0.011609	0	0	0	0	0	0	0	0	0	2.01306
PH02Gene41859.t1	PS12	0	0	0	0.0701413	0	0	0	0	0	0	0.333132	0	0.329396	1.02548
PH02Gene46867.t1	PS12	0	0.088088	0.374407	0.220544	0	0	0	0	0	0.705321	0	0	0.418418	1.98175
PH02Gene00014.t1	PS1	0	0	0	0	0	0	0	0	0	0	0	0	0	12.0527
PH02Gene00398.t1	PS1	0.0926785	0	0	0	0	0	0	0	0	0.75726	0.238902	0.566351	0.523334	1.32591
PH02Gene00585.t1	PS1	0.102457	0	0	0	0	0	0	0	0	0	0	0	0	2.70201
PH02Gene01025.t1	PS1	0.261641	0	0	0	0.0306997	0	0	0	0	0	0	0	0.202953	1.51622
PH02Gene01229.t1	PS1	0	0.00790667	0.0629993	0	0	0	0	0	0	0	0	0	0.318735	3.86248
PH02Gene01259.t1	PS1	0.986908	0.839256	0.489099	0.138265	0.0198773	0	0	0	0	0.204158	0	0	0.019033	1.05288
PH02Gene01470.t1	PS1	0	0	0.00921933	0	0	0	0	0	0	0	0	0	0	6.74333
PH02Gene01971.t1	PS1	0.103032	0	0	0	0	0	0	0	0	0	0	0	0	1.2469
PH02Gene02057.t1	PS1	0.642945	0	0.0133157	0	0	0	0	0.091942	0	0	0	0	0.49904	4.19631
PH02Gene02210.t1	PS1	0	0	0	0	0	0	0	0	0	0	0	0	0	29.0015
PH02Gene02374.t1	PS1	0	0.00622467	0	0.010784	0	0	0	0	0	0	0	0	0.014942	1.56055
PH02Gene02583.t1	PS1	0.0265748	0.244064	0.208702	0.469357	0	0	0	0.213383	0	0	0	0	0.0319377	1.83089
PH02Gene02797.t1	PS1	0	0	0	0	0	0	0	0	0	0	0	0	0	3.5104
PH02Gene03359.t1	PS1	0	0	0	0	0	0	0	0	0	0	0	0	0	2.27268
PH02Gene03716.t1	PS1	0	0	0	0	0	0	0	0	0	0	0	0	0	2.60455
PH02Gene04641.t1	PS1	0.0429932	0.030833	0	0	0	0	0	0	0	0	0	0	0	7.38941
PH02Gene06531.t1	PS1	0.594751	0.598611	0.212662	0.789243	0	0	0.918547	0.199216	0.0229895	0.0667327	0.091755	0.68301	0.849588	1.63449
PH02Gene07671.t1	PS1	0	0.500858	0.058428	0.0621237	0	0	0	0	0	0	0	0	0	27.985
PH02Gene07900.t1	PS1	0	0	0	0	0	0	0	0	0	0	0	0	0	5.48392
PH02Gene08516.t1	PS1	0.0358672	0.0135143	0.0293307	0	0	0	0	0.507414	0.18582	0.287624	0.495516	0	0.0109723	5.80576
PH02Gene08547.t1	PS1	0	0.0110887	0	0.0166307	0	0	0	0	0	0	0	0	0	1.3572
PH02Gene09152.t1	PS1	0	0	0	0	0	0	0	0	0	0	0	0	0.006116	1.01768
PH02Gene09314.t1	PS1	0.399597	0	0.0318697	0.516268	0	0	0	0	0	0	0	0	0.669847	4.47113
PH02Gene09318.t1	PS1	0.669515	0	0.042934	0.360401	0	0	0	0	0	0	0	0	0.829108	5.77817
PH02Gene09808.t1	PS1	0	0	0	0	0	0	0	0	0	0	0	0	0.00240267	11.5516
PH02Gene09992.t1	PS1	0	0.115731	0.0419907	0	0	0	0	0	0	0	0	0	0.0144203	4.40199
PH02Gene10059.t1	PS1	0	0	0	0	0	0	0	0	0	0	0	0	0	6.446
PH02Gene10133.t1	PS1	0.496301	0	0.0109363	0	0	0	0	0	0	0	0	0	0	11.8701
PH02Gene10321.t1	PS1	0	0	0.0142127	0.00783867	0	0	0	0	0	0	0	0	0	66.9238
PH02Gene10350.t1	PS1	0.0216957	0	0	0	0	0	0	0	0	0	0	0	0.317841	1.37145
PH02Gene10672.t1	PS1	0	0.0147953	0	0.015135	0	0	0	0	0	0	0	0	0.821651	1.24209
PH02Gene11006.t1	PS1	0	0	0	0	0	0	0	0	0	0	0	0	0	2.99787
PH02Gene11682.t1	PS1	0	0	0	0	0	0	0	0	0	0	0	0	0	11.5519
PH02Gene12605.t1	PS1	0.536529	0	0.0176533	0.002443	0	0	0	0	0	0	0	0	0.198933	4.34322
PH02Gene13272.t1	PS1	0	0	0	0	0	0	0	0	0	0	0	0	0	1.41981
PH02Gene13864.t1	PS1	0.0219157	0.00513333	0	0	0	0	0	0	0	0	0	0	0	3.72211
PH02Gene13944.t1	PS1	0	0	0	0	0	0	0	0	0	0	0.016308	0	0.00165367	4.28895
PH02Gene14057.t1	PS1	0	0	0	0	0	0	0	0	0	0	0	0	0	2.10074
PH02Gene14073.t1	PS1	0.0300215	0	0	0.00822867	0	0	0	0	0	0	0	0	0	6.14051
PH02Gene14456.t1	PS1	0.0428688	0.234048	0.0141693	0.22698	0	0	0	0	0	0	0	0	0.382957	1.43687
PH02Gene14616.t1	PS1	0	0	0	0	0	0	0	0	0	0	0	0	0	10.0761
PH02Gene14705.t1	PS1	0	0.0351697	0.0365603	0.091282	0	0	0	0	0	0	0	0	0.00159	1.44945
PH02Gene14712.t1	PS1	0	0	0	0.003202	0	0	0	0	0.115673	0.081362	0	0	0	3.1787
PH02Gene14759.t1	PS1	0	0	0	0.000714333	0	0	0	0	0	0	0	0	0	12.6329
PH02Gene14780.t1	PS1	0	0	0	0	0	0	0	0	0	0	0	0	0	16.5248
PH02Gene16545.t1	PS1	0.012204	0	0	0	0.0846823	0	0	0	0	0	0	0	0.00334867	5.6917
PH02Gene16657.t1	PS1	0	0	0	0.0105693	0	0	0	0	0	0	0	0	0	3.61303
PH02Gene16736.t1	PS1	0.153435	0.108952	0.125661	0.04975	0	0	0	0	0	0	0	0	0.598387	1.26406
PH02Gene16821.t1	PS1	0	0	0	0.00100733	0	0	0	0	0	0	0	0	0	3.47758
PH02Gene16851.t1	PS1	0.0349183	0.007538	0	0.006882	0	0	0.679602	0	0	0	0	0	0	9.66924
PH02Gene17888.t1	PS1	0.252579	0.235556	0	0.012917	0	0.405854	0	0	0	0	0	0	0.352332	1.01151
PH02Gene18305.t1	PS1	0	0	0	0	0	0	0	0	0	0	0	0	0	2.74902
PH02Gene18329.t1	PS1	0	0	0	0	0	0	0	0	0	0	0	0	0	53.4531
PH02Gene18330.t1	PS1	0	0	0	0	0	0	0	0	0	0	0	0	0.00350733	41.687
PH02Gene18880.t1	PS1	0.244298	0.075149	0	0	0	0	0	0	0	0	0	0	0.0311467	11.5357
PH02Gene19607.t1	PS1	0	0.0333897	0	0	0.778502	0	0	0	0	0	0	0	0	27.2594
PH02Gene20420.t1	PS1	0.0676055	0.14213	0.171376	0.0210577	0	0	0	0	0	0	0	0	0.369715	13.1554
PH02Gene20648.t1	PS1	0	0	0	0	0	0	0	0	0	0	0	0	0	5.74093
PH02Gene21200.t1	PS1	0.0950213	0	0	0	0	0	0	0	0	0	0	0	0	32.8237
PH02Gene21252.t1	PS1	0.0532368	0.0209717	0	0	0	0	0	0	0	0	0	0	0.764321	1.20343
PH02Gene22170.t1	PS1	0	0	0	0	0	0	0	0	0	0	0	0	0	3.48558
PH02Gene22202.t1	PS1	0.558046	0.0787907	0	0	0	0	0	0	0.125353	0	0	0	0.868663	1.04152
PH02Gene22211.t1	PS1	0.717752	0.0297033	0	0	0	0	0	0	0	0.0648293	0.023878	0.032117	0.512533	1.33354
PH02Gene22514.t1	PS1	0	0	0	0	0	0.614483	0	0	0	0	0	0	0	1.52958
PH02Gene22799.t1	PS1	0	0	0.498128	0.0205417	0	0	0	0	0	0	0	0	0.120614	2.74291
PH02Gene22800.t1	PS1	0	0	0	0	0	0	0	0	0	0	0	0	0	1.69721
PH02Gene23293.t2	PS1	0.430229	0.110466	0.211661	0.294877	0.345965	0	0	0	0	0	0	0	0.836617	1.1336
PH02Gene24178.t1	PS1	0.0286135	0.224196	0	0.0102293	0	0	0	0	0	0	0	0	0.183321	1.17752
PH02Gene24428.t2	PS1	0.19514	0.015012	0.392929	0.004659	0	0.160832	0	0	0	0	0.066848	0	0.832743	4.71229
PH02Gene26364.t1	PS1	0	0	0	0	0	0	0	0	0	0	0	0	0.119148	2.14176
PH02Gene26820.t1	PS1	0	0	0	0	0	0	0	0	0	0	0	0	0.072176	31.1784
PH02Gene26822.t1	PS1	0	0	0	0	0	0	0	0	0	0	0	0	0.0832483	35.6692
PH02Gene27111.t1	PS1	0.0814435	0.009524	0.0446813	0.0303657	0	0	0	0	0	0	0	0	0.0578023	1.56091
PH02Gene27760.t1	PS1	0.0292547	0.003381	0	0	0.0143363	0	0	0	0	0	0	0.11899	0.637628	1.41729
PH02Gene28019.t1	PS1	0.102007	0	0.0717013	0	0	0	0	0	0	0	0	0	0.00509767	2.75853
PH02Gene28020.t1	PS1	0.0484195	0	0	0	0	0	0	0	0	0	0	0	0.0408353	4.24273
PH02Gene28171.t1	PS1	0.00568067	0	0	0.011468	0	0	0	0	0	0	0	0	0	1.73924
PH02Gene28606.t1	PS1	0	0	0	0	0	0	0	0	0	0	0	0	0	5.254
PH02Gene28689.t1	PS1	0.00982517	0	0	0	0	0	0	0	0	0	0	0	0	1.40749
PH02Gene28945.t1	PS1	0	0	0	0	0	0	0	0	0	0	0	0	0.00841767	2.61661
PH02Gene29298.t1	PS1	0.277381	0.0382527	0.129259	0	0	0	0	0	0	0	0	0	0	8.5642
PH02Gene29431.t1	PS1	0.0856838	0.00694833	0	0	0	0	0	0	0	0	0	0	0	5.73975
PH02Gene29549.t1	PS1	0.273077	0	0.0103697	0	0	0	0	0	0	0	0	0	0	11.4631
PH02Gene29687.t1	PS1	0	0	0	0	0	0	0	0	0	0	0	0	0.031696	1.9999
PH02Gene29756.t1	PS1	0.231533	0.008096	0	0.0303857	0	0	0	0	0	0	0	0.334911	0	5.64902
PH02Gene30041.t1	PS1	0	0.00880167	0	0.00944533	0	0	0	0.048822	0	0	0	0	0.00757833	2.56572
PH02Gene30643.t1	PS1	0.230275	0.160401	0.612298	0.282126	0.0101297	0	0	0.0556807	0	0	0	0.00547767	0.259802	1.20066
PH02Gene30850.t1	PS1	0	0	0	0	0	0	0	0	0	0	0	0	0	21.4882
PH02Gene31040.t1	PS1	0	0.00607833	0.0376937	0	0	0	0	0	0	0.156675	0	0.139438	0.829731	2.59038
PH02Gene31386.t1	PS1	0	0	0	0.005073	0	0.0705137	0	0	0	0	0	0	0	21.298
PH02Gene31405.t1	PS1	0.06322	0	0	0	0	0	0.760946	0	0	0	0	0	0.403076	1.91177
PH02Gene31554.t1	PS1	0.0076065	0	0	0	0	0	0	0	0	0	0	0	0	3.46669
PH02Gene31639.t1	PS1	0	0	0	0.0343633	0	0	0	0	0	0	0	0	0.00320133	4.96181
PH02Gene32377.t1	PS1	0	0	0	0	0	0	0	0	0	0	0	0	0.383691	1.51642
PH02Gene32378.t1	PS1	0	0	0	0	0	0	0	0	0	0	0	0	0.296837	1.58676
PH02Gene32467.t1	PS1	0	0	0	0	0	0	0	0	0	0	0	0	0	2.05934
PH02Gene32662.t1	PS1	0	0	0.00986333	0	0	0	0	0	0	0	0	0	0.03664	3.33379
PH02Gene33319.t1	PS1	0	0	0	0	0	0	0	0	0	0	0	0	0	7.59195
PH02Gene33320.t1	PS1	0	0	0	0	0	0	0	0	0	0	0	0	0	4.14363
PH02Gene33530.t1	PS1	0.782609	0	0.023238	0	0	0	0	0	0	0	0	0	0.00534867	2.79501
PH02Gene33740.t1	PS1	0	0	0	0	0	0	0	0	0	0	0.357758	0	0	28.5034
PH02Gene34007.t1	PS1	0.341549	0.360754	0	0	0	0	0	0	0	0	0	0	0	5.51733
PH02Gene34054.t1	PS1	0	0	0	0	0	0	0	0	0	0	0	0	0.00531433	14.2023
PH02Gene34335.t1	PS1	0.223778	0.0220387	0.257247	0.045217	0.0889543	0	0	0	0	0.0734627	0	0.385459	0.48705	2.50547
PH02Gene35331.t1	PS1	0.0227412	0	0.0112133	0.00940833	0.0375523	0	0	0	0	0	0	0.100294	0.007648	18.9685
PH02Gene35694.t1	PS1	0.698494	0.0246557	0.391248	0.00705133	0	0	0	0	0	0	0	0	0.592857	2.07665
PH02Gene36237.t1	PS1	0	0.050616	0	0	0	0	0	0	0	0	0	0	0	49.8139
PH02Gene36372.t1	PS1	0.0176132	0.178317	0	0	0	0.783994	0.48132	0	0	0	0	0.667501	0	1.75363
PH02Gene36413.t1	PS1	0.04385	0	0	0	0	0	0	0	0	0.195067	0	0	0.0214187	10.2557
PH02Gene36581.t1	PS1	0.0646877	0	0	0	0	0	0	0	0	0	0	0.00119667	0.0621193	26.6525
PH02Gene36895.t1	PS1	0.0117662	0	0.0752853	0.00265067	0	0	0	0	0	0	0	0	0.00113433	1.13118
PH02Gene37411.t1	PS1	0.281818	0	0	0	0	0	0	0.504446	0	0	0	0	0.099545	23.655
PH02Gene37898.t1	PS1	0	0	0.0366397	0.0238177	0	0	0	0	0	0	0	0	0.643131	2.64576
PH02Gene37918.t1	PS1	0	0.0925323	0	0.0426823	0	0	0	0	0	0	0	0	0.00483067	1.85256
PH02Gene38105.t1	PS1	0	0	0	0	0	0	0	0	0	0	0	0	0	2.13565
PH02Gene38922.t1	PS1	0	0	0	0.00431867	0	0	0	0	0	0	0	0	0	8.32162
PH02Gene38992.t1	PS1	0.0102745	0.00728667	0	0.016351	0	0	0	0.411969	0	0.0391427	0.078994	0.0674793	0.0109707	1.01678
PH02Gene39150.t1	PS1	0.251595	0.0716173	0.00549	0.001384	0	0	0	0	0	0.004943	0	0.0981653	0.981197	1.88698
PH02Gene39450.t1	PS1	0	0	0	0	0	0	0	0	0	0	0	0	0.00173967	1.18553
PH02Gene40309.t1	PS1	0.450999	0.0960043	0	0	0	0	0	0	0	0	0	0	0.700622	1.0935
PH02Gene40581.t1	PS1	0.138001	0	0	0	0	0	0	0	0	0	0	0	0.003944	13.579
PH02Gene40623.t1	PS1	0	0.000966667	0	0	0	0	0	0	0	0	0	0	0	7.19158
PH02Gene40871.t1	PS1	0.0239195	0.118637	0.013171	0	0	0	0	0	0	0	0	0	0.576314	1.00569
PH02Gene40922.t1	PS1	0.162348	0.0735593	0.065438	0.0340857	0.15332	0	0	0	0	0	0	0	0.161023	3.03002
PH02Gene41648.t1	PS1	0.223742	0.234516	0.0887437	0.00779267	0	0	0	0	0.447431	0	0	0	0	8.82107
PH02Gene41995.t1	PS1	0.237179	0.024444	0.00922	0	0	0	0	0	0	0	0	0	0.683261	1.73405
PH02Gene42513.t1	PS1	0.186716	0	0	0.0172953	0	0	0	0	0	0	0	0	0.016698	8.4717
PH02Gene42863.t1	PS1	0.0539585	0.0281373	0.20065	0.799476	0	0	0	0	0	0.275453	0.312724	0	0.185375	4.29657
PH02Gene42889.t1	PS1	0	0	0	0	0	0	0	0	0	0	0	0	0	69.9487
PH02Gene42906.t1	PS1	0.502747	0	0.0391027	0.00825633	0	0	0	0	0	0.0121713	0	0	0.188644	3.4286
PH02Gene43533.t1	PS1	0	0	0	0	0	0	0	0	0	0	0	0.0142243	0.0194283	6.75318
PH02Gene43659.t1	PS1	0.18543	0	0	0	0	0	0	0	0	0	0	0	0.210347	6.89313
PH02Gene43661.t1	PS1	0.0194245	0	0	0	0	0	0	0	0	0	0	0	0.0815703	1.13331
PH02Gene43662.t1	PS1	0	0	0	0	0	0	0	0	0	0	0	0	0.0115457	2.11347
PH02Gene43677.t1	PS1	0	0.00881267	0.373199	0.139439	0	0	0	0	0	0	0	0	0.386805	1.43721
PH02Gene43991.t1	PS1	0.0178988	0	0	0	0	0	0	0	0	0	0	0	0	2.34761
PH02Gene44508.t1	PS1	0	0	0.00534733	0.010566	0	0.461191	0	0	0	0	0	0	0	12.7634
PH02Gene44672.t1	PS1	0	0	0	0.00648267	0	0	0	0	0	0	0	0	0	3.90555
PH02Gene45050.t1	PS1	0.0936843	0.077384	0.074185	0.308944	0.072766	0	0	0	0	0	0	0	0.415372	1.0614
PH02Gene45177.t1	PS1	0	0	0	0	0	0	0.709449	0	0	0	0	0	0	32.5483
PH02Gene45402.t1	PS1	0	0.678649	0.0608213	0	0	0	0	0	0	0	0	0	0.00884833	5.14984
PH02Gene45727.t1	PS1	0	0.00406567	0	0.00865767	0	0	0	0	0	0	0	0.128658	0.035592	4.35294
PH02Gene45751.t1	PS1	0	0	0	0	0	0	0	0	0	0	0	0	0.345426	1.52915
PH02Gene46234.t1	PS1	0	0.010086	0	0	0	0	0	0	0	0	0	0	0.131164	1.95987
PH02Gene46517.t1	PS1	0.439784	0	0.00336667	0.0974023	0	0	0	0	0	0	0.250325	0	0.0484867	1.74756
PH02Gene46983.t1	PS1	0.387028	0.0198177	0.12526	0	0	0	0	0	0	0	0	0.198482	0.239345	3.68201
PH02Gene47330.t1	PS1	0	0	0	0	0	0	0	0	0	0	0	0	0	5.04467
PH02Gene48232.t1	PS1	0.154973	0	0	0	0	0	0	0	0	0	0	0	0	5.3844
PH02Gene48470.t1	PS1	0.11188	0.0571537	0.0331277	0.0105673	0	0	0	0	0	0	0	0	0.0996623	2.52535
PH02Gene48999.t1	PS1	0.890912	0.00944567	0	0.010114	0	0	0	0	0	0	0	0	0.648068	2.15475
PH02Gene49114.t1	PS1	0.242344	0	0	0	0	0	0	0	0	0	0	0	0.385697	1.46791
PH02Gene49564.t1	PS1	0.0120195	0	0	0	0	0	0	0	0	0	0	0	0.841076	1.83939
PH02Gene49782.t1	PS1	0.085899	0.026369	0	0.060112	0	0	0	0	0.467253	0	0	0	0.0412337	6.32812
PH02Gene49853.t1	PS1	0	0	0	0	0	0	0	0	0	0	0	0	0	46.0545
PH02Gene49945.t1	PS1	0.0648845	0.0570693	0.039056	0.0223037	0	0	0	0	0	0	0	0	0.995157	2.1079
PH02Gene50007.t1	PS1	0.0251092	0	0.00173267	0.0163883	0	0	0	0.014316	0.075489	0.0219613	0.139088	0.119664	0.579166	3.96227
PH02Gene50177.t1	PS1	0.143174	0	0	0	0	0	0	0	0	0	0	0.013369	0.0497457	10.0162
PH02Gene50499.t1	PS1	0.0150463	0	0	0	0	0	0	0	0	0	0	0	0	1.5709
PH02Gene50969.t1	PS1	0.931996	0.0990227	0.18485	0.671849	0	0	0	0	0	0	0	0	0.6149	2.1374
PH02Gene51167.t1	PS1	0	0	0	0	0	0	0	0	0	0	0	0	0	7.41654
PH02Gene51478.t1	PS1	0	0	0	0	0	0	0	0	0	0	0	0	0	7.91627
PH02Gene00371.t1	PS2	0.0203795	0.499024	0.074474	0.228053	0.066621	0	0	0	0	0	0.532049	0.311289	0.0774	4.86461
PH02Gene00779.t1	PS2	0.269885	0.007512	0.0152107	0.0250323	0	0	0	0	0	0	0	0	0.361534	1.64796
PH02Gene02236.t1	PS2	0.0620857	0.501258	0.288732	0.717972	0	0	0	0	0	0	0	0	0.113842	1.64693
PH02Gene02414.t1	PS2	0	0	0	0	0	0	0	0	0	0	0	0	0.00896733	66.6047
PH02Gene02433.t1	PS2	0	0	0.009412	0	0	0	0	0	0	0	0	0	0	3.8213
PH02Gene03126.t1	PS2	0	0	0	0	0	0	0	0	0	0	0	0	0	1.5877
PH02Gene03165.t1	PS2	0	0	0	0.0131727	0	0	0	0	0	0	0	0	0	4.62835
PH02Gene03443.t1	PS2	0.337715	0	0	0	0	0	0	0.183765	0	0.326305	0	0.313103	0.823405	5.75642
PH02Gene03643.t1	PS2	0	0	0	0	0	0	0	0	0	0	0	0	0	1.34749
PH02Gene03721.t1	PS2	0	0	0	0.00627667	0	0	0	0	0	0	0	0	0	48.3114
PH02Gene04467.t1	PS2	0	0	0	0	0	0	0	0	0	0	0	0	0	57.1164
PH02Gene05590.t1	PS2	0.127086	0.705315	0.0342327	0.0254327	0	0	0	0	0	0	0	0	0.0123387	3.04048
PH02Gene05715.t1	PS2	0	0	0.02088	0.00811033	0.0194343	0	0	0	0	0	0	0	0.157472	2.77467
PH02Gene05820.t1	PS2	0	0	0	0.0618487	0	0	0	0	0	0	0	0	0	2.78694
PH02Gene06361.t1	PS2	0	0	0.023576	0	0	0	0	0	0	0	0	0	0	69.2077
PH02Gene06727.t1	PS2	0	0	0	0	0.782284	0	0	0	0	0	0	0	0	1.89976
PH02Gene07158.t1	PS2	0.288926	0.389378	0.356555	0.515251	0	0	0	0	0	0.410063	0	0.026789	0.942664	1.3314
PH02Gene08214.t1	PS2	0.0351852	0.0320257	0.0142217	0.0613633	0	0	0	0	0.0238085	0.241009	0	0.0830877	0.244585	1.59892
PH02Gene08407.t1	PS2	0.617697	0	0	0.00180533	0.490978	0	0	0	0	0	0	0.112666	0.180624	2.88768
PH02Gene08604.t1	PS2	0	0	0	0	0	0	0	0	0	0	0	0	0	3.90473
PH02Gene09212.t1	PS2	0	0	0.0708863	0	0.814259	0	0	0	0	0	0	0	0.00682067	3.3699
PH02Gene09752.t1	PS2	0.0535422	0.0766713	0	0.0751147	0	0	0	0	0	0	0	0	0.302983	1.68609
PH02Gene11754.t1	PS2	0.0944595	0	0	0	0	0	0	0	0	0	0	0	0	4.99075
PH02Gene11771.t1	PS2	0	0.00321433	0.010266	0	0	0.0673873	0	0	0	0	0	0	0.703281	1.38909
PH02Gene12010.t1	PS2	0.795217	0	0	0	0	0	0	0	0	0	0	0	0.377059	1.87771
PH02Gene12182.t1	PS2	0	0	0	0.0688453	0	0	0	0	0	0	0	0	0.019396	2.01368
PH02Gene12521.t1	PS2	0	0	0	0	0	0	0	0	0	0	0	0	0	1.6316
PH02Gene12594.t1	PS2	0	0	0	0	0	0	0	0	0	0	0	0	0	1.93995
PH02Gene12680.t1	PS2	0.125936	0.496028	0.136701	0.368057	0	0	0	0	0	0	0	0	0.968444	3.1019
PH02Gene12829.t1	PS2	0.018491	0	0.049296	0	0	0	0	0	0	0	0	0	0	2.31338
PH02Gene12923.t1	PS2	0	0	0	0	0	0	0	0	0	0	0	0	0.434654	4.18596
PH02Gene12949.t1	PS2	0	0	0	0	0	0	0	0	0	0	0	0	0	1.01943
PH02Gene14621.t1	PS2	0	0	0	0	0	0	0	0	0	0	0	0	0	2.40245
PH02Gene14708.t1	PS2	0	0	0	0	0	0	0	0	0	0	0	0	0.0107643	1.12133
PH02Gene15260.t1	PS2	0.0085485	0	0	0	0	0	0	0	0	0	0	0	0	11.4282
PH02Gene15539.t1	PS2	0	0	0	0	0	0	0	0	0	0	0	0	0	5.85556
PH02Gene16302.t1	PS2	0	0	0	0	0	0	0	0	0	0	0	0	0.0144473	1.85572
PH02Gene16451.t1	PS2	0	0	0	0.0362797	0	0	0	0	0	0	0	0	0	2.77604
PH02Gene16907.t1	PS2	0.494291	0.210368	0.068784	0.159638	0	0	0	0	0	0	0	0	0.00236933	17.0199
PH02Gene16909.t1	PS2	0	0	0	0	0	0	0	0	0	0	0	0	0	2.76958
PH02Gene17074.t1	PS2	0.056545	0.464824	0.501327	0.935696	0	0	0.801835	0	0	0	0	0	0.067854	3.38882
PH02Gene17230.t1	PS2	0.13287	0.318585	0.418612	0.149485	0	0	0	0	0	0	0	0	0.102883	4.88896
PH02Gene17718.t1	PS2	0.720755	0.122926	0.0361507	0.00522867	0	0	0	0	0	0	0	0	0.00683433	1.19158
PH02Gene18534.t1	PS2	0.0125367	0	0	0.006426	0	0	0	0	0	0	0	0	0.00350333	14.8902
PH02Gene18948.t1	PS2	0	0	0	0	0	0.372285	0	0	0	0	0	0	0.00277133	1.98595
PH02Gene19617.t1	PS2	0	0.062293	0	0.0582987	0.12536	0	0	0	0	0	0	0	0.00350633	1.52403
PH02Gene19761.t1	PS2	0.0971287	0.175877	0.140709	0.056149	0	0	0	0	0	0	0	0	0	27.0833
PH02Gene19762.t1	PS2	0.228538	0	0	0	0	0	0	0	0.009538	0	0	0	0	1.95888
PH02Gene20417.t1	PS2	0	0	0	0	0	0	0	0	0	0	0	0	0.002798	10.5169
PH02Gene20807.t1	PS2	0.440165	0	0	0	0	0	0	0	0	0	0	0	0.578678	1.15633
PH02Gene21613.t2	PS2	0.587668	0.158033	0.0233443	0	0	0	0	0	0	0	0.766601	0.196848	0.163365	2.38768
PH02Gene21833.t1	PS2	0	0	0	0	0	0	0	0	0	0	0	0	0.00870933	3.84131
PH02Gene21945.t1	PS2	0.195376	0.038701	0.0255993	0.14076	0	0.178689	0	0	0	0	0.415106	0	0.037112	1.45182
PH02Gene22065.t1	PS2	0	0	0	0.00467867	0	0	0	0	0	0	0	0	0	2.37597
PH02Gene22250.t1	PS2	0	0	0	0.011352	0	0	0	0	0	0	0	0	0	1.44494
PH02Gene22789.t1	PS2	0	0	0	0	0	0	0	0	0	0	0	0	0.489156	14.9278
PH02Gene23277.t1	PS2	0	0.00828867	0.0190687	0.0185177	0	0	0	0	0	0.105606	0	0	0.009506	4.64252
PH02Gene23750.t1	PS2	0.144497	0	0	0	0	0	0	0	0	0	0	0	0.0157577	2.22542
PH02Gene23870.t1	PS2	0	0	0	0	0	0	0	0	0	0	0	0	0.00720533	1.57031
PH02Gene23945.t1	PS2	0	0	0	0	0	0	0	0	0	0	0	0	0.00838833	1.284
PH02Gene24449.t1	PS2	0	0.011431	0.000664	0	0	0	0	0	0	0	0	0	0.00427633	1.24052
PH02Gene24615.t1	PS2	0.474627	0	0.035912	0.102706	0	0	0.70622	0	0	0	0	0	0.067695	3.09586
PH02Gene25379.t1	PS2	0	0.0263417	0.013376	0.110173	0	0	0	0	0	0	0	0	0	1.32151
PH02Gene26045.t1	PS2	0.59875	0	0	0	0	0	0	0	0	0	0	0	0.449004	1.41736
PH02Gene26469.t1	PS2	0	0.004291	0.0280513	0.042035	0	0	0	0	0.061265	0	0	0	0.019541	1.95811
PH02Gene26589.t1	PS2	0.0671028	0	0	0	0	0	0	0	0	0	0	0	0	6.16033
PH02Gene26749.t1	PS2	0	0.034121	0.06753	0.049513	0	0	0	0	0	0	0	0	0.00316567	6.73391
PH02Gene26883.t1	PS2	0	0.005761	0	0.006304	0.0938033	0	0	0	0	0	0	0	0.116065	6.36739
PH02Gene26965.t1	PS2	0.0386272	0.00398167	0.072611	0	0	0	0	0	0	0	0	0	0.003708	39.9191
PH02Gene27140.t1	PS2	0	0	0	0	0	0	0	0	0	0	0	0	0	2.33212
PH02Gene27496.t1	PS2	0	0	0	0	0	0	0	0	0	0	0	0	0	9.03522
PH02Gene28087.t1	PS2	0	0	0	0	0	0	0	0	0	0	0	0	0	1.53831
PH02Gene28125.t1	PS2	0	0	0.0184727	0	0	0	0	0	0	0	0	0	0.0252003	6.25037
PH02Gene28490.t1	PS2	0.621174	0.11201	0.135064	0.101436	0	0	0	0	0	0	0	0	0.0769027	2.38817
PH02Gene28811.t1	PS2	0	0	0	0	0	0	0	0	0	0	0	0	0	1.1754
PH02Gene29188.t1	PS2	0.815481	0.188027	0.560495	0.138741	0	0	0	0	0	0	0	0	0.212146	1.804
PH02Gene29451.t1	PS2	0	0	0	0	0	0.519293	0	0	0	0	0	0	0	1.29725
PH02Gene29491.t1	PS2	0	0	0	0	0	0	0	0	0	0	0	0	0	16.7519
PH02Gene29793.t1	PS2	0.0803523	0	0	0	0	0	0	0	0	0	0	0	0.0271783	1.08755
PH02Gene30713.t1	PS2	0	0	0	0	0	0.325607	0	0	0	0	0	0	0	4.53863
PH02Gene30721.t1	PS2	0.502171	0	0.00326533	0	0	0.312279	0	0	0	0.177524	0.429184	0	0.971588	2.51541
PH02Gene31613.t1	PS2	0.375912	0	0	0	0	0	0	0	0	0	0	0.58157	0.0184697	9.54594
PH02Gene31986.t1	PS2	0.00730117	0.417522	0.125582	0.673712	0	0	0.0419233	0	0	0.140931	0	0	0.192477	1.34993
PH02Gene32009.t1	PS2	0.0957128	0.149747	0.565514	0.195296	0	0	0	0	0	0	0	0	0.129435	1.57984
PH02Gene32465.t1	PS2	0.340964	0.0211727	0.164635	0.00351367	0	0	0	0	0	0	0	0	0.528522	4.8119
PH02Gene33268.t1	PS2	0.00798083	0.0109373	0	0.0199447	0	0	0	0	0	0	0	0	0.521997	1.17616
PH02Gene33570.t1	PS2	0.0207607	0	0.0210273	0.00473667	0	0	0	0	0	0	0	0	0.377033	5.84237
PH02Gene33843.t1	PS2	0	0	0	0	0	0.458079	0	0	0	0	0	0	0.00920767	1.1337
PH02Gene33891.t1	PS2	0.544148	0.344359	0.208679	0.548207	0	0	0	0.315285	0.111307	0.139442	0	0.298467	0.0718997	10.6773
PH02Gene34011.t1	PS2	0	0	0	0	0	0	0	0	0	0	0	0	0	1.11835
PH02Gene34191.t1	PS2	0	0.0201647	0.00582233	0.0172763	0	0.513453	0	0	0	0	0	0.0361453	0.00217967	1.15139
PH02Gene36536.t1	PS2	0.335387	0.496914	0.564276	0.0374243	0	0	0	0	0	0	0	0.0245693	0.947242	1.33792
PH02Gene37096.t1	PS2	0.363465	0	0	0	0	0	0	0	0	0	0	0	0.0199117	5.14853
PH02Gene38317.t1	PS2	0.0373302	0	0.0663713	0	0	0	0	0	0	0	0	0	0.322538	2.1225
PH02Gene38937.t1	PS2	0.0819947	0.051272	0.0985733	0.137072	0.549941	0	0	0	0	0	0	0	0.00368967	1.4113
PH02Gene39491.t1	PS2	0.140648	0	0.135929	0.091242	0	0	0	0	0	0	0	0	0	2.95827
PH02Gene39799.t1	PS2	0	0	0	0	0	0	0	0	0	0	0	0	0	2.54264
PH02Gene40396.t1	PS2	0	0	0	0	0	0	0	0	0	0	0	0	0	15.8741
PH02Gene40616.t1	PS2	0	0	0	0	0	0	0	0	0	0	0	0	0.0454517	2.95216
PH02Gene40617.t1	PS2	0	0	0	0	0	0	0	0	0	0	0	0	0.0315203	2.76754
PH02Gene40674.t1	PS2	0	0.0193847	0.0100473	0	0	0	0	0	0	0	0	0	0	1.48861
PH02Gene41016.t1	PS2	0	0	0.0154867	0	0	0	0	0.0258653	0	0.384734	0	0	0.0491807	4.94438
PH02Gene41407.t1	PS2	0.009345	0.047317	0.0456923	0.046965	0	0	0	0	0	0.0419847	0	0.300524	0.534732	2.52155
PH02Gene41818.t1	PS2	0	0.006238	0	0.00104067	0	0	0	0	0	0.332373	0	0.121651	0.0295407	1.01125
PH02Gene42323.t2	PS2	0	0.00905133	0.349486	0.0334677	0	0	0	0	0	0	0	0	0.022344	164.92
PH02Gene43037.t1	PS2	0.0221868	0	0	0	0	0	0	0	0	0	0	0.18425	0.0193823	1.05362
PH02Gene43890.t1	PS2	0	0	0	0	0	0	0	0.262433	0	0	0	0	0	2.13223
PH02Gene44346.t1	PS2	0.021445	0	0	0.144799	0.549912	0	0	0.327365	0	0	0.451252	0	0.20939	4.21795
PH02Gene44374.t1	PS2	0	0.010043	0	0.161853	0	0	0	0	0	0	0	0	0	2.1253
PH02Gene44978.t1	PS2	0.0556828	0	0	0	0	0	0	0	0	0	0	0	0.639633	1.0591
PH02Gene45544.t1	PS2	0.230377	0.0499177	0.0305753	0.078943	0	0	0	0	0	0	0.204068	0.00261133	0.632255	1.41975
PH02Gene45629.t1	PS2	0.615315	0	0	0	0	0	0	0	0	0	0	0	0.633893	1.10772
PH02Gene46071.t1	PS2	0	0.0183883	0.0595187	0.06742	0	0	0	0	0	0	0	0	0.00445967	2.4075
PH02Gene46219.t1	PS2	0	0	0	0	0	0	0	0	0	0	0	0	0	1.16499
PH02Gene46240.t1	PS2	0.00602267	0	0	0	0	0	0	0	0	0	0	0	0.008418	20.9149
PH02Gene46328.t1	PS2	0	0.0224903	0	0	0	0	0	0	0	0	0	0	0	34.4583
PH02Gene46335.t1	PS2	0.734291	0	0	0	0.591573	0	0	0	0	0	0	0.00171567	0.19003	2.582
PH02Gene46373.t1	PS2	0	0	0	0	0	0	0	0	0	0	0	0	0.175304	1.35407
PH02Gene46414.t1	PS2	0	0	0	0	0	0	0	0	0	0	0	0	0	3.76855
PH02Gene46640.t1	PS2	0.139517	0.141419	0.238781	0.717293	0	0	0	0	0	0	0	0.363191	0.0375913	8.63989
PH02Gene46930.t1	PS2	0.0312383	0	0.00940067	0	0	0	0	0	0	0	0	0	0.188376	1.18098
PH02Gene47487.t1	PS2	0	0.000494333	0.00952733	0.0117157	0	0	0	0	0.0253985	0.232068	0	0	0	1.55378
PH02Gene47552.t1	PS2	0.328094	0	0	0.00611033	0	0	0	0	0	0	0	0	0.313688	1.0804
PH02Gene47620.t1	PS2	0	0	0	0	0	0.402949	0	0	0	0	0	0	0.081307	2.40561
PH02Gene48266.t1	PS2	0	0	0	0	0	0	0	0	0	0	0	0	0.0622153	7.53949
PH02Gene48523.t1	PS2	0.158054	0.00684133	0.100168	0.00734567	0	0	0	0	0	0.106648	0	0.919895	0.290688	1.9135
PH02Gene48614.t1	PS2	0.0132	0	0	0	0	0	0	0	0	0	0	0	0.589221	1.78042
PH02Gene49360.t1	PS2	0.214631	0	0	0	0	0	0	0	0.802004	0	0	0	0.03125	1.32573
PH02Gene50002.t1	PS2	0	0	0	0	0	0	0	0	0	0	0	0	0	3.31574
PH02Gene50493.t1	PS2	0.255779	0	0	0	0	0	0	0	0	0	0	0	0.273224	3.93377
PH02Gene50580.t1	PS2	0.640016	0	0	0	0.522068	0	0	0	0	0	0	0.173264	0.117983	1.45736
PH02Gene50986.t1	PS2	0.222009	0.0170267	0.00637533	0.00689867	0	0	0	0	0	0	0	0	0.437764	1.00724
PH02Gene00847.t1	PS3	0.0136495	0	0	0.000245667	0.416125	0	0	0	0	0	0	0	0	1.51798
PH02Gene01562.t1	PS3	0.369317	0.37467	0.226357	0.380198	0.381494	0	0	0.548983	0	0	0	0.181515	0.598903	1.03924
PH02Gene03603.t1	PS3	0	0	0	0.0397577	0	0	0	0	0	0	0	0	0.107812	3.25168
PH02Gene04017.t1	PS3	0.247757	0	0.0165537	0.020991	0.201689	0	0	0	0	0.243029	0	0	0.00590433	1.20135
PH02Gene04837.t1	PS3	0.574921	0.97452	0.6791	0.088025	0	0.887423	0.429654	0	0	0	0	0	0	1.10782
PH02Gene06131.t1	PS3	0.216485	0	0.0141387	0.00802667	0	0	0	0	0	0	0	0	0.302545	1.11346
PH02Gene07833.t1	PS3	0	0	0	0.009178	0	0	0	0	0	0	0	0	0	4.14886
PH02Gene07848.t1	PS3	0	0	0	0	0	0	0	0	0	0	0	0	0.00389967	1.97413
PH02Gene08523.t1	PS3	0	0.001444	0.0484113	0.011766	0	0	0	0	0	0	0	0	0.0882833	2.77419
PH02Gene09024.t1	PS3	0.887897	0.161047	0.0111093	0.0434717	0	0	0	0	0	0	0	0	0.878949	1.50448
PH02Gene09088.t1	PS3	0.604155	0.4897	0.063321	0	0.004895	0.083438	0	0	0	0.0897157	0	0.170064	0.134121	6.32099
PH02Gene11723.t1	PS3	0.651234	0.090355	0.0483213	0.12369	0	0	0	0	0	0.319963	0	0	0	5.53587
PH02Gene12227.t1	PS3	0	0	0	0	0	0	0	0	0	0	0	0	0	6.13682
PH02Gene12257.t1	PS3	0.104295	0.277017	0.0564807	0.0301523	0	0	0	0	0	0	0	0	0.644084	3.25244
PH02Gene13196.t1	PS3	0	0.0524977	0	0	0	0	0	0.392132	0	0	0	0	0	5.12519
PH02Gene13344.t1	PS3	0	0	0	0	0	0	0	0	0	0	0	0	0.973824	1.01711
PH02Gene14195.t1	PS3	0.0637625	0	0	0	0	0	0	0	0	0	0	0	0	12.8413
PH02Gene15057.t1	PS3	0	0.00787467	0.0719553	0.0148813	0	0	0	0	0	0.074599	0	0.208303	0.00701733	2.78649
PH02Gene20092.t1	PS3	0	0	0	0	0	0	0	0	0	0	0	0	0.006386	2.49809
PH02Gene20347.t1	PS3	0	0	0.00780533	0	0	0	0	0	0	0	0	0	0.219923	2.83484
PH02Gene22953.t1	PS3	0.0173993	0.0371367	0.112824	0.0568997	0	0	0	0	0	0	0	0	0.0208097	1.41924
PH02Gene23993.t1	PS3	0.0589902	0.179573	0.0229227	0.199236	0	0	0	0	0	0.256899	0.122096	0.0180577	0.0689267	34.8708
PH02Gene24009.t1	PS3	0.111245	0	0	0	0	0	0	0	0	0	0	0	0.268458	3.08004
PH02Gene24068.t1	PS3	0.0918855	0.249404	0.143155	0.130703	0.602379	0.33373	0	0	0	0	0	0	0.543776	1.14088
PH02Gene25383.t1	PS3	0.00610983	0.0257857	0	0	0	0	0	0	0	0	0	0	0.279557	9.51981
PH02Gene26556.t1	PS3	0	0	0	0	0	0	0	0	0	0	0	0	0	10.1848
PH02Gene26816.t1	PS3	0	0	0	0	0	0	0	0	0	0	0	0	0	31.9416
PH02Gene27682.t1	PS3	0.447634	0.000837667	0	0	0	0.18504	0	0	0	0	0	0	0	15.0973
PH02Gene28436.t1	PS3	0.0612478	0	0	0.005809	0	0	0	0	0	0	0	0	0.801466	2.77906
PH02Gene29775.t1	PS3	0	0	0	0	0	0	0	0	0	0	0	0	0	4.93884
PH02Gene30233.t1	PS3	0	0	0.0206367	0.007313	0.459224	0	0.899087	0	0	0	0	0	0	4.07294
PH02Gene30935.t1	PS3	0	0	0	0.0494313	0	0	0	0	0	0	0	0.393091	0.473594	13.0333
PH02Gene30998.t1	PS3	0.0175735	0.034262	0.016654	0	0	0	0	0	0	0	0	0	0.00867733	4.00284
PH02Gene33647.t1	PS3	0.101694	0.0956703	0.109542	0.0962797	0	0	0	0	0	0	0	0	0.590534	1.3792
PH02Gene33854.t1	PS3	0	0.00770367	0	0	0	0	0	0	0	0	0	0	0	1.8348
PH02Gene33871.t1	PS3	0.458498	0.207863	0.504426	0.462447	0.042288	0	0	0	0	0	0	0	0.490034	1.18151
PH02Gene34937.t1	PS3	0.0556117	0	0	0	0	0	0	0	0	0	0	0	0	13.6624
PH02Gene35398.t1	PS3	0	0	0	0	0	0	0	0	0	0	0	0	0	2.56073
PH02Gene36807.t1	PS3	0	0	0	0.00535467	0	0.120754	0	0	0	0	0	0	0.0287037	22.1379
PH02Gene37274.t1	PS3	0.995823	0.009171	0.434608	0.0190127	0.118741	0	0	0	0	0	0	0	0.0584603	1.35906
PH02Gene37819.t1	PS3	0	0	0	0	0	0	0	0	0	0	0	0	0	5.29792
PH02Gene38332.t1	PS3	0.110364	0.518285	0.0265933	0.046319	0	0	0	0	0	0.348618	0	0	0.165273	20.4584
PH02Gene40283.t1	PS3	0	0	0	0.0114737	0	0	0	0	0	0	0	0	0.0100477	1.49015
PH02Gene40457.t1	PS3	0	0	0	0	0	0	0	0	0	0	0	0	0.0112047	4.17998
PH02Gene40857.t1	PS3	0.0620032	0	0	0	0	0	0	0	0	0	0	0	0	4.15759
PH02Gene43453.t1	PS3	0.634289	0	0	0.00523433	0	0	0	0	0	0.0467267	0	0	0.613237	3.11775
PH02Gene43883.t1	PS3	0	0	0	0	0	0	0	0	0	0	0	0	0	2.34363
PH02Gene45096.t1	PS3	0.187002	0	0.16408	0	0	0	0	0	0	0	0	0	0	16.5597
PH02Gene45654.t1	PS3	0.043176	0	0	0	0	0	0	0	0	0	0	0	0	4.48884
PH02Gene47338.t1	PS3	0	0	0	0	0	0	0	0	0	0	0	0	0	1.51925
PH02Gene49935.t1	PS3	0	0	0	0	0	0	0	0	0	0	0	0	0	14.9733
PH02Gene50287.t1	PS3	0	0	0	0	0	0	0	0	0	0	0	0	0	14.6319
PH02Gene00161.t1	PS4	0	0	0	0	0	0	0	0	0	0	0	0	0.085275	1.63388
PH02Gene00472.t1	PS4	0	0	0	0	0	0	0	0	0.203472	0	0	0.0688367	0	2.2052
PH02Gene00644.t1	PS4	0	0	0	0	0	0	0	0	0	0	0	0	0	7.03001
PH02Gene00648.t1	PS4	0.321394	0	0	0	0	0	0	0	0	0	0.764796	0	0.03884	1.25676
PH02Gene01995.t1	PS4	0.872984	0	0	0	0	0	0	0	0	0	0	0	0.00526867	1.90316
PH02Gene02426.t1	PS4	0	0	0	0	0	0	0	0	0	0	0	0	0.0133417	2.16012
PH02Gene02655.t1	PS4	0.0909705	0	0	0	0	0	0	0	0	0	0	0	0.111994	1.70491
PH02Gene02968.t1	PS4	0	0	0	0	0	0	0	0	0	0	0	0	0	1.06757
PH02Gene03299.t1	PS4	0.0708368	0.111286	0.0230413	0.0699563	0	0	0	0	0	0	0	0	0.799466	1.62259
PH02Gene03967.t1	PS4	0	0	0.137773	0	0	0	0	0	0	0	0	0	0.00430867	2.38963
PH02Gene04179.t1	PS4	0.0295618	0	0	0.0226467	0	0	0	0	0	0	0	0	0	15.48
PH02Gene04210.t1	PS4	0	0	0	0	0	0	0	0	0	0	0	0	0	14.7206
PH02Gene04609.t1	PS4	0.897902	0	0	0	0	0	0	0	0	0	0	0	0.00328767	1.18636
PH02Gene05054.t1	PS4	0	0.922401	0.102334	0.472897	0	0	0	0	0	0	0	0	0	1.09059
PH02Gene05548.t1	PS4	0	0	0	0	0	0	0	0	0	0	0	0	0.005648	1.18857
PH02Gene05612.t1	PS4	0.078978	0	0	0	0	0	0	0	0	0	0	0	0.0167307	12.0634
PH02Gene06573.t1	PS4	0.668584	0	0	0	0	0	0	0	0	0	0	0	0.006717	6.20703
PH02Gene06980.t1	PS4	0.0107887	0	0	0	0	0.321425	0	0	0	0	0	0	0.0192133	5.17333
PH02Gene07112.t1	PS4	0.0786018	0.0202697	0	0.00384067	0	0	0	0	0	0	0	0	0.266501	1.04157
PH02Gene08151.t1	PS4	0	0	0	0	0	0	0	0	0	0	0	0	0	2.11975
PH02Gene08417.t1	PS4	0	0	0	0	0	0	0	0	0	0	0	0	0	17.7412
PH02Gene08743.t1	PS4	0	0	0	0	0.035202	0.417904	0	0	0	0	0	0	0.0152243	24.1558
PH02Gene09545.t1	PS4	0	0	0	0	0	0	0	0	0	0	0	0	0	9.96038
PH02Gene09673.t1	PS4	0.868421	0.0220863	0.25351	0.19146	0	0	0	0.535664	0	0.126109	0	0	0	6.20092
PH02Gene10526.t1	PS4	0.0832552	0.141205	0.0705827	0.015033	0	0	0	0	0	0	0	0.198956	0.919633	1.6064
PH02Gene10833.t1	PS4	0.216456	0.239279	0.503974	0.3911	0	0	0.716023	0	0	0	0	0.220733	0.297138	1.47321
PH02Gene10877.t1	PS4	0	0.0927327	0.03161	0	0	0	0	0	0	0	0	0	0.286703	2.45449
PH02Gene11227.t1	PS4	0	0.000391333	0.000783333	0.000428667	0.571313	0	0	0.562597	0	0	0	0	0	3.41506
PH02Gene11268.t1	PS4	0	0	0	0	0	0.872868	0	0	0	0	0	0	0	72.9124
PH02Gene11271.t1	PS4	0	0	0	0	0	0.702914	0	0	0	0	0	0	0	96.2277
PH02Gene11440.t1	PS4	0.811238	0.713985	0.110935	0.100662	0	0	0	0	0	0	0	0	0.540529	1.05285
PH02Gene11516.t1	PS4	0	0	0	0	0	0	0	0	0	0	0	0	0	2.61015
PH02Gene13000.t1	PS4	0.108051	0.177157	0.0664307	0.488216	0.392895	0	0	0.20646	0.143508	0	0	0	0	1.58772
PH02Gene13509.t1	PS4	0	0	0	0	0	0.0530483	0	0	0	0	0	0	0.916772	1.17275
PH02Gene16137.t1	PS4	0	0	0	0	0	0	0	0	0	0	0	0	0	3.01273
PH02Gene16193.t1	PS4	0.213881	0.0192253	0.0784963	0.0249413	0	0	0	0	0	0	0	0.099572	0.302954	5.48112
PH02Gene16439.t1	PS4	0	0	0	0	0	0	0	0	0	0	0	0	0	5.90642
PH02Gene17194.t1	PS4	0	0	0.022737	0	0	0	0	0	0	0	0	0	0.0425117	3.2018
PH02Gene18265.t1	PS4	0	0	0	0	0	0	0	0.72114	0.447364	0.238103	0	0	0	5.26162
PH02Gene18784.t1	PS4	0.7097	0.946377	0.393769	0.369486	0	0	0	0	0	0	0	0	0	1.46345
PH02Gene19433.t1	PS4	0.00902367	0	0.00884467	0.0108833	0	0	0	0	0	0	0	0	0	1.22494
PH02Gene20828.t1	PS4	0.0405843	0.337518	0.0201487	0.121397	0	0	0	0	0	0	0	0.231766	0	1.06743
PH02Gene21857.t1	PS4	0	0.001413	0.0470937	0.0374767	0	0	0	0	0	0	0	0	0.197007	3.55914
PH02Gene22233.t1	PS4	0	0	0	0	0	0	0	0	0	0	0	0	0	12.7696
PH02Gene22262.t1	PS4	0	0	0.0387833	0	0	0	0	0	0	0	0	0	0.169536	9.13025
PH02Gene22503.t1	PS4	0.187821	0.0185547	0	0	0	0	0	0	0	0	0	0	0.00815433	10.8879
PH02Gene23063.t1	PS4	0.283409	0.249352	0.508726	0.029919	0.63927	0	0	0.0919517	0	0.00636067	0	0	0	3.27986
PH02Gene24290.t1	PS4	0	0	0	0.0135783	0	0	0	0	0	0	0	0	0	16.1154
PH02Gene24436.t1	PS4	0	0.0980717	0.0625833	0.262804	0	0	0	0	0	0	0	0	0.787044	1.93355
PH02Gene24703.t1	PS4	0.314085	0	0	0	0	0	0	0	0	0	0	0	0	4.30487
PH02Gene24922.t1	PS4	0	0	0	0	0	0	0	0	0	0	0	0	0	5.53776
PH02Gene27003.t1	PS4	0	0	0	0	0	0	0	0	0	0	0	0	0.00743867	10.92
PH02Gene28266.t1	PS4	0	0	0.00958933	0	0	0	0	0	0	0	0	0	0	3.12142
PH02Gene28268.t1	PS4	0	0	0.00962667	0	0	0	0	0	0	0	0	0	0	2.3425
PH02Gene28382.t1	PS4	0.042431	0.356478	0.378675	0.250077	0.812166	0	0	0	0.758369	0.47992	0	0	0	3.42239
PH02Gene28579.t1	PS4	0	0	0	0	0	0	0	0	0	0	0	0	0.017172	1.56285
PH02Gene29866.t1	PS4	0	0	0	0.0145957	0	0	0	0	0	0	0	0	0	1.39464
PH02Gene30192.t1	PS4	0	0	0	0	0	0	0	0	0	0	0	0	0	9.50242
PH02Gene30288.t1	PS4	0.45142	0	0	0	0	0	0	0	0	0	0	0.2711	0.811625	1.50117
PH02Gene30899.t1	PS4	0	0	0	0	0	0	0	0	0	0	0	0	0.138199	1.10802
PH02Gene31201.t1	PS4	0	0	0	0	0	0	0	0	0	0	0	0	0	12.0662
PH02Gene31256.t1	PS4	0	0	0	0.0160313	0	0	0	0	0	0	0	0	0.71086	4.14935
PH02Gene31267.t1	PS4	0	0.000176333	0	0	0	0	0	0	0	0	0	0	0.0102343	5.78205
PH02Gene31719.t1	PS4	0	0	0	0	0	0	0	0	0	0	0	0	0	32.8034
PH02Gene31964.t1	PS4	0	0	0	0	0	0	0	0	0	0	0	0	0	9.75112
PH02Gene32066.t1	PS4	0	0.000289667	0.00217267	0.005975	0	0	0	0	0	0	0	0.0799777	0.004919	1.05074
PH02Gene33313.t1	PS4	0	0	0	0	0	0	0	0	0	0	0	0	0	2.29048
PH02Gene33314.t1	PS4	0	0	0	0	0	0	0	0	0	0	0	0	0	4.93572
PH02Gene33315.t1	PS4	0	0	0	0	0	0	0	0	0	0	0	0	0	2.07012
PH02Gene33316.t1	PS4	0	0	0	0	0	0	0	0	0	0	0	0	0	2.1478
PH02Gene33317.t1	PS4	0	0	0	0	0	0	0	0	0	0	0	0	0	5.20601
PH02Gene34225.t1	PS4	0.541749	0.053887	0.0216253	0.059406	0.0165707	0	0	0	0.394954	0	0	0.129369	0.167509	2.49456
PH02Gene36359.t1	PS4	0	0	0	0	0	0	0	0	0	0	0	0	0	7.56077
PH02Gene36578.t1	PS4	0.515728	0.102242	0.0774613	0.549851	0	0	0	0	0	0	0	0	0	1.47009
PH02Gene37564.t1	PS4	0.0402643	0	0	0.0211183	0	0	0	0	0	0	0	0	0	43.499
PH02Gene38965.t1	PS4	0	0	0	0.00518067	0	0	0	0	0	0	0	0	0.283552	1.17625
PH02Gene39069.t1	PS4	0.207411	0.312347	0.282395	0.743181	0	0	0	0	0	0	0	0	0.00110567	1.02859
PH02Gene40194.t1	PS4	0.126006	0	0	0.127344	0	0	0	0.027509	0	0.0506437	0.0629415	0.0136637	0.304962	1.01949
PH02Gene40670.t1	PS4	0.265505	0.118835	0.727964	0.089277	0	0	0	0	0	0.659127	0.867564	0.754941	0.364288	3.54184
PH02Gene41856.t1	PS4	0	0	0	0	0	0	0	0	0	0	0	0	0	38.9385
PH02Gene42207.t1	PS4	0.448494	0.133797	0	0	0	0	0	0	0	0	0	0	0.252528	3.8767
PH02Gene42679.t1	PS4	0.0363027	0	0.009122	0	0	0	0	0	0	0	0	0.0562323	0.098958	4.19925
PH02Gene43935.t1	PS4	0	0	0	0	0	0	0	0	0	0	0	0	0.0383873	2.12221
PH02Gene44028.t1	PS4	0	0	0	0	0	0	0	0	0	0	0	0	0	33.0265
PH02Gene44983.t1	PS4	0.981492	0.811138	0.0464407	0	0	0	0	0	0	0	0	0	0.757435	6.12563
PH02Gene44986.t2	PS4	0.574642	0.031159	0.082382	0.0384677	0	0.400389	0	0	0	0.545989	0	0.154656	0.444062	2.75407
PH02Gene46165.t1	PS4	0.126042	0.0330973	0	0	0	0	0	0	0	0.173824	0	0.318694	0	16.4898
PH02Gene46206.t1	PS4	0.0194992	0	0	0.0209307	0	0	0	0	0	0	0	0.0858403	0.481028	1.43424
PH02Gene46207.t1	PS4	0.0241167	0	0	0.015588	0	0	0	0	0	0	0	0.0648537	0.390182	1.1957
PH02Gene47267.t1	PS4	0	0	0	0	0	0	0	0	0	0	0	0	0	5.9155
PH02Gene48581.t1	PS4	0	0	0.00692533	0	0	0	0	0	0.348168	0.00765267	0	0.001606	0	2.88181
PH02Gene48811.t1	PS4	0.0504538	0	0	0	0	0	0	0	0	0	0	0	0	2.56376
PH02Gene49330.t1	PS4	0.0210147	0.0124037	0	0	0	0	0	0	0	0	0	0	0.233878	1.10076
PH02Gene49338.t1	PS4	0	0	0	0.366388	0	0	0	0	0	0	0	0	0	2.42286
PH02Gene49357.t1	PS4	0.231765	0.0163917	0	0.0162777	0	0	0	0.2853	0	0	0	0	0.175478	1.64428
PH02Gene50228.t1	PS4	0.330429	0	0	0.0206453	0	0	0	0.20135	0	0	0	0	0.224593	1.92426
PH02Gene50229.t1	PS4	0	0	0	0.0303977	0	0	0	0	0	0	0	0	0.149116	2.26908
PH02Gene50746.t1	PS4	0	0	0	0.007976	0	0	0	0	0	0	0	0	0	4.39006
PH02Gene50786.t1	PS4	0.0614507	0.180222	0.145075	0	0.153331	0.339677	0	0.179309	0.243121	0.050274	0	0.126666	0.0841243	1.25118
PH02Gene51056.t1	PS4	0	0	0.00390267	0	0	0	0	0	0	0	0	0	0.00654667	1.33593
PH02Gene51249.t1	PS4	0	0	0	0	0	0	0	0	0	0	0	0	0.008986	2.00468
PH02Gene51490.t1	PS4	0.305531	0	0	0.001112	0	0	0	0	0	0	0	0	0	6.76727
PH02Gene15577.t1	PS9	0	0	0	0.0788223	0	0	0	0	0	0	0	0	0	64.8815
PH02Gene13603.t1	PS10	0.00901067	0.377427	0.015383	0.080074	0	0	0	0	0	0.66848	0	0.701453	2.2795	0.5872
PH02Gene39174.t1	PS10	0	0	0	0	0	0	0	0	0	0	0	0	1.00557	0.235706
PH02Gene16685.t1	PS11	0.204418	0.552603	0.254562	0.343328	0	0	0	0	0	0	0	0	2.77447	0.825464
PH02Gene46488.t1	PS11	0.0606542	0.015375	0.117718	0.129039	0	0	0	0	0	0	0	0	1.0057	0.126766
PH02Gene12570.t1	PS12	0.0123867	0	0.0670683	0	0	0	0	0	0	0	0	0	2.87385	0.903397
PH02Gene19000.t1	PS12	0.213499	0.443592	0.23921	0.315583	0.280572	0.426517	0	0	0	0.0434033	0	0.0280077	1.76408	0.394272
PH02Gene29616.t1	PS12	0.27265	0.0294863	0	0	0	0	0	0	0	0	0.424787	0.133269	1.61758	0
PH02Gene33780.t1	PS12	0.846216	0	0	0	0	0	0	0	0	0	0	0	1.42902	0.616857
PH02Gene35617.t1	PS12	0.923436	0.0933773	0.0996157	0.147164	0.00896867	0	0	0	0	0.00672533	0	0.0835197	1.02918	0.202115
PH02Gene46839.t1	PS12	0.0621952	0.007821	0.0148807	0.00814133	0	0	0	0	0	0	0	0.121138	1.69066	0
PH02Gene50438.t1	PS12	0	0	0	0	0	0	0	0	0	0	0	0	1.92668	0.684034
PH02Gene02191.t1	PS1	0.277513	0	0	0	0	0	0	0	0	0	0	0	1.03638	0.125217
PH02Gene03485.t1	PS1	0	0.0179287	0.0717393	0	0.00860567	0	0	0	0	0.00958767	0	0	3.22915	0.001493
PH02Gene03489.t1	PS1	0.0593023	0.09005	0.226016	0.0326	0.00390933	0	0	0	0	0	0	0	1.04855	0.006
PH02Gene03717.t1	PS1	0	0	0	0	0	0	0	0	0	0	0	0	3.65342	0.692613
PH02Gene05328.t1	PS1	0	0.12845	0.603797	0.467195	0	0	0	0	0	0	0	0	6.96004	0.724952
PH02Gene07230.t1	PS1	0.12812	0	0.013822	0	0	0	0	0	0	0	0	0	1.63154	0.455019
PH02Gene07635.t1	PS1	0.225884	0	0	0	0	0.367496	0	0	0	0	0	0.0942263	1.65175	0.602956
PH02Gene08007.t1	PS1	0.0435787	0.501906	0.211119	0.183435	0	0	0	0	0.685052	0	0	0	1.62456	0.23393
PH02Gene08526.t1	PS1	0.592492	0.220565	0.000674667	0	0	0	0	0	0	0	0	0	1.1219	0.044211
PH02Gene13249.t1	PS1	0.0788237	0.0287037	0.023385	0	0	0	0	0	0	0	0	0	1.13361	0.361883
PH02Gene13250.t1	PS1	0	0	0	0	0	0	0	0	0	0	0	0.0526983	1.21147	0.666046
PH02Gene13251.t1	PS1	0.0345605	0	0	0	0	0	0	0	0	0	0	0	3.84518	0.467719
PH02Gene14330.t1	PS1	0.0409795	0	0	0	0	0	0	0	0	0.453441	0	0.390759	2.35265	0.053488
PH02Gene15548.t1	PS1	0.219622	0.0715637	0	0	0	0	0	0	0	0	0	0	1.02089	0.038261
PH02Gene16158.t1	PS1	0.24098	0	0.0238723	0	0	0	0	0	0	0	0	0.477737	1.53521	0.124969
PH02Gene16590.t2	PS1	0	0.015326	0.0802927	0	0.087142	0.0547063	0	0	0	0.00851933	0	0.0785423	2.79948	0.739756
PH02Gene17150.t1	PS1	0	0.212588	0	0.08104	0	0	0	0	0	0	0	0.206711	1.29777	0.065155
PH02Gene17307.t1	PS1	0.207192	0.0455747	0.0531823	0	0	0	0	0	0	0	0	0	2.18866	0.792431
PH02Gene17737.t1	PS1	0.0586443	0	0	0.0250537	0.302017	0	0	0.005808	0	0	0.102322	0	6.59772	0.493623
PH02Gene18447.t1	PS1	0	0	0	0	0	0.111169	0	0	0	0	0	0	9.17177	0.664527
PH02Gene19205.t1	PS1	0.612265	0.00365433	0	0	0	0	0	0	0	0	0	0	1.29616	0.414283
PH02Gene19408.t1	PS1	0	0.037506	0	0.0156363	0.0308307	0	0	0	0	0	0	0	1.38119	0.042201
PH02Gene19892.t1	PS1	0.0537055	0	0.0115727	0.003205	0	0	0	0	0	0	0	0	1.10702	0.789716
PH02Gene19915.t1	PS1	0	0.0163917	0	0	0	0	0	0	0	0	0	0	1.93403	0.870548
PH02Gene20071.t1	PS1	0.0782512	0.071299	0	0	0	0	0	0	0	0	0	0	1.66094	0.558214
PH02Gene21019.t1	PS1	0.159145	0	0.0369193	0.0170593	0	0	0	0	0	0	0	0	2.52023	0.031586
PH02Gene22277.t1	PS1	0.0578612	0	0	0	0	0.771018	0	0	0	0	0	0	1.47034	0
PH02Gene22788.t1	PS1	0	0.0561913	0	0.0155107	0	0	0	0	0	0.059536	0	0	1.53466	0.04693
PH02Gene23111.t1	PS1	0.899934	0.415251	0.06175	0.633505	0	0	0	0	0	0	0	0	5.35764	0.700312
PH02Gene23755.t1	PS1	0.855494	0	0.263021	0.0982193	0	0	0	0	0	0	0	0.042065	3.29724	0.991283
PH02Gene25425.t1	PS1	0	0	0	0	0	0	0	0	0	0	0	0	1.00955	0.064337
PH02Gene25672.t1	PS1	0	0.937468	0.127365	0.0318383	0	0	0	0	0	0	0	0	591.273	0.94242
PH02Gene26667.t1	PS1	0.0284492	0.0716347	0.0634747	0	0	0	0	0	0	0	0	0	1.00024	0.764752
PH02Gene30505.t1	PS1	0	0	0	0	0	0	0	0	0	0	0	0	1.02682	0
PH02Gene31896.t1	PS1	0	0	0	0.0139153	0	0	0	0	0	0	0	0	2.6053	0.47898
PH02Gene32455.t1	PS1	0.902205	0	0	0	0	0	0	0	0	0	0	0	1.3088	0.778638
PH02Gene33309.t1	PS1	0.270397	0.312828	0.476359	0.306357	0.431882	0.748594	0.159266	0.30381	0	0.187042	0	0.184301	1.02868	0.529201
PH02Gene33982.t1	PS1	0	0.001899	0.00559667	0	0	0	0	0	0	0	0	0.0629487	1.06424	0.579573
PH02Gene34604.t1	PS1	0.089932	0	0	0.056662	0	0	0	0	0	0	0	0.188422	1.06227	0.918799
PH02Gene34620.t1	PS1	0.247765	0.228511	0	0.0122597	0.915597	0	0	0	0	0	0	0.084217	2.43469	0.497486
PH02Gene34921.t1	PS1	0.0335572	0	0.0355347	0	0	0	0	0	0	0	0	0	1.26616	0.018619
PH02Gene35008.t1	PS1	0.117527	0.191674	0.134281	0.0105543	0	0	0	0	0	0.00571633	0	0.117661	1.46492	0.651584
PH02Gene35453.t2	PS1	0.281821	0.016307	0.0475607	0.008854	0	0	0	0	0	0	0	0	16.6477	0.541006
PH02Gene36487.t1	PS1	0.135181	0	0	0	0.0242307	0	0	0	0	0.0296367	0	0	1.01452	0.012408
PH02Gene38934.t1	PS1	0.264657	0.10059	0.0627963	0.021551	0	0	0	0	0.0249865	0	0	0	7.29248	0.002902
PH02Gene40462.t1	PS1	0.047316	0.006856	0	0.0289763	0	0	0	0	0	0	0	0	2.09786	0.851518
PH02Gene40993.t1	PS1	0.586039	0	0	0	0	0	0	0	0	0	0	0	3.92851	0.397791
PH02Gene41250.t1	PS1	0	0.0139927	0	0.01117	0	0	0	0	0	0	0	0	3.21202	0.631659
PH02Gene41669.t1	PS1	0	0.134994	0.133889	0.0397313	0.0695793	0	0.75556	0.0815697	0	0.019236	0	0.0189937	1.0993	0.134628
PH02Gene42203.t1	PS1	0	0	0	0	0	0	0	0	0	0	0	0.720545	2.96243	0.221934
PH02Gene43255.t1	PS1	0.384241	0.0160013	0	0.0117607	0	0	0	0	0	0	0	0	1.27199	0.566583
PH02Gene43321.t1	PS1	0	0.694879	0.882245	0.85906	0	0	0	0	0	0.232368	0	0.0264793	2.25849	0.80479
PH02Gene44459.t1	PS1	0.156939	0.00742467	0	0	0	0	0	0	0	0	0	0	1.84008	0.080527
PH02Gene45614.t1	PS1	0	0	0	0	0	0	0	0	0	0	0	0.188064	1.57354	0.817888
PH02Gene45735.t1	PS1	0.0376892	0	0.018362	0.0175367	0	0	0	0	0	0	0	0	1.24434	0.519261
PH02Gene46366.t1	PS1	0.0397868	0	0	0	0	0.302169	0	0	0	0	0	0	1.83964	0.447539
PH02Gene47550.t1	PS1	0.0422212	0	0.003946	0	0	0	0	0	0	0.102364	0.054577	0.00442333	1.07752	0.159366
PH02Gene48497.t1	PS1	0.0421047	0.0237027	0.0523697	0	0	0	0	0	0	0	0	0.014543	1.91854	0.014061
PH02Gene49211.t1	PS1	0.23629	0.061115	0.117208	0.00716067	0	0	0	0	0	0	0	0.231397	2.6748	0.742181
PH02Gene49450.t1	PS1	0.470033	0.411345	0.30547	0.389278	0.221271	0	0	0	0	0	0	0.191464	4.71623	0.633907
PH02Gene49813.t1	PS1	0.0397948	0	0	0.00847433	0.06864	0	0	0.236291	0.727554	0	0.351452	0	1.88813	0.894232
PH02Gene50361.t1	PS1	0	0.0515397	0	0	0	0	0	0	0	0	0	0	1.24252	0.826814
PH02Gene50415.t1	PS1	0	0.00468467	0.031624	0	0	0	0	0	0	0	0	0	1.41949	0.037927
PH02Gene51510.t1	PS1	0.125548	0	0	0	0	0	0	0	0	0	0	0	2.87323	0.459787
PH02Gene00743.t1	PS2	0.624119	0	0	0.021888	0	0	0	0	0	0	0	0	1.33509	0.992969
PH02Gene01418.t1	PS2	0.0963383	0.13614	0.263639	0.329686	0.0216863	0	0	0	0.740448	0	0.373258	0	1.66469	0.545161
PH02Gene01548.t1	PS2	0	0.0467797	0	0	0	0	0	0	0	0	0	0	1.12791	0.159773
PH02Gene04214.t1	PS2	0.115478	0.0854223	0	0	0	0	0	0	0	0	0	0	5.39497	0.746403
PH02Gene07005.t1	PS2	0.0209983	0	0	0	0	0	0	0	0	0	0	0	1.07588	0.06395
PH02Gene08123.t1	PS2	0.715352	0.902731	0.541531	0.102169	0	0	0	0	0	0	0	0	4.24609	0.109086
PH02Gene08306.t1	PS2	0.932888	0	0	0.0078	0	0	0	0	0	0	0	0	2.47201	0.655738
PH02Gene09347.t1	PS2	0.615205	0	0	0	0	0	0	0	0	0	0	0	1.14892	0.470263
PH02Gene13955.t1	PS2	0.33752	0.176144	0.0541833	0.493537	0	0	0	0	0	0	0	0	4.53158	0.878239
PH02Gene13983.t1	PS2	0	0.0539387	0	0.0801677	0	0	0	0	0	0	0	0	1.24226	0.454857
PH02Gene14666.t1	PS2	0.894547	0.0970473	0.142919	0.117438	0	0	0	0	0	0	0	0	2.07351	0.444746
PH02Gene16230.t1	PS2	0.244348	0	0	0	0	0	0	0	0	0	0	0	1.56058	0.283884
PH02Gene16512.t1	PS2	0.0753343	0	0	0	0	0	0	0	0	0	0	0	2.75671	0.055298
PH02Gene17142.t1	PS2	0.146878	0	0	0	0	0	0	0.224357	0	0.164609	0.220806	0.275476	1.05403	0.284772
PH02Gene19097.t1	PS2	0	0	0	0.0164907	0	0	0	0	0	0	0	0.0384217	2.45375	0.012651
PH02Gene19627.t1	PS2	0.0976565	0.067314	0.01603	0.11157	0	0	0	0.196089	0	0	0	0	8.77981	0.255303
PH02Gene20181.t1	PS2	0.0748078	0.110383	0.0140493	0.0661907	0	0	0	0	0	0	0	0	6.14858	0.648501
PH02Gene21141.t1	PS2	0.252989	0.508662	0.461258	0.361372	0	0	0	0	0	0	0	0.036669	2.00078	0.235647
PH02Gene24050.t1	PS2	0.930354	0.0421043	0.033031	0.0415287	0.030343	0	0	0	0	0.0525767	0	0.0499517	1.59938	0.926633
PH02Gene24559.t1	PS2	0	0.117212	0.00857433	0.123061	0.022878	0.308119	0.730223	0	0	0.192589	0	0	1.08328	0.046734
PH02Gene24701.t1	PS2	0.033426	0.202098	0.216926	0.203131	0	0.68267	0	0	0	0	0	0	1.62436	0.565369
PH02Gene27043.t1	PS2	0	0	0	0.265812	0	0	0	0	0	0	0	0.456151	5.6062	0.48317
PH02Gene27116.t1	PS2	0.119556	0.928856	0.804909	0.369794	0.339909	0	0	0.769749	0.704315	0.221264	0.666865	0.864255	2.02055	0.390211
PH02Gene27798.t1	PS2	0.0557563	0	0	0	0	0	0	0	0	0	0	0	1.08204	0.05055
PH02Gene29210.t1	PS2	0	0.006908	0	0	0	0	0	0	0	0	0	0	1.36331	0
PH02Gene29302.t1	PS2	0.915369	0	0.0205443	0	0	0	0	0	0	0	0	0	2.20006	0.02492
PH02Gene29463.t1	PS2	0	0.0299857	0	0.000721	0	0	0	0	0	0	0	0	1.07089	0.216454
PH02Gene29963.t1	PS2	0	0.00492533	0.0192407	0.00616633	0.0426097	0	0	0	0	0.0492803	0	0.0364107	1.46529	0.372302
PH02Gene31664.t1	PS2	0.207886	0.005693	0.005836	0	0	0	0	0	0	0.00353867	0	0.001824	1.23247	0.310318
PH02Gene31665.t1	PS2	0.147563	0.0105667	0	0	0	0	0	0	0	0.18392	0.065244	0.130962	1.0993	0.195253
PH02Gene33934.t1	PS2	0.243061	0	0	0	0	0	0	0	0	0	0	0	2.36712	0.0502
PH02Gene34368.t1	PS2	0.398659	0	0.0104893	0	0	0	0	0	0	0	0	0	2.90797	0.632297
PH02Gene34424.t1	PS2	0.535768	0.0249317	0	0.000677333	0	0	0	0	0	0	0	0	2.24881	0.477352
PH02Gene35048.t1	PS2	0.737547	0.0448817	0.0442233	0.051313	0	0	0	0	0	0	0.187086	0	5.02533	0.961044
PH02Gene35394.t1	PS2	0.904354	0.043312	0	0.0427867	0	0	0	0	0	0	0	0	1.8687	0.386552
PH02Gene35601.t1	PS2	0.52832	0.198218	0.237133	0.0496387	0	0	0	0	0.399861	0	0	0	3.94727	0.93324
PH02Gene36151.t1	PS2	0.17914	0.171275	0.060885	0.0392937	0	0	0	0	0	0	0	0	1.57281	0.646576
PH02Gene37900.t1	PS2	0.594107	0	0	0	0	0	0	0	0	0	0	0	2.60438	0.518897
PH02Gene37996.t1	PS2	0.0388903	0.443389	0.228319	0.0311083	0.159018	0	0	0	0	0.348877	0	0.432454	3.62841	0.586042
PH02Gene38016.t1	PS2	0	0	0	0	0	0	0	0	0	0	0	0	1.72818	0.210773
PH02Gene38813.t1	PS2	0.0532483	0	0	0	0	0	0	0	0	0	0	0	1.13312	0.9625
PH02Gene39077.t1	PS2	0.144773	0.0524023	0.143165	0.0183863	0	0	0	0	0	0	0	0	2.66224	0.166148
PH02Gene39359.t1	PS2	0.211759	0.485083	0.482424	0.296698	0.369589	0	0	0	0	0	0	0	1.05499	0.411721
PH02Gene43626.t1	PS2	0.0828178	0.0450267	0	0	0	0	0	0	0	0	0	0	1.13821	0.337923
PH02Gene44904.t1	PS2	0	0.0376783	0	0	0	0	0	0	0	0	0	0	3.91659	0.112467
PH02Gene45488.t1	PS2	0	0.0761427	0.0412897	0.140034	0.0401593	0.359969	0.480064	0	0	0	0	0	1.93852	0.824185
PH02Gene45625.t1	PS2	0	0.0108483	0.031394	0.0389877	0	0	0	0	0	0	0	0	2.87851	0.543857
PH02Gene46204.t1	PS2	0.0690197	0	0	0.0208837	0	0	0	0	0	0	0	0	1.24514	0.008608
PH02Gene46510.t1	PS2	0.170127	0.00443067	0	0	0	0	0	0	0	0	0	0.561659	1.01907	0.477078
PH02Gene48137.t1	PS2	0.0709657	0.110963	0.115073	0.0541337	0	0	0	0	0.0126405	0.0266353	0.602008	0.332913	2.81957	0.880953
PH02Gene48361.t1	PS2	0.904777	0.0992023	0	0.05694	0	0	0	0	0	0	0	0	1.13052	0.543291
PH02Gene48606.t1	PS2	0	0	0	0	0	0	0	0	0	0	0	0	1.08092	0.034563
PH02Gene49194.t1	PS2	0	0.108493	0.113229	0	0	0.406884	0	0	0	0.012702	0	0.022131	1.01619	0.346703
PH02Gene49196.t1	PS2	0.401271	0.006734	0.0576893	0	0	0.170627	0	0	0.101373	0.0342013	0.181806	0.349006	1.14582	0.377086
PH02Gene49381.t1	PS2	0	0	0	0	0	0	0	0	0	0.0312733	0	0.264026	1.47613	0.151517
PH02Gene49892.t1	PS2	0.308056	0.534484	0.249193	0.0453947	0.167841	0	0	0	0.77566	0.18249	0	0.59621	1.09088	0.395062
PH02Gene50032.t3	PS2	0.951564	0	0	0.00317733	0	0	0	0	0	0	0	0	2.48744	0.871624
PH02Gene50196.t1	PS2	0.143597	0.0668763	0	0.074447	0	0	0	0	0	0	0.048611	0	1.02201	0.681024
PH02Gene50319.t1	PS2	0.861536	0	0.024262	0	0	0	0	0	0	0	0	0	3.89744	0.463478
PH02Gene50626.t1	PS2	0	0	0	0.0104367	0	0	0	0	0	0.00325067	0	0	1.38049	0.676312
PH02Gene50831.t1	PS2	0.506974	0.121098	0.190403	0	0	0	0	0	0	0.129547	0	0.11009	1.0716	0.164183
PH02Gene02479.t1	PS3	0.0403693	0.222037	0.090932	0.0655127	0.544426	0	0	0	0	0.021095	0	0	1.01301	0.176885
PH02Gene05056.t1	PS3	0.441734	0	0	0	0	0	0	0	0	0	0	0	1.99581	0.147567
PH02Gene06334.t1	PS3	0.0838292	0	0	0	0.003438	0	0	0	0	0	0	0	1.66437	0.596586
PH02Gene06335.t1	PS3	0.348633	0.0159603	0.0915087	0	0	0	0	0	0	0	0	0	1.80878	0.515774
PH02Gene12832.t1	PS3	0.393688	0	0	0.00208967	0	0	0	0	0	0	0	0	2.31384	0.697562
PH02Gene16186.t1	PS3	0	0	0	0	0	0	0.329849	0	0	0	0	0	10.1503	0.119045
PH02Gene16480.t1	PS3	0.0682552	0.0127397	0	0	0	0	0	0	0	0.320666	0	0	8.15342	0.020304
PH02Gene17016.t1	PS3	0	0	0	0	0	0	0	0	0	0	0	0	2.38303	0.409822
PH02Gene26148.t1	PS3	0.209915	0.022525	0.118869	0.0538023	0	0	0	0	0	0	0	0.0193453	4.53263	0.543752
PH02Gene28898.t1	PS3	0.680222	0.244186	0.0263227	0.0702533	0	0	0	0	0	0	0	0	2.20307	0.64138
PH02Gene29149.t1	PS3	0	0.0985607	0.050891	0.25475	0	0	0	0	0	0.022821	0	0	3.58436	0.094027
PH02Gene29252.t1	PS3	0.697697	0	0.0220647	0	0	0	0	0	0	0	0	0	1.25143	0.442274
PH02Gene29724.t1	PS3	0.276771	0.011106	0	0.00814333	0.00707233	0	0	0	0	0	0	0	3.52877	0.759812
PH02Gene31054.t1	PS3	0	0	0	0	0	0	0	0	0	0	0	0	1.46843	0.098672
PH02Gene31466.t1	PS3	0	0.0210897	0.00555067	0	0.019217	0.754207	0	0	0	0	0	0	1.65082	0.18353
PH02Gene33141.t1	PS3	0	0	0	0	0	0	0	0	0	0	0	0	12.4703	0
PH02Gene35105.t1	PS3	0	0	0.0597463	0	0	0	0	0	0	0.645543	0	0	1.67156	0.589441
PH02Gene38964.t1	PS3	0.374034	0	0.000316667	0	0	0	0	0	0	0.00295467	0	0	1.12381	0.000224
PH02Gene40533.t1	PS3	0.00614367	0	0	0	0	0.243863	0	0	0	0	0	0	1.71219	0.129898
PH02Gene41839.t1	PS3	0.120589	0	0	0	0	0.407041	0	0	0	0	0	0	1.24415	0.645683
PH02Gene42341.t1	PS3	0.0263262	0.125054	0.142135	0.0157097	0	0	0	0	0	0	0	0	3.94265	0.870359
PH02Gene44418.t1	PS3	0.165819	0.741029	0.235561	0.701557	0.0257387	0	0	0	0	0	0	0	3.82784	0.214705
PH02Gene45859.t1	PS3	0	0.0455367	0.041412	0.0307777	0	0	0	0	0	0	0	0.072346	1.30597	0.60893
PH02Gene46722.t1	PS3	0	0.0266843	0	0	0	0	0	0	0	0	0	0	1.74706	0.51409
PH02Gene48794.t1	PS3	0.0690495	0	0	0	0	0	0	0	0	0	0	0	3.76607	0
PH02Gene49153.t1	PS3	0.0149913	0	0	0	0	0.230917	0	0	0	0	0	0	1.14657	0
PH02Gene01103.t1	PS4	0.199331	0.037369	0.184604	0.004537	0	0	0	0	0	0	0	0	1.0393	0.170027
PH02Gene01702.t1	PS4	0.239645	0	0.0549773	0.00212067	0	0	0	0	0	0	0	0	1.35778	0.301525
PH02Gene03284.t1	PS4	0.67913	0.248509	0.0405073	0.112999	0	0	0	0	0	0	0	0	2.8297	0.51947
PH02Gene05178.t1	PS4	0	0	0.039476	0.0194163	0	0	0	0	0	0	0	0	1.39584	0.66399
PH02Gene07742.t1	PS4	0.0394453	0	0	0	0	0	0	0	0	0	0	0	1.2499	0.267584
PH02Gene09201.t1	PS4	0.365337	0	0.0461907	0	0	0	0	0	0	0	0	0	2.32527	0.299641
PH02Gene11137.t1	PS4	0.366802	0.125627	0.0301173	0.186114	0	0.485511	0	0	0	0	0	0	1.93555	0.812283
PH02Gene11177.t1	PS4	0	0	0	0	0	0	0	0	0	0	0	0	1.50985	0.511898
PH02Gene14900.t1	PS4	0	0.249134	0	0	0	0	0	0	0	0	0	0	1.49691	0.211427
PH02Gene15681.t1	PS4	0.812068	0.933763	0.0142433	0.180433	0.297253	0	0	0	0	0	0	0	1.64626	0.859284
PH02Gene15806.t1	PS4	0.307228	0.081476	0	0.439735	0.00466233	0.508799	0	0	0	0.0129523	0	0.591767	1.57539	0.965655
PH02Gene16497.t1	PS4	0.526483	0	0	0	0	0	0	0	0	0	0	0	3.08869	0.343282
PH02Gene16556.t1	PS4	0	0	0	0	0	0	0	0	0	0	0	0	1.9209	0.969325
PH02Gene17367.t1	PS4	0.188121	0	0	0.015836	0.287081	0	0	0.0995457	0	0	0	0.0278437	4.05791	0.596444
PH02Gene19066.t1	PS4	0.0147603	0	0	0	0	0	0	0	0	0	0	0	1.37683	0.287003
PH02Gene20046.t1	PS4	0.0422177	0	0.012026	0.0184443	0	0	0	0	0	0	0	0	1.0875	0.561916
PH02Gene24043.t1	PS4	0.140001	0.17579	0.0289373	0.0115457	0.190203	0.931454	0.351303	0	0	0	0	0.036299	1.75036	0.680146
PH02Gene25053.t1	PS4	0	0	0	0	0	0	0	0	0	0	0	0	2.17015	0.549661
PH02Gene25153.t1	PS4	0.309578	0.132609	0.18809	0.032322	0	0	0	0.282774	0	0	0	0.617191	2.3779	0.80788
PH02Gene26644.t1	PS4	0	0	0.016134	0.0987187	0	0.740223	0	0	0	0	0	0	1.931	0.638904
PH02Gene27273.t1	PS4	0.401359	0	0.016822	0	0	0	0	0	0	0	0	0.137316	6.4752	0.767354
PH02Gene29648.t1	PS4	0.0275198	0.172156	0.0269467	0	0	0	0	0	0	0.18218	0	0.332327	1.10859	0.667743
PH02Gene30333.t1	PS4	0.0814477	0	0.043656	0	0	0	0	0	0	0	0	0	2.24867	0.209134
PH02Gene30901.t1	PS4	0	0	0	0	0	0	0	0	0	0.0269613	0	0	1.28031	0.736281
PH02Gene37532.t1	PS4	0	0	0	0	0	0	0	0	0	0	0	0	1.42509	0.779152
PH02Gene38018.t1	PS4	0.188206	0.0220867	0.006256	0.030029	0	0	0	0	0	0	0	0.083559	1.63471	0.726052
PH02Gene41845.t1	PS4	0.117609	0	0	0	0	0	0	0	0	0	0	0	1.01786	0.885837
PH02Gene49271.t1	PS4	0.435359	0.011606	0	0	0	0	0	0	0	0	0	0.0669277	3.28343	0.612784
PH02Gene49925.t1	PS4	0	0.065966	0.00421233	0.0437973	0	0	0	0	0	0	0	0	1.12534	0.806898
PH02Gene50349.t1	PS4	0	0.0389333	0.0570017	0.0133447	0	0	0	0	0	0.0792597	0	0.526077	1.20489	0.353121
PH02Gene51132.t1	PS4	0.0196307	0.0387853	0	0	0	0	0	0.161574	0	0.204981	0.861345	0.501171	1.81001	0.139789
PH02Gene50099.t1	PS6	0.906407	0	0	0	0	0.707035	0.498378	0	0	0	0	0.145312	1.41885	0.395834
PH02Gene29166.t1	PS9	0.0260302	0	0	0	0	0	0	0	0	0	0	0	1.61345	0.298059
PH02Gene16995.t1	PS12	0	0.515085	1.04428	0.425168	0.0241387	0	0	0.839965	0	0	0	0	0	0
PH02Gene21841.t1	PS12	0	0.456514	1.04753	0.194023	0	0	0	0	0	0	0	0	0.015027	0
PH02Gene27155.t1	PS12	0.142281	0.363315	1.05076	0.841458	0	0	0	0	0	0	0	0	0.084325	0.019183
PH02Gene49864.t1	PS12	0	0.259674	1.3347	0.607979	0	0	0	0	0	0.674709	0	0	0	0
PH02Gene05034.t3	PS1	0.505239	0	3.12578	0.137114	0	0	0	0	0	0	0	0.00260067	0.0872853	0.864314
PH02Gene37740.t2	PS1	0.405456	0.469635	1.71367	0.00828567	0	0	0	0	0.123131	0	0	0	0.089951	0.304144
PH02Gene38089.t1	PS1	0	0	1.58964	0	0	0	0	0	0	0	0	0	0.00846233	0.831612
PH02Gene43221.t1	PS1	0.0137175	0	3.35656	0.0105947	0	0	0	0	0.354979	0	0	0	0.005776	0.476571
PH02Gene48065.t1	PS1	0.0958452	0.859232	1.08441	0.841365	0.681725	0.554105	0	0	0	0.0128823	0	0.0567837	0.728441	0.193832
PH02Gene13345.t1	PS2	0.318002	0.979159	1.11249	0.381097	0.126012	0	0.221777	0	0	0.00624167	0.237101	0.0817133	0.6752	0.229215
PH02Gene30959.t1	PS2	0	0.426674	1.28661	0.225103	0	0	0	0	0	0	0	0	0	0
PH02Gene41604.t1	PS2	0.0384602	0.786378	1.21252	0	0	0	0	0	0	0	0	0	0.135254	0.135254
PH02Gene44006.t1	PS2	0	0.290499	1.27828	0.262724	0.0082	0	0	0	0	0	0	0.026777	0.090269	0.084673
PH02Gene47689.t1	PS2	0.905384	0.869742	1.29376	0.594951	0.967037	0.82358	0.936976	0.233861	0.132902	0.375582	0.0509655	0.0817563	0.101195	0.866365
PH02Gene27974.t1	PS3	0.371053	0.0477463	1.25292	0.462178	0	0	0	0	0	0	0	0.0413263	0.432436	0.140028
PH02Gene29825.t1	PS3	0.0650585	0.993173	1.21167	0.961158	0	0	0	0.373876	0	0	0	0	0.00452033	0.097552
PH02Gene04796.t1	PS4	0.792561	0.0309317	1.39949	0	0	0	0	0	0	0	0	0	0.00880733	0.046317
PH02Gene09161.t1	PS4	0.191978	0.156868	1.2831	0.176169	0	0	0	0	0	0	0	0	0	0.305054
PH02Gene19346.t1	PS4	0.041847	0.00457467	2.42202	0	0	0	0	0	0	0	0	0	0.393556	0.859246
PH02Gene20899.t1	PS4	0.397357	0.899437	1.2299	0.259043	0.056745	0.632166	0.047633	0	0	0	0.09471	0.163212	0.466253	0.41076
PH02Gene23860.t1	PS4	0	0.075728	1.97135	0.026613	0	0	0	0.900509	0	0	0	0.156781	0.0350283	0.116373
PH02Gene26810.t1	PS4	0	0.063401	5.01428	0.118874	0	0	0	0	0	0	0	0	0.587813	0.587813
PH02Gene37201.t1	PS4	0.0446322	0.0317853	1.70945	0	0	0	0	0	0	0	0	0	0.005205	0.005205
PH02Gene44761.t1	PS4	0	0.00776267	2.15633	0.0681103	0	0	0	0	0	0	0	0	0.006897	0.493599
PH02Gene50835.t1	PS4	0.919673	0.623096	1.50045	0.865574	0.13906	0.390601	0	0	0	0.0171337	0	0.176064	0.216013	0.216013
PH02Gene14499.t1	PS5	0.124883	0.0466317	1.21725	0	0	0	0	0	0	0	0	0	0.245548	0.245548
PH02Gene02926.t1	PS6	0	0.111641	1.32238	0.0367513	0	0	0	0	0	0	0	0	0.094624	0.094624
PH02Gene23628.t1	PS6	0.0291452	0	1.24661	0	0	0	0	0	0	0	0	0	0.073653	0.073653
PH02Gene25521.t1	PS6	0.723938	0.60721	1.13833	0.539166	0.790402	0	0	0	0	0	0	0	0.032739	0.032739
PH02Gene42361.t1	PS6	0.0534502	0.184651	1.05639	0.518097	0	0	0	0	0	0	0	0	0.348685	0.348685
PH02Gene11537.t1	PS7	0	0.240651	1.02605	0	0	0	0	0	0	0	0	0	0	0
PH02Gene03961.t1	PS10	6.21512	0.326735	0.642079	0.381909	0	0	0	0	0	0	0	0	0.960184	0.960184
PH02Gene40329.t1	PS11	3.18817	0	0	0.00834167	0	0	0	0	0.722997	0.371743	0.159521	0	0.038342	0.038342
PH02Gene05229.t1	PS12	1.20346	0.143076	0.732797	0.379165	0.674073	0	0	0	0	0	0	0	0.531244	0.904842
PH02Gene09025.t1	PS12	1.18189	0.24436	0.398757	0.367678	0	0	0	0	0.055277	0	0	0	0.058207	0.296468
PH02Gene09499.t1	PS12	1.3642	0.0316703	0.0467293	0.0936827	0	0	0	0	0	0	0	0	0.029548	0.288956
PH02Gene26298.t1	PS12	1.09784	0.284918	0	0.0244663	0	0	0	0	0	0	0	0	0.545958	0.511411
PH02Gene28714.t1	PS12	1.9646	0	0	0	0	0	0	0	0	0	0	0	0.866077	0.248033
PH02Gene34692.t1	PS12	1.47521	0	0.043659	0	0	0	0	0	0	0	0	0	0.026619	0.314898
PH02Gene51450.t1	PS12	24.9869	0	0.0522267	0.167569	0	0	0	0	0	0	0	0	0	0.064593
PH02Gene51486.t1	PS12	1.85473	0.0171787	0.153778	0.0416073	0.129931	0	0	0.0552113	0.0221085	0	0	0	0.026983	0.026983
PH02Gene00122.t1	PS1	1.76867	0	0	0	0	0	0	0	0	0	0	0	0.00481967	0
PH02Gene00123.t1	PS1	19.168	0.0075	0	0.007215	0	0	0	0	0	0	0	0	0.142347	0.281152
PH02Gene00418.t1	PS1	23.4281	0.0170053	0.0680267	0	0	0	0	0	0	0	0	0	0.254514	0.391716
PH02Gene00444.t1	PS1	4.5455	0.0276213	0.0547217	0	0	0	0	0	0	0.033835	0	0	0	0.018859
PH02Gene00445.t1	PS1	2.26158	0	0	0	0	0	0	0	0	0	0	0	0.0102773	0.036575
PH02Gene00573.t1	PS1	2.50978	0	0	0	0	0	0	0	0	0	0	0	0	0.005388
PH02Gene01906.t1	PS1	4.79073	0	0	0	0	0	0	0	0	0	0	0.0548723	0.001403	0.008128
PH02Gene01939.t1	PS1	1.22344	0.00339	0	0	0	0	0	0	0	0.0134203	0	0.013201	0.421695	0.097472
PH02Gene02039.t1	PS1	4.79006	0	0	0	0	0	0	0	0	0	0	0	0.0185603	0.577655
PH02Gene02400.t1	PS1	5.40261	0.0836617	0	0.035347	0	0	0	0.34415	0	0.410473	0	0.491984	0.167305	0.307861
PH02Gene02413.t1	PS1	1.31004	0.387827	0.031997	0.045059	0.435145	0	0	0	0	0	0.157022	0.119981	0.42344	0.715263
PH02Gene02686.t1	PS1	3.13214	0	0	0	0	0	0	0	0	0	0	0	0.00297667	0
PH02Gene02748.t1	PS1	2.76373	0.006163	0	0	0.643381	0	0	0	0	0	0	0	0	0
PH02Gene03629.t1	PS1	3.76304	0	0	0	0	0	0	0.518724	0	0	0	0	0	0.004527
PH02Gene03785.t1	PS1	2.74934	0.0172873	0	0	0	0	0	0	0	0	0	0.16575	0.0336393	0.079327
PH02Gene04066.t1	PS1	13.2056	0.0482087	0	0.0219147	0	0	0	0	0	0	0	0.0849547	0.186573	0.257581
PH02Gene04507.t1	PS1	1.27773	0	0	0	0	0	0	0	0	0	0	0	0.147186	0.13757
PH02Gene04955.t1	PS1	4.8684	0	0.00895433	0.0128497	0	0	0	0	0	0	0	0	0.00773733	0.042064
PH02Gene05550.t1	PS1	1.17489	0.0125117	0	0.0209213	0	0	0	0	0	0	0	0	0.00696467	0.058406
PH02Gene05650.t1	PS1	3.0418	0.036642	0.0968657	0.004654	0	0	0	0	0	0	0.299211	0	0.0265157	0.113902
PH02Gene06303.t1	PS1	1.51805	0.005489	0	0.042183	0	0	0	0	0.0497245	0	0	0	0.00641633	0.005574
PH02Gene06482.t1	PS1	3.1028	0	0.0133387	0.0148987	0	0	0.867598	0.316532	0.913354	0	0	0	0.152389	0.733643
PH02Gene06815.t1	PS1	1.22792	0	0	0	0	0	0	0	0	0	0	0	0	0
PH02Gene07824.t2	PS1	30.4752	0.0148393	0	0.0791393	0	0	0	0	0	0	0	0	0.03292	0.149455
PH02Gene08698.t1	PS1	12.6837	0.141568	0.0720457	0	0	0	0	0	0	0	0	0	0.833494	0.026712
PH02Gene09063.t1	PS1	1.42918	0.150528	0	0	0	0	0	0	0	0	0	0	0.015712	0.027696
PH02Gene09064.t1	PS1	3.68769	0.019288	0	0.0626903	0	0	0	0	0	0	0	0	0.00277933	0
PH02Gene09188.t1	PS1	1.34405	0	0	0	0	0	0	0	0	0	0	0.181538	0.43398	0.05243
PH02Gene09240.t1	PS1	2.87546	0.002898	0	0	0	0	0.876388	0	0	0	0	0	0.623955	0.230607
PH02Gene09288.t1	PS1	3.03201	0.0339333	0.0229507	0.248832	0	0	0	0	0	0	0	0	0.00769167	0.243964
PH02Gene09339.t1	PS1	32.7862	0	0.0528483	0.0102523	0	0	0	0	0	0	0	0	0	0.014585
PH02Gene09411.t1	PS1	3.13852	0.434969	0.452201	0.175239	0	0	0	0	0	0	0	0	0.112206	0.069052
PH02Gene09811.t1	PS1	1.91686	0.279509	0.0798393	0	0	0	0	0	0	0	0	0	0.0540373	0.388397
PH02Gene09873.t2	PS1	6.26718	0.0450037	0.464219	0.018198	0	0	0	0	0	0.112554	0	0.141914	0.014707	0.166997
PH02Gene10062.t1	PS1	4.76074	0	0	0	0	0	0	0	0	0	0	0	0	0.0058
PH02Gene10266.t1	PS1	16.3508	0	0	0.011963	0	0	0	0	0	0	0	0	0.0150803	0.028407
PH02Gene10336.t1	PS1	14.2853	0	0	0	0	0	0	0	0	0	0	0	0.0284717	0.016513
PH02Gene11155.t1	PS1	1.33944	0	0.0061	0	0	0	0	0	0	0	0	0	0	0
PH02Gene11445.t1	PS1	1.38294	0.00843133	0.0222793	0.0319293	0	0	0	0	0	0.005177	0.286266	0.875793	0.056002	0.155559
PH02Gene11610.t1	PS1	25.1988	0.0151377	0.00711567	0	0	0	0	0	0	0	0	0	0.234366	0.496944
PH02Gene11703.t1	PS1	8.71533	0.905955	0.0293233	0.062111	0	0	0	0	0	0	0	0	0	0.064703
PH02Gene11704.t1	PS1	17.201	0.016168	0.009125	0	0	0	0	0	0	0	0	0	0.120555	0.12061
PH02Gene12115.t1	PS1	5.79394	0	0.0261337	0	0	0	0	0	0	0	0	0	0	0
PH02Gene12469.t1	PS1	3.99882	0.0100903	0.0115127	0	0	0	0	0	0	0	0	0	0.003329	0.042945
PH02Gene12533.t1	PS1	1.32348	0.14691	0.585987	0.378319	0	0	0	0	0	0	0.126863	0	0.562021	0.276184
PH02Gene12938.t1	PS1	3.80448	0	0	0.0180817	0	0	0	0	0	0	0	0	0.00519367	0.084458
PH02Gene13408.t1	PS1	1.80693	0.00705233	0.0254003	0.00603567	0	0	0	0	0	0	0.255916	0	0.0139967	0.020085
PH02Gene13565.t1	PS1	8.15039	0.0217813	0.00869133	0.0141467	0	0	0	0	0	0	0	0.244011	0.075086	0.127825
PH02Gene13897.t1	PS1	6.32946	0	0	0	0	0	0	0	0	0	0	0	0.524092	0.52149
PH02Gene14191.t1	PS1	1.34029	0	0.127799	0.0169157	0	0	0	0	0	0	0	0	0.00830667	0.073463
PH02Gene14362.t1	PS1	2.70465	0	0.0276497	0.0377233	0	0	0	0	0	0	0	0	0.00344367	0.034189
PH02Gene14935.t1	PS1	5.679	0.0393703	0	0.0337473	0	0	0	0	0.266388	0.153294	0	0.178384	0.0532387	0.06916
PH02Gene15313.t1	PS1	1.02781	0	0	0	0	0	0	0	0	0	0	0	0	0
PH02Gene15767.t1	PS1	13.3171	0.00341767	0.0762663	0	0.333878	0	0	0	0	0	0.070437	0.111885	0.049545	0.730312
PH02Gene15892.t1	PS1	37.3161	0	0.0237883	0	0	0	0	0	0	0	0	0	0.048635	0.151105
PH02Gene15893.t1	PS1	72.2122	0	0	0	0	0	0	0	0	0	0	0	0.0947083	0.14189
PH02Gene15895.t1	PS1	53.2562	0.0154933	0	0.0166827	0	0	0	0	0	0	0	0	0.142342	0.248893
PH02Gene15896.t1	PS1	18.0285	0	0.0884327	0	0	0	0	0	0	0	0	0	0.0924393	0.053563
PH02Gene16054.t1	PS1	3.72163	0	0	0.007477	0	0	0	0	0	0	0	0	0.317595	0.638103
PH02Gene16412.t1	PS1	3.65318	0.084413	0.0170467	0.006276	0	0	0	0	0	0	0	0	0.578859	0.520594
PH02Gene17342.t1	PS1	5.75537	0.00940967	0.009372	0	0	0	0	0	0	0	0	0	0.000637	0.077399
PH02Gene18675.t1	PS1	14.6974	0	0.043428	0.0260227	0.423989	0	0	0	0	0	0	0	0.254243	0.347648
PH02Gene18711.t1	PS1	3.98594	0	0	0	0	0.725758	0	0	0	0	0	0	0.0101277	0.088772
PH02Gene18712.t1	PS1	2.47367	0.140863	0.153935	0.167933	0.063398	0.0399173	0.527779	0	0	0.049705	0	0	0.114296	0.078215
PH02Gene19027.t1	PS1	1.73603	0.0159857	0	0	0.00598567	0	0	0	0	0	0	0	0.08355	0.133967
PH02Gene19614.t1	PS1	1.30373	0	0	0	0	0	0	0	0	0	0	0	0.127642	0
PH02Gene19826.t1	PS1	9.00571	0	0	0	0	0	0	0	0	0	0	0.00614567	0.240896	0.037747
PH02Gene19921.t1	PS1	1.62021	0	0.01201	0	0	0	0	0	0	0.0234223	0	0.015958	0.020914	0.169
PH02Gene20020.t1	PS1	1.14876	0.149326	0.022473	0.021899	0	0	0	0	0	0	0	0	0.888975	0.449573
PH02Gene20323.t1	PS1	1.02863	0	0.302603	0.0176407	0	0	0	0	0	0.254254	0	0.441641	0.170664	0.470127
PH02Gene20565.t1	PS1	19.6467	0	0.050019	0.0147243	0	0.775835	0	0	0	0	0	0.113445	0.419252	0.114279
PH02Gene21035.t1	PS1	1.73003	0.150933	0.020852	0.0242323	0	0	0	0	0	0	0	0	0.0187267	0.028998
PH02Gene21471.t1	PS1	1.27642	0	0	0	0	0	0	0	0	0	0	0	0.225566	0.149103
PH02Gene21558.t1	PS1	11.6112	0.012277	0	0.0134693	0	0	0	0	0	0	0	0	0	0.02082
PH02Gene21808.t1	PS1	1.63368	0	0	0	0.000532333	0	0	0	0	0	0	0	0	0.153696
PH02Gene21952.t1	PS1	9.34934	0.012615	0	0	0	0.236859	0	0.168224	0.354475	0.388805	0.681675	0.356908	0.521473	0.509995
PH02Gene22215.t1	PS1	3.85284	0.037167	0.0216397	0.0416027	0	0	0	0	0	0	0	0	0.584373	0.849315
PH02Gene22493.t1	PS1	3.1205	0.0516433	0.0593543	0.016897	0	0	0	0	0	0.0314777	0	0	0.0163847	0.037932
PH02Gene23123.t1	PS1	19.064	0.0277703	0	0.022773	0	0	0	0	0	0	0	0	0.178336	0.123809
PH02Gene23290.t1	PS1	8.08758	0.005212	0	0	0	0.0352233	0	0	0	0	0	0	0.435358	0.094307
PH02Gene23873.t1	PS1	1.50993	0	0	0.00446267	0	0	0	0	0	0	0	0	0	0.001028
PH02Gene24038.t1	PS1	3.76232	0.327795	0.049961	0.00786	0	0	0	0	0	0	0	0	0.126888	0.429149
PH02Gene24964.t1	PS1	1.1387	0.0310263	0.143444	0.273602	0	0	0	0.118637	0	0	0.019837	0	0.097344	0.841608
PH02Gene25405.t1	PS1	2.58214	0.509035	0.043264	0	0	0	0	0	0	0	0	0	0	0.033112
PH02Gene26742.t1	PS1	5.23185	0	0	0	0.039309	0	0	0	0	0	0	0	0.376619	0.314382
PH02Gene26863.t2	PS1	20.5327	0	0.202464	0.018249	0	0	0	0	0.729016	0.699547	0.77615	0.663389	0.0688397	0.345476
PH02Gene26952.t1	PS1	7.84826	0	0	0	0	0	0	0	0	0.842986	0.337122	0.870284	0.073244	0.111796
PH02Gene27079.t1	PS1	1.35595	0.015339	0.179175	0	0	0	0	0	0	0	0	0.00738067	0.731621	0.326324
PH02Gene27608.t1	PS1	1.06125	0.536622	0.0687833	0.00912233	0	0	0	0.303904	0	0.235066	0	0	0.442303	0.11246
PH02Gene28191.t1	PS1	1.75637	0	0	0	0	0	0	0	0	0	0	0	0.224675	0
PH02Gene29052.t1	PS1	9.73866	0.117503	0.186556	0.189296	0	0	0	0	0	0	0	0	0.402036	0.504144
PH02Gene29696.t1	PS1	1.15417	0	0	0	0	0	0	0	0	0	0	0	0.605551	0.605551
PH02Gene29961.t1	PS1	2.18751	0.057929	0.0268233	0.0383293	0	0	0	0	0.321906	0.096264	0	0.067636	0	0.701218
PH02Gene30316.t1	PS1	2.51764	0	0	0	0	0	0	0	0	0	0	0	0.006369	0.345622
PH02Gene30557.t1	PS1	3.37898	0.018313	0	0.0284963	0	0	0	0	0	0	0	0	0.0769123	0
PH02Gene30586.t1	PS1	1.4346	0.634124	0.729706	0.408008	0	0	0	0	0	0	0	0	0.218032	0.218032
PH02Gene30705.t1	PS1	1.94612	0.00619667	0	0.01147	0	0	0	0	0	0	0	0	0.000985333	0.055579
PH02Gene30922.t1	PS1	26.6772	0	0	0	0	0	0	0	0	0	0	0.172008	0.118463	0.17042
PH02Gene31583.t1	PS1	1.46484	0	0	0	0	0	0	0	0	0	0	0	0.170498	0
PH02Gene31831.t1	PS1	1.88916	0.071377	0.0589573	0.0953117	0	0	0	0	0	0	0.718444	0.007805	0.0616983	0.060657
PH02Gene31974.t1	PS1	5.75946	0.0797187	0	0.0242303	0	0	0	0	0	0	0	0.00140967	0.0208443	0.010636
PH02Gene32135.t1	PS1	7.33133	0.014192	0.16234	0.0664467	0	0	0	0	0	0	0	0	0	0.027027
PH02Gene32435.t1	PS1	5.34552	0.0885667	0.162247	0.0879943	0	0	0	0	0	0	0	0	0.013115	0.194643
PH02Gene32529.t1	PS1	1.1579	0.22659	0.542876	0	0	0	0	0	0	0	0	0	0.0286767	0.137761
PH02Gene33089.t1	PS1	2.2162	0	0.0117397	0	0.00441433	0	0	0	0	0	0	0.0583273	0.0911137	0.110821
PH02Gene33552.t1	PS1	1.1553	0	0	0.0374353	0	0	0	0	0	0	0	0	0.077588	0.077588
PH02Gene33553.t1	PS1	1.42117	0.0278957	0.0345117	0	0.537013	0	0	0	0	0.554134	0	0	0.0801737	0.207175
PH02Gene33658.t1	PS1	1.05884	0	0	0.0134397	0	0	0	0	0	0	0	0	0	0.005938
PH02Gene34065.t1	PS1	1.50034	0.0541993	0.065595	0.00713667	0.283032	0	0	0	0	0	0	0	0.0319877	0.131573
PH02Gene34272.t1	PS1	2.08014	0.00782867	0	0.006224	0	0	0	0	0	0	0	0	0.0209157	0.143574
PH02Gene34301.t1	PS1	9.47042	0.005195	0	0	0	0	0	0	0	0	0	0	0.000856333	0.026947
PH02Gene34963.t1	PS1	54.9152	0	0	0	0	0	0	0	0	0.97785	0	0	0.365925	0.386022
PH02Gene35280.t1	PS1	3.77959	0.00788667	0.0889677	0.008533	0	0	0	0	0	0	0	0	0.165166	0.015749
PH02Gene35400.t1	PS1	1.2531	0	0	0	0	0	0	0	0	0	0	0	0.085675	0.085675
PH02Gene35455.t1	PS1	1.38833	0.0171713	0.0150317	0.00302833	0	0	0	0	0	0	0	0	0.129684	0.068275
PH02Gene35577.t1	PS1	1.90096	0.064911	0.00393533	0.0587413	0	0	0	0	0	0	0	0	0.0699077	0.056268
PH02Gene35618.t1	PS1	2.26289	0	0	0	0	0	0	0	0	0	0	0	0	0.034053
PH02Gene35821.t1	PS1	5.43163	0.199121	0	0.009258	0	0	0	0.274386	0	0	0.318893	0.147021	0.511845	0.677494
PH02Gene36197.t1	PS1	1.04019	0	0	0.007441	0	0	0	0	0	0	0	0	0	0.007294
PH02Gene36347.t1	PS1	1.31736	0	0.0342627	0.239725	0	0	0	0.887132	0	0.163411	0	0.647862	0.048143	0.518598
PH02Gene36509.t1	PS1	1.11757	0	0	0.008924	0	0	0	0	0.165996	0.211369	0	0.0376277	0.0759157	0.155501
PH02Gene38424.t1	PS1	7.24568	0.015207	0.0150893	0	0	0	0	0	0	0	0	0	0.672035	0.591637
PH02Gene39112.t1	PS1	4.40421	0	0	0.0112847	0	0	0	0	0	0	0	0	0	0.000427
PH02Gene39268.t1	PS1	9.43263	0	0.0156713	0.0134917	0	0	0	0	0	0	0	0	0.448759	0.583124
PH02Gene39745.t1	PS1	1.82904	0.052584	0.657036	0.043095	0.280941	0	0.771717	0	0	0.339485	0	0.2088	0.132078	0.040448
PH02Gene40294.t1	PS1	1.93128	0.120126	0.0243787	0.047762	0	0.356157	0	0	0	0	0	0	0.00190733	0.036363
PH02Gene40851.t1	PS1	5.56345	0.023624	0	0	0	0	0	0	0	0	0	0	0.189642	0.148143
PH02Gene40917.t1	PS1	7.11333	0.0134453	0.00882267	0	0	0	0	0	0	0	0	0	0	0.088933
PH02Gene40989.t1	PS1	2.17261	0	0.0105347	0.00227667	0	0	0	0.163783	0	0	0	0	0.00811167	0.025198
PH02Gene41350.t1	PS1	20.3826	0	0.00443833	0	0	0	0	0	0	0	0	0	0.049579	0.277707
PH02Gene41567.t1	PS1	3.58778	0	0	0	0	0.0863473	0	0	0	0	0	0	0	0
PH02Gene41830.t1	PS1	3.84947	0.019126	0.0340687	0.018983	0	0	0	0	0	0	0	0	0.353256	0.277803
PH02Gene41994.t1	PS1	11.4214	0	0	0	0	0	0	0	0	0	0	0	0.00414633	0.005046
PH02Gene42050.t1	PS1	24.9489	0.010544	0.105886	0.022437	0	0	0	0	0	0	0	0	0.425492	0.467622
PH02Gene42432.t1	PS1	1.93532	0	0	0	0	0	0	0	0	0	0	0	0.381078	0.300338
PH02Gene42981.t1	PS1	4.64866	0.00833833	0.00932833	0	0	0	0	0.305991	0	0	0	0.148169	0.00481733	0.008417
PH02Gene42983.t1	PS1	3.97992	0.0507163	0.171417	0.245472	0.0411483	0	0	0	0	0	0	0	0.0282867	0.053337
PH02Gene43051.t1	PS1	7.16368	0.163612	0.0567117	0	0	0	0	0	0	0	0	0.00446267	0.687063	0.974595
PH02Gene43086.t1	PS1	14.7989	0.0189167	0.0610637	0.0990573	0.220456	0	0	0	0	0	0	0	0.183007	0.228045
PH02Gene43107.t1	PS1	1.41029	0	0.0133407	0	0	0	0	0	0	0	0	0	0.512551	0.198633
PH02Gene43403.t1	PS1	3.35808	0	0	0	0	0	0	0	0	0	0	0	0.0270633	0
PH02Gene43681.t2	PS1	2.47283	0.123528	0.124572	0.18901	0.20803	0	0	0	0	0	0	0	0.136693	0.237718
PH02Gene43909.t1	PS1	22.5358	0	0	0	0	0	0	0	0	0	0	0	0.0212687	0
PH02Gene44031.t1	PS1	4.88992	0.0971523	0.092948	0.0375737	0	0	0	0.211773	0	0.100878	0	0	0.114177	0.460247
PH02Gene44225.t1	PS1	7.11604	0	0	0	0	0	0	0	0	0	0	0	0.576462	0.043577
PH02Gene44854.t1	PS1	4.40641	0.0879033	0.0294293	0.0110463	0	0	0	0	0	0	0	0	0.10907	0.110856
PH02Gene45425.t1	PS1	2.71897	0.0741557	0.016408	0	0	0	0	0	0	0	0	0	0.168003	0.218046
PH02Gene45501.t1	PS1	11.8548	0.028815	0.0254043	0	0	0	0	0	0	0	0	0	0	0.391159
PH02Gene45769.t1	PS1	3.24199	0	0	0.0439777	0	0	0	0	0	0	0	0	0	0
PH02Gene45908.t1	PS1	2.72622	0.00390133	0.0158087	0.00421967	0	0	0	0	0	0	0	0	0.024748	0.097165
PH02Gene46074.t1	PS1	3.2617	0	0	0	0	0	0	0	0	0	0	0	0.0146223	0.046923
PH02Gene46199.t1	PS1	4.04568	0.0872923	0.167823	0.472654	0.061743	0	0	0	0	0.338877	0.47648	0.18664	0.0514993	0.046973
PH02Gene46572.t1	PS1	9.83655	0	0	0	0	0	0	0	0	0	0	0.206079	0.664005	0.664005
PH02Gene47081.t1	PS1	10.115	0	0	0	0	0	0	0	0	0	0	0	0.017624	0.257063
PH02Gene47413.t1	PS1	6.27016	0.100718	0.0624793	0.029056	0	0	0	0	0	0	0	0	0.449235	0.939921
PH02Gene47693.t1	PS1	1.0262	0	0	0	0	0	0	0	0	0	0	0	0.078981	0
PH02Gene47695.t2	PS1	1.15896	0.00725033	0	0	0	0	0	0.148363	0	0.294726	0	0.026903	0.0671307	0.034232
PH02Gene47982.t1	PS1	1.50471	0	0.0257007	0	0	0	0	0	0	0	0	0	0.35693	0
PH02Gene48580.t1	PS1	1.44188	0.00679267	0.013376	0	0	0	0	0	0	0.152398	0	0.049072	0.0197007	0
PH02Gene48584.t1	PS1	18.1735	0	0	0	0	0	0	0	0	0	0	0	0.0515837	0
PH02Gene49419.t1	PS1	7.53853	0.0328433	0.0753117	0.062071	0	0.491381	0	0	0	0	0	0	0	0.012072
PH02Gene49499.t1	PS1	6.13886	0.00289633	0	0.005867	0	0	0	0	0	0	0	0	0.161564	0.192399
PH02Gene49519.t1	PS1	7.96379	0	0	0	0	0	0	0	0	0	0	0	0.0130127	0.024371
PH02Gene50110.t1	PS1	1.10934	0.0105077	0.0201467	0.0247477	0.564231	0	0	0	0	0	0	0	0.360258	0.261907
PH02Gene50317.t1	PS1	6.04279	0	0	0	0	0	0	0	0	0	0	0	0.00536267	0.014567
PH02Gene50775.t1	PS1	14.1799	0	0	0	0	0.447716	0	0	0	0	0	0	0.0284717	0.016513
PH02Gene00176.t1	PS2	1.11494	0.040036	0.0401027	0.0117293	0.0900887	0	0	0.586336	0	0.655717	0.433948	0.130875	0.0814497	0.38946
PH02Gene00659.t1	PS2	1.15345	0.026951	0.001118	0.001911	0	0	0	0	0	0	0	0	0	0.024274
PH02Gene00716.t1	PS2	10.7492	0	0	0.0150873	0	0	0	0	0	0	0	0	0.00494567	0.010479
PH02Gene00986.t1	PS2	3.01992	0	0	0	0	0	0	0	0	0	0	0	0	0.011372
PH02Gene01958.t1	PS2	1.05033	0.00615767	0	0	0	0	0	0	0	0	0	0	0.0346193	0
PH02Gene02235.t1	PS2	3.16901	0	0.0401923	0	0	0	0	0	0	0	0	0	0	0
PH02Gene02301.t1	PS2	5.69783	0.0281843	0	0	0	0	0	0	0	0	0	0	0	0
PH02Gene02313.t1	PS2	4.19901	0.0569627	0.0129363	0.0254343	0	0	0.289428	0	0	0.00682333	0	0	0.00834733	0.236915
PH02Gene02345.t1	PS2	1.15334	0	0.0104003	0	0	0	0	0	0	0	0	0	0.511572	0.230034
PH02Gene02463.t1	PS2	21.5471	0	0.00492667	0.00826733	0	0.405614	0	0	0	0	0	0	0.0956867	0.276025
PH02Gene02917.t1	PS2	2.07303	0	0	0	0	0	0	0	0	0	0	0	0.00426533	0
PH02Gene05306.t1	PS2	4.02846	0.093992	0.34192	0.614249	0	0	0	0.531102	0	0.439516	0	0	0.256344	0.247871
PH02Gene05628.t1	PS2	20.7476	0.0230803	0.0114313	0	0	0	0	0	0	0	0	0	0.596123	0.331472
PH02Gene05723.t1	PS2	34.4879	0	0	0	0	0	0	0	0	0	0	0	0	0.749744
PH02Gene06035.t1	PS2	1.63561	0.181703	0.086015	0.48246	0.23156	0	0	0	0	0	0	0.150403	0.063733	0.118947
PH02Gene06048.t1	PS2	1.33514	0	0	0	0	0	0	0	0	0	0	0	0.276085	0.498338
PH02Gene06448.t1	PS2	2.71123	0.0148257	0.029538	0.0730667	0	0	0	0	0	0.30168	0.394334	0.453961	0.250831	0.618804
PH02Gene06490.t1	PS2	10.9817	0	0.187389	0.01817	0	0	0	0	0	0	0	0	0	0.143545
PH02Gene06883.t1	PS2	7.55656	0.00835833	0	0	0	0	0	0.408535	0	0	0.747623	0	0	0.069368
PH02Gene07475.t1	PS2	2.24154	0.00169067	0.015946	0.0245607	0	0	0	0.132574	0	0	0	0	0.345043	0.152311
PH02Gene09140.t1	PS2	36.6477	0.240982	0.046616	0	0	0	0	0	0	0	0	0	0.38088	0.861919
PH02Gene09394.t1	PS2	2.44322	0.058115	0.0596427	0.0411927	0	0	0	0	0	0	0	0	0.105134	0.135282
PH02Gene09560.t1	PS2	2.14027	0.0356883	0	0.00332233	0.00546333	0.353528	0	0	0	0.224218	0	0.0888353	0.103146	0.109736
PH02Gene09975.t1	PS2	2.5706	0	0	0.015241	0	0	0	0	0	0	0	0	0.034942	0.186182
PH02Gene10173.t1	PS2	1.30647	0	0	0	0	0	0	0	0	0	0	0	0	0.010177
PH02Gene10929.t1	PS2	3.59085	0.705752	0.491581	0.884939	0	0	0	0	0	0.234975	0	0.477942	0.0312683	0.155495
PH02Gene11046.t1	PS2	5.70144	0.0703983	0.0752753	0.0112463	0	0	0	0	0	0	0	0	0.127764	0.177207
PH02Gene11625.t1	PS2	2.26037	0	0	0.00880467	0	0	0	0	0	0	0	0	0.173759	0.503141
PH02Gene12105.t1	PS2	2.26443	0.225357	0.0507867	0.007871	0	0	0	0.500726	0	0.381788	0	0	0	0.358764
PH02Gene13128.t1	PS2	17.4633	0	0	0	0	0.142112	0	0	0	0	0	0	0.0570603	0.135593
PH02Gene13181.t1	PS2	12.1405	0	0	0	0	0	0	0	0	0	0	0	0.00394933	0
PH02Gene13286.t1	PS2	1.10714	0	0	0	0	0	0	0	0	0	0	0	0.627697	0
PH02Gene13428.t1	PS2	4.69848	0.876321	0.227664	0.0626047	0	0	0	0	0	0	0	0	0.00374367	0
PH02Gene13827.t1	PS2	6.68157	0.124522	0	0	0	0	0	0	0	0	0	0	0.328466	0.029999
PH02Gene14155.t1	PS2	11.8734	0.0537913	0.0893377	0.0116703	0	0	0.537635	0	0.743259	0.514705	0.300893	0	0.0572257	0.743714
PH02Gene14826.t1	PS2	1.34439	0	0	0	0	0	0	0	0	0	0	0	0.00719167	0.012629
PH02Gene15541.t2	PS2	2.18262	0.00427	0	0.00575633	0	0	0	0	0	0	0	0	0.908253	0.004334
PH02Gene15547.t1	PS2	2.05384	0	0	0	0	0	0	0	0	0	0	0	0	0.012638
PH02Gene15655.t1	PS2	11.5241	0	0	0	0	0.338105	0	0	0	0	0	0	0.0522543	0.244417
PH02Gene15989.t1	PS2	2.07017	0.0121263	0.0520383	0.0398243	0	0	0	0	0	0	0	0	0.0775403	0.523351
PH02Gene16172.t1	PS2	1.53918	0	0	0	0	0	0	0	0	0	0	0	0.026009	0.64587
PH02Gene16317.t1	PS2	1.44937	0.748658	0.767008	0.761005	0.0430553	0	0	0.994408	0.913763	0.00803933	0	0.272874	0.135242	0.364447
PH02Gene17104.t1	PS2	9.82143	0	0.0451787	0.01259	0	0	0	0.60065	0	0	0	0	0.093347	0.178264
PH02Gene17251.t1	PS2	2.35206	0.09072	0.129323	0.231498	0	0	0	0	0	0	0	0	0.29397	0.12361
PH02Gene17581.t1	PS2	5.17682	0	0.0504663	0.0857197	0	0	0	0	0	0	0	0	0	0.190694
PH02Gene18013.t1	PS2	1.18569	0.182773	0.578891	0	0	0	0	0	0	0	0	0	0.0210317	0.657176
PH02Gene18119.t1	PS2	1.96692	0	0	0.00951433	0	0	0	0	0	0	0.769613	0.729152	0.442341	0.505951
PH02Gene18236.t1	PS2	6.58685	0	0	0	0	0	0	0	0	0	0	0	0	0
PH02Gene18423.t1	PS2	1.85332	0.00792067	0	0	0	0	0	0	0	0.011491	0.267446	0.519863	0	0.727875
PH02Gene18514.t1	PS2	1.75602	0	0	0	0	0.13457	0	0	0	0	0	0	0.145565	0
PH02Gene18599.t1	PS2	11.197	0	0.060656	0	0	0	0	0	0	0	0	0	0.0354637	0.64225
PH02Gene18682.t1	PS2	8.61802	0.0797173	0.0584687	0.199721	0	0	0	0	0	0	0.793985	0.416013	0.0224737	0.819236
PH02Gene18817.t1	PS2	10.9239	0	0.006268	0	0	0	0	0	0	0	0	0	0.001811	0.011041
PH02Gene19038.t1	PS2	10.1651	0	0	0	0	0	0	0	0	0	0	0	0	0.011092
PH02Gene20706.t1	PS2	2.28858	0.005312	0.046308	0	0	0	0	0	0	0	0	0	0.0133443	0.044302
PH02Gene20707.t1	PS2	2.95599	0.0179143	0.0466873	0	0	0	0	0	0	0	0	0	0.00706467	0.076342
PH02Gene20713.t1	PS2	1.18249	0	0.0186753	0.23882	0	0	0	0	0	0	0	0	0.0196993	0.067169
PH02Gene21851.t1	PS2	1.1946	0	0	0	0	0	0	0	0	0	0	0	0.578487	0.194028
PH02Gene21974.t1	PS2	10.2941	0.11559	0.0843177	0.0126467	0	0	0	0	0.717362	0	0	0	0.0742917	0.094416
PH02Gene21978.t1	PS2	2.26431	0	0.020288	0	0	0	0	0	0	0	0	0	0	0.06585
PH02Gene21979.t1	PS2	6.6778	0	0	0	0	0	0	0	0	0	0	0	0	0.005296
PH02Gene22029.t1	PS2	8.31662	0.031899	0.016105	0.014879	0	0	0	0	0	0	0	0	0.242621	0.243705
PH02Gene22598.t1	PS2	13.5202	0	0	0	0	0	0	0	0	0	0	0	0.00670067	0.157815
PH02Gene22623.t2	PS2	14.0596	0	0.133011	0.378845	0	0	0	0	0	0	0	0	0.206283	0.339383
PH02Gene22787.t1	PS2	5.49967	0	0	0.0229097	0	0	0	0	0	0	0	0	0.41133	0.310991
PH02Gene23117.t1	PS2	2.8069	0.010659	0	0.0352733	0	0	0	0	0	0	0	0	0.0559477	0.930356
PH02Gene23442.t1	PS2	6.19092	0	0.008542	0	0	0	0	0	0	0	0	0	0.517264	0.061599
PH02Gene24346.t1	PS2	24.3961	0	0	0	0	0	0	0	0	0	0	0	0.182151	0.145372
PH02Gene24472.t1	PS2	2.38595	0.0303817	0	0.214819	0	0	0	0	0	0	0	0	0.031492	0.07491
PH02Gene24473.t1	PS2	2.24469	0.124555	0.0797993	0.034793	0	0	0	0	0	0	0	0	0.170331	0.139828
PH02Gene24494.t1	PS2	1.04137	0	0	0	0	0	0	0	0	0	0	0	0	0.202895
PH02Gene24631.t1	PS2	12.4493	0.508606	0.216876	0.13217	0.367784	0	0	0	0	0	0	0	0.026668	0.789626
PH02Gene24632.t1	PS2	8.29143	0.19486	0	0.00914233	0	0	0	0	0	0	0	0	0.0947953	0.109763
PH02Gene25206.t1	PS2	1.09466	0.0378977	0.04952	0	0	0	0	0	0	0	0	0	0	0.045595
PH02Gene25347.t1	PS2	2.05002	0.0206777	0.0187563	0	0	0	0	0	0	0	0	0	0.0168003	0.217922
PH02Gene25460.t1	PS2	1.76034	0	0	0.011067	0	0.786018	0.88919	0	0	0.0231193	0	0	0.157717	0.023754
PH02Gene25743.t1	PS2	23.4173	0.00735667	0	0.0649433	0	0	0	0	0	0.557912	0.292994	0	0.004936	0.169597
PH02Gene25811.t1	PS2	1.00592	0	0	0.00422367	0	0	0	0	0	0	0	0	0	0.146992
PH02Gene26233.t1	PS2	3.11142	0	0.0539	0	0	0	0	0	0	0	0	0	0.781991	0.866033
PH02Gene26252.t1	PS2	2.86892	0.478453	0.464213	0.585283	0	0	0	0	0	0	0	0.483097	0.571091	0.768885
PH02Gene26433.t1	PS2	9.5237	0	0	0	0	0	0	0	0	0	0	0	0.0142953	0.582694
PH02Gene26524.t1	PS2	2.80032	0.025293	0.19453	0.0150277	0	0	0	0	0	0	0	0	0.00252767	0.124984
PH02Gene27968.t1	PS2	1.681	0	0	0	0	0	0	0	0	0	0	0	0.03547	0.011905
PH02Gene27973.t1	PS2	10.6271	0	0	0	0	0	0	0	0	0	0	0	0.0121477	0.006723
PH02Gene28871.t1	PS2	2.50077	0	0	0	0	0	0	0	0	0	0	0	0.00471533	0
PH02Gene29006.t1	PS2	7.38577	0.449492	0.150257	0.00967033	0	0	0	0	0	0	0	0	0.0744147	0.474047
PH02Gene29009.t1	PS2	3.65042	0	0	0	0	0	0	0	0	0	0	0	0	0
PH02Gene29058.t1	PS2	2.6938	0.009723	0.036492	0.0828493	0.269845	0	0	0	0	0	0	0	0.0920733	0.20438
PH02Gene29225.t1	PS2	13.9568	0.310418	0.366804	0.653505	0	0	0	0	0	0	0	0.346531	0.032014	0.89002
PH02Gene29288.t1	PS2	6.09279	0	0	0.0272187	0	0	0	0	0	0	0	0	0.269915	0
PH02Gene29377.t1	PS2	3.73204	0.0212787	0.0178723	0.0317837	0.308926	0.426822	0	0	0	0	0	0	0.0520667	0.25621
PH02Gene29599.t1	PS2	1.51273	0.0892797	0	0.136178	0	0	0	0	0	0	0	0	0.299097	0.137698
PH02Gene29759.t1	PS2	27.967	0.0273513	0	0.043662	0	0	0	0	0	0	0	0	0.074767	0.137893
PH02Gene29978.t1	PS2	2.42896	0.010567	0.0696363	0	0	0	0	0	0	0	0	0	0.018463	0.367606
PH02Gene30682.t1	PS2	1.56103	0.269019	0.406526	0.143376	0	0	0	0.206673	0	0.0508483	0.570962	0.296019	0.054223	0.09933
PH02Gene31007.t1	PS2	1.38681	0	0	0	0	0	0	0	0	0	0	0	0	0.051692
PH02Gene31126.t1	PS2	8.98326	0.136627	0.026836	0.015838	0	0	0	0	0	0	0	0	0	0
PH02Gene31193.t1	PS2	4.78791	0.040174	0	0	0	0	0	0	0	0	0	0	0	0
PH02Gene31287.t1	PS2	1.35045	0	0.0154337	0.00436067	0.966367	0	0	0	0	0.26682	0	0	0.0929353	0.348431
PH02Gene31569.t1	PS2	1.32836	0.0101513	0.019892	0	0	0	0	0	0	0.274325	0.387534	0	0.082387	0.05383
PH02Gene31938.t1	PS2	4.23336	0	0	0	0	0	0	0	0	0	0	0	0.606974	0
PH02Gene32576.t1	PS2	10.0668	0	0	0	0	0	0	0	0	0	0	0	0	0.026178
PH02Gene32618.t1	PS2	2.08745	0	0	0	0	0	0	0	0	0	0	0	0.383414	0.161054
PH02Gene33001.t1	PS2	5.00531	0.0129577	0	0	0	0	0	0	0	0	0	0.121732	0.009017	0.872636
PH02Gene33127.t1	PS2	1.09666	0	0.0488237	0	0	0	0	0	0	0	0	0	0.002573	0
PH02Gene33258.t1	PS2	3.76073	0.0360013	0	0	0	0	0	0	0	0	0	0	0.0246393	0.278066
PH02Gene33371.t1	PS2	9.85937	0	0	0	0	0	0	0	0	0	0	0	0.069588	0.195355
PH02Gene33636.t1	PS2	3.16319	0	0	0	0	0.578056	0	0	0	0	0	0	0	0.237396
PH02Gene33638.t1	PS2	6.35784	0	0	0.081034	0	0.553242	0	0	0	0	0	0	0	0.014512
PH02Gene33893.t1	PS2	2.56438	0.819751	0.18171	0.480209	0	0.271993	0	0	0	0	0	0.048424	0.0337597	0.014783
PH02Gene34464.t1	PS2	6.32501	0.464817	0	0	0	0	0	0	0	0	0	0	0.112053	0.75671
PH02Gene34731.t1	PS2	1.27258	0.102502	0.0926687	0.005125	0	0	0	0	0	0	0	0	0.305702	0.816348
PH02Gene35051.t1	PS2	1.32164	0	0	0	0	0	0	0	0	0	0	0	0.031954	0.134376
PH02Gene35460.t1	PS2	4.79524	0.353262	0	0.160867	0	0	0	0	0	0	0	0	0.054877	0.107179
PH02Gene35461.t1	PS2	4.07913	0.168823	0	0.0370033	0	0	0	0	0	0	0	0	0	0.066168
PH02Gene35587.t1	PS2	3.74557	0	0	0	0	0	0	0	0	0	0	0	0	0
PH02Gene35922.t1	PS2	6.35536	0	0	0.001303	0	0	0	0	0	0	0	0	0.180254	0.965999
PH02Gene36336.t1	PS2	1.46492	0.0702353	0.00527967	0.160454	0	0	0	0	0	0	0	0	0.00373333	0.037373
PH02Gene36718.t1	PS2	7.27964	0.0119477	0.0613697	0	0.00503333	0	0	0	0	0	0	0	0	0
PH02Gene36885.t1	PS2	1.49487	0	0	0	0	0	0	0	0	0	0	0	0.170841	0.170841
PH02Gene37544.t1	PS2	3.17141	0.187641	0.0221133	0.0401837	0	0	0	0	0	0	0	0	0.685102	0.30186
PH02Gene37573.t1	PS2	9.15342	0	0	0	0	0	0	0	0	0	0	0	0.038036	0.119505
PH02Gene37736.t1	PS2	15.7769	0	0	0	0	0	0	0	0	0	0	0	0.0163727	0.129199
PH02Gene38480.t1	PS2	5.05984	0	0	0	0	0	0	0	0	0	0	0	0	0.005584
PH02Gene38849.t1	PS2	1.06194	0	0	0	0	0	0	0	0	0	0	0	0.204592	0.02767
PH02Gene38875.t1	PS2	9.90414	0	0.106585	0	0	0	0	0	0.083197	0.290519	0	0	0.077733	0.147473
PH02Gene38876.t1	PS2	4.98058	0.00194	0.015846	0	0	0	0	0	0	0	0	0	0.0410993	0.078174
PH02Gene38973.t1	PS2	1.64104	0	0	0	0	0	0	0	0	0	0	0	0	0
PH02Gene39105.t1	PS2	7.8814	0	0	0	0	0	0	0	0	0	0	0	0.0527257	0.370574
PH02Gene39204.t1	PS2	1.66058	0.1079	0.100778	0.127317	0	0	0	0.302636	0.173561	0	0	0	0.00135267	0.751478
PH02Gene39432.t1	PS2	6.82978	0	0	0.00097	0	0	0	0	0	0	0	0	0.372669	0.372669
PH02Gene39463.t1	PS2	15.8596	0.0120003	0	0	0.441555	0	0	0	0	0	0	0	0.00673633	0.139672
PH02Gene39823.t1	PS2	2.49721	0.266087	0.192192	0.018746	0	0	0	0	0	0	0	0.497962	0.938801	0.617195
PH02Gene40202.t1	PS2	7.17311	0.0780277	0.0274683	0	0	0	0	0	0	0	0	0	0.178617	0.011944
PH02Gene41099.t1	PS2	1.38479	0	0	0	0	0	0	0	0	0	0	0	0	0
PH02Gene41413.t1	PS2	5.41686	0.00308467	0.024808	0.00394467	0	0	0	0	0	0	0	0	0	0
PH02Gene41981.t1	PS2	8.98888	0	0.00347733	0	0	0	0	0	0	0	0	0.0390333	0.015148	0.246442
PH02Gene42389.t1	PS2	142.969	0.0396193	0.0162033	0.0131867	0	0.054347	0	0	0	0	0	0	0.309231	0.309231
PH02Gene42501.t1	PS2	1.85613	0	0	0.00865633	0	0	0	0	0	0.071718	0.0531985	0.205728	0.00367633	0.035706
PH02Gene42937.t1	PS2	3.62048	0	0.106026	0.019177	0	0	0	0	0	0	0	0	0.00431867	0.027328
PH02Gene43476.t1	PS2	8.39285	0	0	0.00732767	0	0	0	0	0	0	0	0	0.132967	0.046433
PH02Gene43581.t1	PS2	1.18786	0	0	0	0	0	0	0	0	0	0	0	0.122433	0.06099
PH02Gene43656.t1	PS2	2.47687	0.0136043	0	0	0	0	0	0	0	0	0.022383	0	0.0184673	0.942789
PH02Gene45734.t1	PS2	8.51601	0.0519317	0.412696	0.480963	0	0	0	0	0	0	0	0	0	0
PH02Gene45830.t1	PS2	3.44537	0	0	0.0395617	0	0	0	0	0	0	0	0	0	0.027829
PH02Gene45837.t1	PS2	6.72962	0	0	0	0	0	0	0	0	0	0	0	0	0
PH02Gene46454.t1	PS2	2.22986	0.581665	0.17232	0.138583	0	0	0	0	0	0	0	0	0.107705	0.968387
PH02Gene46844.t1	PS2	3.87748	0.00898433	0.0195747	0	0.109524	0	0.294972	0.715397	0.239459	0.529771	0.368706	0.222468	0.511825	0.337756
PH02Gene46946.t1	PS2	27.9054	0.00595633	0	0	0	0	0	0	0	0	0	0	0.01822	0
PH02Gene47132.t1	PS2	4.34739	0.096174	0.0375907	0	0	0	0	0.0745997	0.142196	0.441983	0.163059	0.157553	0.185302	0.590945
PH02Gene47308.t1	PS2	58.8813	0	0.65862	0	0	0.0703373	0	0	0	0	0	0	0.208801	0.74614
PH02Gene47486.t1	PS2	2.12304	0	0	0	0	0	0	0	0	0	0	0	0	0
PH02Gene47791.t1	PS2	1.2473	0.14298	0.0247587	0.0858067	0	0	0	0	0	0	0	0.018731	0.780821	0.051466
PH02Gene48050.t1	PS2	15.2631	0	0	0	0	0	0	0	0	0	0	0	0	0.002664
PH02Gene48074.t1	PS2	1.18028	0	0	0	0	0	0	0	0	0	0	0	0.0540357	0
PH02Gene48339.t1	PS2	3.18261	0.00718467	0.00818533	0	0	0	0	0	0	0	0	0.044438	0.186212	0.341192
PH02Gene48818.t1	PS2	1.59524	0	0	0	0	0	0	0	0	0	0	0	0	0.060141
PH02Gene49307.t1	PS2	15.1043	0	0	0	0	0	0	0	0	0	0	0	0	0.027589
PH02Gene49674.t1	PS2	3.88527	0.407873	0.0284647	0.733807	0	0	0	0	0.28845	0	0	0	0.136839	0.263878
PH02Gene49714.t1	PS2	7.11904	0.00938633	0	0	0	0	0	0	0	0	0	0.398815	0.0139417	0.006643
PH02Gene49734.t1	PS2	49.0289	0.04079	0.807463	0.701782	0	0	0	0	0	0	0	0	0.017789	0
PH02Gene50204.t1	PS2	32.2577	0.00943533	0.341837	0.171837	0	0	0	0	0	0	0	0	0.139765	0.467627
PH02Gene50222.t1	PS2	4.15469	0	0	0	0	0	0	0	0	0	0	0	0	0.037612
PH02Gene50253.t1	PS2	1.07115	0	0	0.0699297	0	0	0	0	0	0	0	0.0222593	0.0458923	0.027344
PH02Gene50310.t1	PS2	1.82224	0.0189897	0	0	0	0	0	0	0	0	0	0	0.0191853	0.675654
PH02Gene50477.t1	PS2	1.08279	0	0	0.00692	0	0	0	0	0	0	0	0	0	0.242572
PH02Gene50478.t1	PS2	1.16525	0	0	0.00607267	0	0	0	0	0	0	0	0	0	0.205503
PH02Gene50575.t2	PS2	124.746	0.00835667	0.0103787	0	0	0	0	0.217899	0	0	0	0.094654	0.221518	0.975807
PH02Gene51053.t1	PS2	8.66135	0	0.135428	0	0	0	0	0	0	0	0	0	0.00885167	0.71151
PH02Gene01358.t1	PS3	2.80583	0	0	0	0	0	0	0	0	0	0	0	0.208449	0
PH02Gene02043.t1	PS3	1.17689	0	0	0	0	0	0	0	0	0	0	0	0.763156	0.091615
PH02Gene02275.t1	PS3	8.56946	0.111899	0.0897343	0.0249377	0	0	0	0	0	0	0	0	0	0.046598
PH02Gene02565.t1	PS3	1.00285	0	0	0	0	0	0	0	0	0	0	0	0.00646433	0
PH02Gene03300.t1	PS3	13.7118	0	0	0	0	0	0	0	0	0	0	0	0	0
PH02Gene03585.t1	PS3	2.99402	0	0	0	0	0	0	0	0	0	0	0	0.0512597	0.098882
PH02Gene03806.t1	PS3	4.47052	0.035748	0	0	0	0	0	0	0	0	0	0	0.265465	0.678118
PH02Gene04244.t1	PS3	3.10812	0.0408863	0.0111967	0.021387	0	0	0	0	0	0	0	0	0.239651	0.872165
PH02Gene04325.t1	PS3	18.7482	0	0	0.002452	0	0	0	0	0	0	0	0	0.007831	0.194085
PH02Gene05421.t1	PS3	5.08204	0	0	0	0	0	0	0	0	0	0	0.26325	0	0.307289
PH02Gene05748.t1	PS3	3.57831	0	0.318271	0.0315967	0	0	0	0.637953	0.06966	0	0	0	0	0.182634
PH02Gene06020.t1	PS3	2.00428	0	0	0	0	0	0	0.143672	0	0	0	0	0	0
PH02Gene06628.t1	PS3	5.17175	0	0.120928	0.0786483	0	0	0	0	0	0	0	0	0	0
PH02Gene06747.t1	PS3	2.18614	0.384261	0	0.008076	0	0	0	0	0	0	0	0	0.227997	0.192281
PH02Gene06806.t1	PS3	2.1489	0	0.0838083	0.029404	0	0	0	0.220238	0	0	0	0	0.184905	0.776978
PH02Gene08781.t1	PS3	1.72385	0	0	0	0	0	0	0	0	0	0	0	0	0.100376
PH02Gene09470.t1	PS3	4.77253	0	0.222959	0.0987673	0	0	0	0	0	0	0	0	0	0
PH02Gene09716.t1	PS3	1.03052	0	0	0	0	0	0	0	0	0	0	0	0	0
PH02Gene11035.t1	PS3	2.4979	0	0	0	0	0	0	0	0	0	0	0	0	0.020767
PH02Gene11976.t1	PS3	2.36099	0	0.242913	0.0245873	0.0750717	0	0	0.148875	0	0	0	0	0.0526663	0.504725
PH02Gene12012.t1	PS3	5.46469	0	0.011458	0.0464753	0	0	0	0	0	0	0	0	0.149367	0.042578
PH02Gene12431.t1	PS3	40.5567	0	0	0	0	0	0	0	0	0	0	0	0.41383	0.3593
PH02Gene14247.t1	PS3	6.11488	0.123495	0.0392693	0.0259753	0	0	0	0	0	0	0	0	0.0392047	0.010496
PH02Gene14288.t1	PS3	7.17295	0	0	0	0	0	0	0	0	0	0	0	0	0.01476
PH02Gene14289.t1	PS3	15.0137	0	0	0	0	0	0	0	0	0	0	0	0	0.012358
PH02Gene14559.t1	PS3	27.3681	0	0	0	0	0	0	0	0	0	0	0	0.000608333	0.129157
PH02Gene15365.t1	PS3	7.43286	0.188391	0	0	0	0	0	0	0	0	0	0	0.213876	0.405563
PH02Gene17981.t1	PS3	1.36694	0.127199	0.142194	0.0246983	0	0	0	0	0	0	0	0	0.300456	0.360435
PH02Gene18022.t1	PS3	5.12657	0.601704	0.495506	0.683848	0	0	0	0	0	0	0	0	0.00240033	0.0413
PH02Gene18272.t1	PS3	5.70268	0	0.0184793	0	0	0.705489	0	0	0	0	0	0	0	0
PH02Gene18296.t1	PS3	14.7497	0.0144497	0	0	0	0	0	0	0	0	0	0	0.00473033	0.01476
PH02Gene18485.t1	PS3	3.74507	0	0.090969	0	0	0	0	0	0	0	0	0	0	0.010543
PH02Gene18801.t1	PS3	7.22686	0.29165	0.243266	0	0	0	0	0	0	0	0	0	0.626967	0.993024
PH02Gene20830.t1	PS3	3.40338	0	0	0	0	0	0	0	0	0	0	0.266025	0.0542627	0.053835
PH02Gene20872.t1	PS3	3.60988	0	0	0.005611	0	0	0	0	0	0	0	0	0	0
PH02Gene21084.t1	PS3	5.75533	0	0	0.00841167	0	0	0	0	0	0	0	0	0.00330633	0.001912
PH02Gene21376.t1	PS3	10.8524	0	0.445721	0	0	0	0	0	0	0	0	0	0.0173703	0.076622
PH02Gene21664.t1	PS3	1.31314	0.0113957	0.0733813	0.022348	0	0	0	0.031224	0.332046	0	0.112388	0	0	0.021568
PH02Gene21931.t1	PS3	1.73172	0.229386	0.0663097	0	0	0	0	0	0	0	0	0	0.330057	0.870398
PH02Gene22581.t1	PS3	1.53023	0	0	0	0	0	0	0	0	0	0	0	0.00247767	0.022226
PH02Gene23289.t1	PS3	1.37158	0	0	0	0	0	0	0	0	0	0	0	0.385766	0.036979
PH02Gene23457.t1	PS3	12.9339	0	0.289518	0.0123277	0	0	0	0	0	0	0	0	0.0505253	0.669174
PH02Gene24182.t1	PS3	2.61889	0.0305943	0.115723	0.011447	0	0	0	0	0	0	0	0	0.105585	0.548383
PH02Gene24307.t1	PS3	2.6086	0	0	0	0	0	0	0	0	0	0	0	0	0
PH02Gene24875.t1	PS3	12.1352	0.004475	0	0.0217947	0	0	0	0	0	0	0	0	0.0419607	0.119689
PH02Gene25034.t1	PS3	1.18039	0	0	0	0	0	0	0	0	0	0	0	0	0
PH02Gene25171.t1	PS3	3.21958	0.198004	0.089349	0.0249463	0	0	0	0	0	0.596069	0.602266	0.863781	0.0113637	0.011978
PH02Gene26402.t1	PS3	3.04762	0.0691827	0.032268	0.0537023	0	0	0	0	0	0	0	0	0.007926	0.275807
PH02Gene26501.t1	PS3	11.8957	0	0	0	0	0	0	0	0	0	0	0	0.0717973	0
PH02Gene26555.t1	PS3	1.4761	0	0	0	0	0	0	0	0	0	0	0	0	0
PH02Gene26563.t1	PS3	14.7798	0	0	0	0	0	0.75096	0	0	0	0	0	0	0
PH02Gene26664.t1	PS3	30.825	0	0	0	0	0	0	0	0	0.208107	0	0	0.034115	0.034115
PH02Gene27223.t1	PS3	6.64149	0.416391	0.111092	0.267196	0	0	0	0	0	0	0	0	0	0.098973
PH02Gene27330.t1	PS3	4.55642	0.007343	0.0995077	0.0488387	0	0	0	0	0	0	0	0	0	0.038754
PH02Gene27726.t1	PS3	2.1249	0	0	0	0	0	0	0	0	0	0	0	0.003838	0.003838
PH02Gene28553.t1	PS3	19.5756	0.0113867	0	0	0	0	0	0.099761	0	0	0	0	0	0.005951
PH02Gene29002.t1	PS3	5.9283	0	0	0	0	0	0	0	0	0	0	0	0.0242063	0
PH02Gene29528.t1	PS3	1.03002	0.282264	0.299593	0.11349	0	0	0	0	0	0	0	0	0.0404933	0.273454
PH02Gene29531.t1	PS3	17.4731	0	0	0	0	0	0	0	0	0	0	0	0	0.080454
PH02Gene29833.t1	PS3	8.01203	0.183838	0.215258	0.133597	0	0	0	0	0	0	0	0	0	0.002912
PH02Gene30127.t1	PS3	6.21741	0.0252233	0.240167	0.040562	0	0	0	0	0	0	0	0	0.572139	0.850627
PH02Gene30140.t1	PS3	6.54127	0	0	0	0	0	0	0	0	0	0	0	0.00338133	0.024127
PH02Gene30739.t1	PS3	1.98993	0	0	0.013593	0	0	0	0	0	0	0	0	0	0
PH02Gene30765.t1	PS3	1.71939	0.0263283	0	0.0122987	0	0	0	0	0	0	0	0	0	0.033789
PH02Gene30854.t1	PS3	8.38962	0	0	0	0	0	0	0	0	0	0	0	0.096545	0.082814
PH02Gene31819.t1	PS3	12.8331	0	0	0	0	0	0	0	0	0	0	0	0.00884967	0.09024
PH02Gene32102.t1	PS3	21.0968	0	0	0	0	0	0	0	0.435772	0	0	0	0	0.317587
PH02Gene32313.t1	PS3	8.42466	0	0	0	0	0	0	0	0	0	0	0	0.0107483	0.102597
PH02Gene32495.t1	PS3	1.00507	0	0	0	0	0	0	0	0	0	0	0	0	0
PH02Gene32496.t1	PS3	20.1711	0	0	0	0	0	0	0	0	0	0	0	0	0
PH02Gene32497.t1	PS3	1.09698	0	0	0	0	0	0	0	0	0	0	0	0	0
PH02Gene32498.t1	PS3	43.4165	0	0	0	0	0	0	0	0	0	0	0	0	0
PH02Gene32666.t1	PS3	10.0868	0	0	0	0	0	0	0	0	0	0	0	0.217879	0.286999
PH02Gene33559.t1	PS3	10.144	0	0.0620033	0.017101	0	0	0	0	0	0	0	0	0	0.040943
PH02Gene33805.t1	PS3	2.65592	0	0	0.01982	0.022908	0	0	0	0	0.079819	0	0	0.005612	0.045392
PH02Gene35065.t1	PS3	3.86512	0	0	0	0	0	0	0	0	0	0	0	0	0
PH02Gene35757.t1	PS3	1.01997	0	0	0.0456517	0	0.243497	0	0	0	0	0.37451	0	0.006214	0.021885
PH02Gene35759.t1	PS3	5.07133	0	0	0.00213533	0	0	0	0	0	0	0	0	0	0
PH02Gene35835.t1	PS3	10.149	0	0.0261453	0	0.0598397	0	0	0	0	0	0	0.0574233	0.100441	0.24837
PH02Gene35837.t1	PS3	30.7001	0.00970133	0.243767	0	0.080045	0	0	0	0	0	0	0.0175023	0.123827	0.416673
PH02Gene37156.t1	PS3	11.1306	0	0	0.012852	0	0	0	0	0	0	0	0	0	0
PH02Gene37404.t1	PS3	1.95954	0.635418	0.330421	0.329119	0.569357	0.422501	0.276948	0.704481	0	0.015315	0	0.605012	0.968871	0.31897
PH02Gene38152.t1	PS3	13.1935	0	0.0382263	0.008344	0	0	0	0	0	0	0	0	0.88152	0.184794
PH02Gene38308.t1	PS3	3.07065	0	0	0	0.0106607	0	0	0	0	0	0.107141	0	0.00372267	0.118134
PH02Gene38615.t1	PS3	2.55715	0	0.171288	0	0	0	0	0.336053	0	0	0	0	0.00375433	0.150016
PH02Gene38735.t1	PS3	9.24302	0	0	0.00352433	0	0	0	0	0	0	0	0	0.000816667	0.013244
PH02Gene38736.t1	PS3	3.99219	0	0	0.002704	0	0	0	0	0	0	0	0	0	0.020397
PH02Gene38738.t1	PS3	3.0127	0	0	0	0	0	0	0	0	0	0	0	0	0.076692
PH02Gene39038.t1	PS3	3.05457	0.00369833	0.005831	0	0	0	0	0	0	0	0	0	0.0280697	0.022804
PH02Gene39325.t1	PS3	6.99174	0.902158	0.164697	0.0373783	0	0	0	0	0	0	0	0	0.469925	0.304184
PH02Gene40275.t1	PS3	21.57	0	0.162977	0.000899	0	0	0	0.870113	0.790462	0.306462	0.021437	0.078966	0.003195	0.485133
PH02Gene40276.t1	PS3	22.9705	0.005588	0.0663817	0.0120877	0	0	0	0	0	0	0	0.848163	0.00181333	0.229915
PH02Gene40476.t1	PS3	21.4588	0.008596	0	0	0	0	0	0	0	0	0.706564	0	0.786911	0.786911
PH02Gene41452.t1	PS3	1.90446	0	0	0.0242967	0	0.19174	0	0	0	0	0	0	0	0
PH02Gene41887.t1	PS3	1.74029	0.0881113	0	0	0	0	0	0	0	0	0	0	0.045418	0.213211
PH02Gene42014.t1	PS3	5.0843	0.00741667	0.0632323	0.0111243	0	0	0	0.463778	0.91516	0.048424	0.125527	0	0	0.071876
PH02Gene42135.t1	PS3	2.00165	0.120127	0.0219387	0	0	0	0	0	0	0	0	0.503907	0.913502	0.458935
PH02Gene42607.t1	PS3	5.90079	0.00740633	0	0.00830767	0	0	0	0	0	0	0	0	0	0
PH02Gene42622.t2	PS3	2.96747	0	0	0	0	0	0	0	0	0.0550087	0	0	0.002434	0.058763
PH02Gene42801.t1	PS3	19.5161	0	0.636422	0.550282	0	0	0	0	0	0	0	0	0	0
PH02Gene43009.t1	PS3	17.597	0.0113897	0	0	0	0	0	0	0	0	0	0	0	0.01166
PH02Gene45988.t1	PS3	1.56136	0.136372	0.112291	0.256743	0	0	0	0.132162	0	0	0	0	0.257152	0.969497
PH02Gene46530.t1	PS3	43.8718	0.00868633	0.263565	0	0.074198	0	0	0	0	0	0	0.0698697	0.182746	0.675903
PH02Gene46863.t3	PS3	1.64414	0.0235827	0.138295	0	0.541289	0	0.0815217	0	0.333951	0.200105	0.286896	0.148768	0.660775	0.458167
PH02Gene47504.t1	PS3	1.75573	0	0.0239107	0	0	0	0	0	0	0	0	0	0	0
PH02Gene47506.t1	PS3	5.59711	0	0.0357883	0	0	0	0	0	0	0	0	0	0.00703167	0
PH02Gene47535.t1	PS3	4.78453	0	0	0	0	0	0	0	0	0	0	0	0	0
PH02Gene48298.t1	PS3	9.08115	0.078382	0.207942	0.101092	0.283011	0	0	0	0	0	0	0	0.096589	0.215177
PH02Gene48624.t1	PS3	16.5866	0.0610827	0.0598167	0.0151533	0	0	0	0	0	0	0	0	0	0.013888
PH02Gene48768.t1	PS3	9.07924	0	0	0	0	0	0	0	0	0	0	0	0	0
PH02Gene48857.t1	PS3	1.31676	0	0	0	0	0	0	0	0	0	0.551011	0	0.003393	0.098881
PH02Gene49028.t1	PS3	1.71505	0	0.442349	0	0	0	0	0.014621	0	0	0	0.004022	0.00376667	0.058007
PH02Gene49306.t1	PS3	2.46244	0.0330447	0.0468947	0.135478	0	0	0	0	0	0.0464577	0.167109	0	0.033055	0.284287
PH02Gene49485.t1	PS3	43.2496	0.0152633	0	0.162261	0.434826	0	0	0	0	0	0	0	0.0864233	0.515515
PH02Gene50151.t1	PS3	36.7966	0.025872	0.213273	0	0.417925	0	0	0	0	0	0	0.0437867	0.107967	0.331591
PH02Gene50367.t1	PS3	11.1817	0	0	0	0	0	0	0	0	0	0	0	0	0.159718
PH02Gene50976.t1	PS3	2.60153	0	0	0	0	0	0	0	0	0	0	0	0	0
PH02Gene51247.t1	PS3	25.918	0	0	0	0	0	0	0	0	0	0	0	0	0
PH02Gene00030.t1	PS4	1.11855	0	0	0	0	0	0	0	0	0	0	0	0.00550667	0
PH02Gene00136.t1	PS4	25.1244	0.0216933	0	0.099482	0	0	0	0	0	0	0	0	0	0.023882
PH02Gene00146.t1	PS4	5.35216	0.111712	0	0	0	0	0	0	0	0	0	0	0.129218	0.371991
PH02Gene00662.t1	PS4	40.6221	0	0.100005	0.0248053	0	0	0	0	0	0	0	0	0	0.007748
PH02Gene01045.t1	PS4	1.14533	0.308872	0.393873	0.363382	0	0.619299	0	0.449863	0	0	0	0.116312	0.152307	0.139618
PH02Gene01220.t1	PS4	2.04894	0	0	0.00862533	0	0	0	0	0	0	0	0	0.014217	0.191124
PH02Gene01736.t1	PS4	12.549	0	0	0	0	0	0	0	0	0	0	0	0.006558	0.016579
PH02Gene01796.t1	PS4	1.58432	0	0	0	0	0	0	0	0	0	0	0.113115	0.002421	0.034008
PH02Gene01804.t1	PS4	2.26697	0.187809	0.208128	0	0	0	0	0	0.324298	0.106906	0	0.697226	0.085965	0.119666
PH02Gene02136.t1	PS4	6.03466	0.00156467	0.0300247	0	0	0	0	0.155736	0	0	0	0	0.174413	0.039345
PH02Gene02172.t1	PS4	1.29485	0	0.0153647	0	0.284004	0	0	0	0	0	0	0	0.00814733	0.015926
PH02Gene02222.t1	PS4	7.3139	0	0	0	0	0	0	0	0	0	0	0	0	0.01607
PH02Gene02297.t1	PS4	15.5514	0	0.00951233	0.058864	0	0	0	0	0	0	0	0	0	0
PH02Gene02575.t1	PS4	20.5157	0.1279	0.0933097	0.0847687	0	0	0	0	0	0	0	0	0	0.024757
PH02Gene02811.t1	PS4	11.4043	0.079517	0.0965743	0.008118	0	0	0	0	0.132946	0.019718	0	0	0.578891	0.369525
PH02Gene03466.t1	PS4	3.41365	0.0370153	0.0476293	0	0	0	0	0	0	0.103274	0.344049	0.881827	0.084909	0.096815
PH02Gene03609.t1	PS4	49.234	0	0.115918	0	0	0	0	0	0	0.778639	0	0	0	0.429058
PH02Gene03637.t1	PS4	19.5048	0	0	0	0	0	0	0	0	0	0	0	0	0.052995
PH02Gene04019.t1	PS4	1.95642	0	0	0	0	0	0	0	0	0	0	0	0	0
PH02Gene04162.t1	PS4	2.07555	0	0.027402	0.00658233	0.908978	0	0.751867	0.745537	0	0	0	0	0	0.012457
PH02Gene04263.t1	PS4	1.35779	0.005471	0	0	0	0	0	0	0	0	0	0	0	0.015823
PH02Gene04674.t1	PS4	14.0574	0	0	0.0235253	0	0	0	0	0	0	0	0	0	0.018047
PH02Gene04770.t1	PS4	1.13864	0	0	0	0	0	0	0	0	0	0	0	0.0142843	0
PH02Gene04844.t1	PS4	41.4286	0	0	0	0	0	0	0	0	0	0	0	0.040394	0.109339
PH02Gene05167.t1	PS4	2.38815	0	0.0261217	0	0	0	0	0	0	0	0	0	0	0
PH02Gene05281.t1	PS4	29.5325	0	0	0	0	0	0	0	0	0	0	0	0.00783833	0.013695
PH02Gene05345.t1	PS4	8.3157	0.0658423	0	0.00654233	0	0	0	0	0	0	0	0	0	0.032731
PH02Gene05842.t1	PS4	3.80828	0.00441133	0	0	0.171814	0	0	0.0414433	0	0	0	0	0.004356	0.013817
PH02Gene06084.t1	PS4	1.23392	0	0	0	0	0	0	0	0	0	0	0	0.00998	0.007988
PH02Gene06100.t1	PS4	2.36811	0	0	0	0.311382	0	0	0	0	0	0	0	0.0706853	0.081776
PH02Gene06697.t1	PS4	1.33274	0.0498787	0.01895	0.177598	0	0	0	0	0	0	0	0	0.344949	0.232528
PH02Gene06716.t1	PS4	8.37908	0.01466	0	0	0	0	0	0	0	0	0	0	0.245685	0.176169
PH02Gene06885.t1	PS4	58.4249	0	0.080698	0.153973	0	0	0	0	0	0	0	0	0	0.338736
PH02Gene07335.t1	PS4	3.43971	0.00903167	0.101037	0.168744	0.521995	0	0	0	0	0	0	0.381887	0.552037	0.570222
PH02Gene07624.t1	PS4	8.54025	0.126526	0	0	0	0	0	0	0	0.580779	0	0	0.0338647	0.071123
PH02Gene07951.t1	PS4	10.4534	0	0	0	0	0	0	0	0	0	0	0	0.185342	0.058687
PH02Gene07954.t1	PS4	1.37435	0.0390477	0.0894217	0	0	0	0	0	0	0	0	0.582987	0.0933053	0.243071
PH02Gene08047.t1	PS4	1.60064	0.15729	0.130358	0.721573	0.139428	0.957111	0.189111	0.119743	0	0	0	0	0	0.752597
PH02Gene08462.t1	PS4	1.13877	0	0	0	0	0	0	0	0	0	0	0	0	0.026355
PH02Gene08697.t1	PS4	9.94612	0	0	0	0	0	0	0	0	0	0	0	0	0
PH02Gene08861.t1	PS4	4.69483	0.0560893	0	0	0	0	0	0	0	0	0	0	0	0.069047
PH02Gene09082.t1	PS4	6.94105	0.011731	0	0	0	0	0	0	0	0	0	0	0.00269467	0.478269
PH02Gene09182.t1	PS4	49.4863	0.079062	0	0.013077	0	0	0	0	0	0	0	0	0	0.020194
PH02Gene09217.t1	PS4	1.0251	0	0	0	0	0	0	0	0	0	0	0	0	0
PH02Gene09487.t1	PS4	1.06672	0	0	0	0	0	0	0	0	0	0	0	0	0
PH02Gene09505.t1	PS4	4.18528	0.0107813	0.022536	0.00548967	0.158649	0	0	0	0	0	0	0	0	0.03507
PH02Gene09837.t1	PS4	7.12798	0.435159	0.404782	0.770533	0.243721	0.561439	0	0	0	0.162705	0	0	0.0499637	0.489942
PH02Gene10026.t1	PS4	3.75113	0	0	0	0.512536	0	0	0	0	0	0	0	0.0854423	0.279046
PH02Gene10724.t1	PS4	5.29615	0	0	0	0	0	0	0	0	0	0	0	0.00483	0.040638
PH02Gene10785.t1	PS4	2.86728	0	0	0	0	0	0	0	0	0	0	0	0	0.015151
PH02Gene10800.t1	PS4	1.56843	0	0	0	0	0	0	0	0	0	0	0	0.0118743	0.00611
PH02Gene10923.t1	PS4	8.83294	0	0	0	0	0	0	0	0	0.196029	0	0.481845	0.244341	0.053998
PH02Gene10956.t1	PS4	2.77448	0.0227107	0.0940453	0	0	0	0	0	0	0	0	0	0	0.012213
PH02Gene11011.t1	PS4	9.9113	0.04352	0.183579	0.133753	0	0	0	0	0	0	0	0	0	0
PH02Gene11316.t1	PS4	1.69538	0.0720123	0.184132	0.314471	0	0	0	0.229131	0	0	0	0	0.35523	0.308766
PH02Gene11701.t1	PS4	11.0802	0.038871	0	0	0	0	0	0	0	0	0	0	0	0.01102
PH02Gene11875.t1	PS4	29.9872	0.0155053	0	0.00702067	0	0	0	0	0	0	0	0	0.852927	0.35694
PH02Gene12120.t1	PS4	25.2594	0	0	0	0	0	0	0	0	0	0	0	0	0.044516
PH02Gene12348.t1	PS4	3.40575	0	0.04992	0	0	0	0	0	0	0	0	0	0.0482	0.187315
PH02Gene12645.t1	PS4	4.81883	0.027718	0.0190513	0	0	0	0	0	0	0	0	0	0.381484	0.350984
PH02Gene12748.t1	PS4	1.20394	0.0342747	0.035592	0.011759	0	0	0	0	0	0	0	0	0.736695	0.882284
PH02Gene13232.t1	PS4	2.38304	0.0222273	0.0135583	0	0	0	0	0	0	0	0	0	0.0189043	0.244914
PH02Gene13277.t1	PS4	1.24604	0.013076	0	0.006014	0.27606	0	0	0	0	0	0	0	0.0269433	0
PH02Gene14285.t1	PS4	23.2017	0	0	0	0	0	0	0	0	0	0	0	0.0179697	0.072332
PH02Gene14292.t1	PS4	2.61391	0	0	0	0	0	0	0	0	0	0	0	0	0
PH02Gene14427.t1	PS4	1.22443	0.123875	0.0379443	0.0238303	0	0	0	0	0	0	0	0	0.177727	0
PH02Gene14600.t1	PS4	2.92445	0.471667	0.256595	0.0669023	0	0	0	0	0	0.200988	0	0.225864	0.501197	0.289342
PH02Gene14824.t1	PS4	3.90859	0	0	0	0	0	0	0	0	0	0	0	0	0
PH02Gene15152.t1	PS4	1.98025	0.00447567	0.00997667	0.0372003	0	0	0	0	0	0	0	0	0.081196	0.092733
PH02Gene15600.t1	PS4	1.65043	0	0	0.0129247	0	0	0	0	0	0	0	0	0	0.035756
PH02Gene15939.t1	PS4	2.57037	0.0153663	0.0296473	0.00381567	0	0	0	0	0	0	0	0	0.00426533	0.181235
PH02Gene16207.t1	PS4	2.89578	0	0	0	0	0	0	0	0	0	0	0	0.0710727	0.008434
PH02Gene16270.t1	PS4	4.57161	0.0156307	0	0	0	0	0	0	0	0	0	0	0	0.009478
PH02Gene16273.t1	PS4	1.02968	0	0	0	0	0	0	0	0	0	0	0	0	0.061842
PH02Gene16466.t1	PS4	1.50706	0	0	0	0	0	0	0	0	0	0	0	0	0
PH02Gene16467.t1	PS4	1.63006	0	0	0.012656	0	0	0	0	0	0	0	0	0	0
PH02Gene16777.t1	PS4	2.83372	0.0130903	0	0	0	0	0	0	0.205195	0	0	0	0.008839	0.013756
PH02Gene17288.t1	PS4	2.85842	0.0284227	0.0286573	0.0158747	0	0	0	0.124309	0.260632	0.670115	0.092621	0	0	0.678625
PH02Gene18306.t1	PS4	6.13408	0	0	0	0	0	0	0	0	0	0	0	0.074978	0.258502
PH02Gene18583.t1	PS4	59.916	0.0829027	0.00273067	0.0763547	0	0	0	0	0	0	0	0	0.00384033	0.083929
PH02Gene18627.t1	PS4	1.73808	0.008848	0.0455443	0.0653397	0	0.142891	0	0.304696	0	0.102694	0	0	0.627723	0.363954
PH02Gene18878.t1	PS4	1.49084	0.0313303	0.0645027	0.111911	0.145936	0	0	0	0	0.038522	0	0	0	0.15789
PH02Gene19559.t1	PS4	3.9299	0.098386	0.0559623	0.195341	0	0	0	0	0	0	0	0	0.000198667	0.099528
PH02Gene19669.t1	PS4	1.31709	0.009968	0.319462	0.0213247	0	0	0	0	0	0	0	0	0	0.020587
PH02Gene19925.t1	PS4	12.1265	0	0	0.00583	0.26639	0	0	0	0	0.127366	0.156645	0	0.00558633	0.027478
PH02Gene20568.t1	PS4	2.52236	0	0	0	0	0	0	0	0	0	0	0	0	0.014292
PH02Gene20630.t1	PS4	46.5377	0.0170247	0	0	0	0	0	0	0	0	0	0	0.220058	0.551231
PH02Gene20905.t1	PS4	1.09219	0	0	0.0321173	0	0	0	0	0	0	0	0	0	0.010198
PH02Gene21429.t1	PS4	5.18874	0	0.0120793	0.110939	0	0	0	0	0	0	0	0	0	0
PH02Gene21793.t1	PS4	41.7531	0.0102617	0	0	0	0	0	0	0	0	0	0	0.833663	0.409347
PH02Gene21840.t1	PS4	3.18466	0	0.01043	0.0457397	0	0	0	0	0	0	0	0	0.038887	0.072263
PH02Gene23308.t1	PS4	2.25667	0.601359	0	0	0	0	0	0	0	0	0	0	0	0.079877
PH02Gene23309.t1	PS4	6.92404	0	0	0.008401	0	0.663343	0	0	0	0	0	0	0.00383033	0.326784
PH02Gene23505.t1	PS4	1.61304	0	0	0.070226	0	0	0	0	0	0	0	0	0.81333	0.99772
PH02Gene23635.t1	PS4	1.36959	0.114777	0	0.024816	0	0	0	0	0	0	0	0	0.08766	0.08766
PH02Gene23671.t1	PS4	5.52547	0	0	0	0	0	0	0	0.0894225	0	0	0	0.0406623	0.081871
PH02Gene24441.t1	PS4	10.1274	0	0	0	0	0	0	0	0	0	0	0	0.117455	0.130148
PH02Gene24593.t1	PS4	7.28828	0.0512867	0	0.009169	0	0	0	0	0	0	0	0	0.033049	0.005495
PH02Gene24765.t1	PS4	1.05857	0	0	0	0	0	0	0	0	0	0	0	0	0.16885
PH02Gene24980.t1	PS4	2.39899	0.383145	0.0923373	0.13415	0.368146	0	0	0	0	0	0	0.054254	0.0322087	0.093382
PH02Gene25156.t1	PS4	1.96668	0.00645767	0.0169927	0.095982	0	0	0	0	0	0	0	0.407832	0.0311507	0.514424
PH02Gene25626.t1	PS4	1.97341	0	0.0594897	0.0168957	0	0	0	0	0	0	0	0	0	0
PH02Gene25726.t1	PS4	3.31156	0	0	0	0	0	0	0	0	0.136777	0	0	0	0.176111
PH02Gene25760.t1	PS4	131.719	0	0	0.0122847	0	0	0	0	0	0	0	0.322069	0	0.025663
PH02Gene25934.t1	PS4	4.5046	0	0	0	0	0	0	0	0	0	0	0	0	0
PH02Gene25947.t1	PS4	4.42635	0	0	0	0	0	0	0	0	0	0	0	0	0.009315
PH02Gene26413.t1	PS4	2.40925	0	0.050944	0.005956	0	0	0	0	0	0	0	0	0	0
PH02Gene26422.t1	PS4	2.7701	0	0	0	0	0	0	0	0	0	0	0	0.047992	0.043316
PH02Gene26424.t1	PS4	1.12614	0	0	0	0	0	0	0	0	0	0	0	0	0
PH02Gene26472.t1	PS4	2.68188	0.0938667	0.0214567	0.029708	0	0	0	0	0	0	0	0.272109	0.30051	0.30051
PH02Gene28155.t1	PS4	15.9951	0	0	0	0	0	0	0	0	0	0	0	0	0
PH02Gene28921.t1	PS4	52.8643	0.107004	0.0600753	0.0918687	0	0	0	0	0	0	0	0	0.121302	0.121302
PH02Gene29001.t1	PS4	5.81974	0	0.00613	0	0	0	0	0	0	0	0	0	0	0
PH02Gene29020.t1	PS4	1.10005	0.0905687	0.13958	0.0892697	0	0	0	0	0	0	0	0.14252	0.131613	0.131613
PH02Gene29069.t1	PS4	1.58105	0.0292367	0.0239133	0.0863797	0	0	0	0	0	0	0	0	0.402744	0.402744
PH02Gene29155.t1	PS4	1.97797	0	0	0.0211167	0	0	0	0	0	0	0	0	0	0
PH02Gene29442.t1	PS4	3.67235	0.0359113	0.121811	0.157243	0	0	0	0	0	0	0	0	0.505593	0.505593
PH02Gene29747.t1	PS4	1.56198	0	0.08241	0	0	0	0	0	0	0	0	0	0	0
PH02Gene29947.t1	PS4	2.03975	0.245292	0.0997167	0.206093	0	0	0	0	0	0	0	0.20003	0.075182	0.075182
PH02Gene29956.t1	PS4	4.4921	0	0.0265907	0	0	0	0	0	0	0.51768	0	0	0.599892	0.599892
PH02Gene30179.t1	PS4	2.72077	0	0	0	0	0	0	0	0	0	0	0	0	0
PH02Gene30237.t1	PS4	1.64481	0	0	0	0	0	0	0	0	0	0	0	0.309899	0.309899
PH02Gene30740.t1	PS4	5.27357	0	0.044806	0.027215	0	0	0	0.420028	0.234316	0.241771	0	0.0617833	0.077617	0.077617
PH02Gene30954.t1	PS4	1.66509	0.138741	0.093868	0.172696	0	0	0	0	0	0	0	0	0.817494	0.817494
PH02Gene32031.t1	PS4	7.94233	0	0	0	0	0	0	0.023381	0	0	0	0	0	0.02594
PH02Gene32532.t1	PS4	8.35001	0.211527	0.0439813	0.15208	0	0.159905	0.538468	0	0	0	0	0	0.933422	0.933422
PH02Gene32599.t1	PS4	1.32007	0.0714837	0.389603	0.315776	0.856028	0	0	0	0	0	0	0	0	0.815086
PH02Gene32805.t1	PS4	44.3745	0	0	0	0	0	0	0	0	0	0	0	0	0.249229
PH02Gene32956.t1	PS4	19.4951	0	0.00929333	0	0	0	0	0	0	0	0	0	0	0
PH02Gene32958.t1	PS4	2.24175	0	0	0	0	0	0	0	0	0	0	0	0.00483833	0
PH02Gene33174.t1	PS4	1.14346	0.155672	0.525442	0	0	0	0	0	0	0	0	0	0.881373	0.881373
PH02Gene34392.t1	PS4	1.08026	0.0839197	0.192055	0.069454	0	0	0	0.174603	0.19919	0.419213	0	0.091989	0.212838	0.318994
PH02Gene34875.t1	PS4	6.49224	0.002215	0	0	0	0	0	0	0	0	0	0	0.716318	0.716318
PH02Gene35133.t1	PS4	16.3802	0	0	0	0	0	0	0	0	0	0	0	0	0
PH02Gene35354.t1	PS4	1.05516	0.082899	0.159467	0.0994577	0	0	0	0	0	0	0	0	0.028998	0.028998
PH02Gene35454.t1	PS4	2.57764	0.170259	0.45996	0.509499	0.88084	0	0	0	0	0	0	0	0.113596	0.113596
PH02Gene36783.t1	PS4	2.91246	0	0.0503007	0	0	0	0	0	0	0	0	0	0.078529	0.078529
PH02Gene36798.t1	PS4	22.8299	0.0229047	0	0.00324033	0	0	0	0	0	0	0	0	0.664406	0.46365
PH02Gene37079.t1	PS4	1.52175	0.00387833	0	0.0668173	0	0	0	0	0	0	0	0	0.0221843	0.039411
PH02Gene38777.t1	PS4	1.6752	0	0	0	0	0	0	0	0	0	0	0	0	0
PH02Gene39327.t1	PS4	4.22044	0.176368	0.0345933	0	0	0	0	0	0	0	0	0.759394	0.796917	0.796917
PH02Gene39412.t1	PS4	1.94463	0	0	0	0	0	0	0.0823097	0	0	0	0	0	0.004437
PH02Gene39425.t1	PS4	1.8824	0.0254363	0.113302	0.104615	0	0	0	0	0	0	0	0.343354	0	0.331635
PH02Gene39652.t1	PS4	3.67375	0	0	0.004918	0	0	0	0	0	0	0	0	0.101817	0.142631
PH02Gene39658.t1	PS4	1.69307	0.0493117	0.07654	0	0	0	0	0	0	0	0	0	0.050617	0.050617
PH02Gene39800.t1	PS4	2.21909	0	0	0	0	0	0	0	0	0	0	0	0	0.018295
PH02Gene40708.t1	PS4	1.76692	0.025635	0	0	0	0	0	0	0	0	0	0.162382	0.20409	0.565721
PH02Gene40936.t1	PS4	3.00962	0.0173967	0	0.009031	0	0	0	0	0	0	0	0	0	0
PH02Gene41267.t1	PS4	4.42098	0	0	0	0	0.156008	0	0	0	0	0	0	0	0
PH02Gene41321.t1	PS4	10.6745	0.0778667	0.0410893	0.23769	0.3105	0	0	0	0	0	0	0.143756	0.00537567	0.016783
PH02Gene41510.t1	PS4	3.67817	0.225712	0.482258	0.231133	0	0	0	0	0	0	0	0.028043	0.211425	0.211425
PH02Gene41776.t1	PS4	34.1897	0.599949	0.165663	0.0762627	0	0	0	0.173573	0	0	0	0.210341	0.652531	0.652531
PH02Gene42190.t1	PS4	3.98174	0	0.129846	0.0576763	0	0	0	0	0	0	0	0	0	0
PH02Gene42286.t1	PS4	4.44282	0	0	0	0	0	0	0	0	0	0	0	0	0
PH02Gene42625.t1	PS4	3.07004	0.0259483	0.464178	0	0	0.399394	0	0.574396	0	0	0	0	0.556008	0.556008
PH02Gene42838.t1	PS4	48.2383	0	0	0	0	0	0	0	0	0	0	0	0.064276	0.064276
PH02Gene43126.t1	PS4	29.7662	0.0245503	0	0	0	0	0	0	0	0	0	0	0.242597	0.132583
PH02Gene43198.t1	PS4	4.35894	0	0	0	0	0	0	0	0	0	0	0	0	0
PH02Gene43238.t1	PS4	2.15463	0	0.011073	0	0	0	0	0	0	0	0	0	0	0.179126
PH02Gene43422.t1	PS4	1.40213	0.0723803	0.128282	0	0	0	0	0	0	0	0	0	0.0506367	0.326159
PH02Gene43702.t1	PS4	16.7849	0.282719	0.0170047	0.0313313	0	0	0	0	0.25207	0.121708	0	0	0.0101113	0.15417
PH02Gene43713.t1	PS4	56.6957	0	0	0	0	0	0	0	0	0	0	0	0.637648	0.637648
PH02Gene43863.t1	PS4	6.52516	0	0	0	0	0	0	0	0	0	0	0	0	0
PH02Gene43897.t1	PS4	1.07993	0	0.0970227	0.261055	0	0	0	0	0	0	0	0	0.129003	0.129003
PH02Gene44094.t1	PS4	1.37629	0.025752	0.0770213	0.0274983	0	0	0	0	0	0	0	0	0	0
PH02Gene44352.t1	PS4	10.6925	0	0	0.030622	0	0	0	0	0	0	0	0	0.0525497	0.112241
PH02Gene44353.t1	PS4	26.7304	0.00168233	0	0.0843083	0	0	0	0	0	0	0	0	0.152146	0.145951
PH02Gene44548.t1	PS4	14.4599	0.003868	0	0	0	0	0	0	0	0	0	0	0.017321	0.017321
PH02Gene44988.t1	PS4	1.53652	0	0	0	0	0	0	0	0	0	0	0	0	0
PH02Gene44990.t1	PS4	2.05873	0	0	0	0	0	0	0	0	0	0	0	0	0
PH02Gene45166.t1	PS4	1.57746	0.057421	0.00853367	0.0968357	0.010837	0	0	0	0	0	0.020889	0.404009	0.010423	0.010423
PH02Gene45192.t1	PS4	3.21196	0	0	0	0	0	0	0	0	0	0	0	0.000408	0.000408
PH02Gene45559.t1	PS4	2.75844	0.0134143	0.0159	0.000563333	0.305653	0	0	0.153141	0	0	0	0	0.0112907	0.101797
PH02Gene45562.t1	PS4	3.39144	0	0	0	0	0	0	0	0	0	0	0	0.000584333	0.040849
PH02Gene45608.t1	PS4	1.39853	0.341789	0.686477	0.0985077	0.920896	0	0	0	0	0	0	0	0.00653467	0.147363
PH02Gene45814.t1	PS4	6.63776	0	0	0	0	0	0	0	0	0	0	0	0.016941	0.016941
PH02Gene46786.t1	PS4	3.29827	0.064177	0	0	0	0	0	0	0	0	0	0	0.977414	0.977414
PH02Gene46896.t1	PS4	6.00054	0	0.0327617	0.0226907	0	0	0	0	0	0	0	0	0	0
PH02Gene47331.t1	PS4	7.19404	0	0	0	0	0	0	0	0	0	0	0	0.0575017	0.115474
PH02Gene48072.t1	PS4	22.2332	0	0.11829	0	0	0	0	0	0	0	0	0.505119	0.178255	0.572662
PH02Gene48986.t1	PS4	4.9227	0	0	0	0	0	0	0.020762	0	0	0	0	0	0.00689
PH02Gene49058.t1	PS4	1.03038	0	0.070394	0.0278643	0.008211	0	0	0	0	0.1057	0	0	0.135863	0.360858
PH02Gene49754.t1	PS4	1.31958	0	0	0	0	0	0	0	0	0.008731	0	0	0	0.014458
PH02Gene49755.t1	PS4	4.42244	0	0	0	0	0	0	0	0	0.152811	0	0	0	0
PH02Gene49862.t1	PS4	46.2016	0.0619823	0	0	0	0	0	0	0	0	0	0	0.014817	0.04126
PH02Gene50702.t1	PS4	1.01988	0	0	0	0	0	0	0	0	0	0	0	0	0
PH02Gene50961.t1	PS4	4.25591	0	0	0	0	0	0	0	0	0	0	0	0.0435163	0.162985
PH02Gene51227.t1	PS4	1.89041	0	0.00725667	0.014731	0	0.033312	0	0	0	0	0	0	0	0.024247
PH02Gene51474.t1	PS4	2.15929	0.185568	0.113884	0	0	0.202493	0	0	0	0	0	0.727068	0.060679	0.07286
PH02Gene00548.t1	PS5	1.50642	0.00983533	0	0	0	0	0	0	0	0	0	0.493659	0.395577	0.395577
PH02Gene00661.t1	PS5	10.5363	0	0	0	0	0	0	0	0	0	0	0	0.014958	0.014958
PH02Gene02511.t1	PS5	1.22176	0.253389	0.351428	0.371236	0	0.438831	0	0	0	0.505477	0.621734	0.298523	0.446599	0.446599
PH02Gene05923.t1	PS5	4.96273	0.356736	0.012807	0.043324	0	0	0	0	0	0.18183	0.405583	0.648048	0.650998	0.650998
PH02Gene14406.t1	PS5	14.2116	0	0	0	0	0	0	0	0	0	0	0	0.497365	0.497365
PH02Gene15340.t1	PS5	4.74586	0	0	0	0	0	0	0	0	0	0	0	0.03356	0.03356
PH02Gene15572.t1	PS5	19.5734	0	0	0	0	0	0	0	0	0	0	0	0.070947	0.070947
PH02Gene18387.t3	PS5	7.65815	0.0240293	0.0140533	0.0137587	0	0	0	0	0	0	0	0	0.025258	0.025258
PH02Gene18781.t1	PS5	6.65851	0	0.174958	0.07436	0	0	0	0	0	0	0	0	0.015405	0.015405
PH02Gene22482.t1	PS5	2.07478	0.0383303	0.0186333	0.0101513	0	0	0	0	0	0	0	0	0.610993	0.610993
PH02Gene22494.t1	PS5	3.14281	0.157674	0.133715	0	0	0	0	0.389447	0	0.139418	0	0	0.496247	0.496247
PH02Gene24192.t1	PS5	10.2998	0.026897	0.0724887	0	0	0	0	0	0	0	0	0	0	0
PH02Gene24600.t1	PS5	4.52549	0	0.0151763	0.042583	0	0	0	0	0	0	0	0	0.028391	0.028391
PH02Gene35580.t1	PS5	12.2447	0	0.0149953	0	0	0	0	0	0	0	0	0.876394	0.085043	0.085043
PH02Gene37609.t1	PS5	9.69338	0.382299	0.03061	0	0	0	0	0	0	0	0	0	0.028559	0.028559
PH02Gene39369.t1	PS5	4.83187	0	0	0	0	0	0	0	0	0	0	0	0.009037	0.009037
PH02Gene41386.t1	PS5	1.57091	0.154	0.0174567	0	0	0	0	0	0	0	0	0	0.260928	0.260928
PH02Gene44310.t1	PS5	18.6686	0	0.203082	0	0	0	0	0	0	0.165488	0	0	0.046179	0.046179
PH02Gene47625.t1	PS5	1.0984	0	0	0	0	0	0	0	0	0	0	0	0.35655	0.35655
PH02Gene00581.t1	PS6	2.99371	0.570101	0.138151	0.0183153	0	0	0	0	0	0.422108	0	0.109497	0.384638	0.384638
PH02Gene01391.t1	PS6	1.99458	0.00224433	0	0	0	0	0	0	0	0	0	0	0	0
PH02Gene03196.t1	PS6	7.33497	0.00922467	0.010654	0.0204007	0	0	0	0	0	0	0.360563	0.084393	0.047838	0.047838
PH02Gene03220.t1	PS6	2.20659	0	0	0	0	0	0	0	0	0	0	0	0	0
PH02Gene03276.t1	PS6	1.36014	0.436072	0.298032	0.358613	0.663533	0	0	0	0	0.245594	0	0.059739	0.741256	0.741256
PH02Gene04437.t1	PS6	12.3256	0.0101213	0.0315653	0.033788	0	0	0	0.172497	0	0	0	0	0	0
PH02Gene05030.t1	PS6	12.4289	0	0	0	0	0	0	0	0	0	0	0	0	0
PH02Gene05120.t1	PS6	8.32089	0.0284017	0	0.011037	0	0	0	0	0.306304	0	0	0	0	0
PH02Gene05418.t1	PS6	1.46728	0.0994257	0.121441	0	0	0	0	0	0	0	0	0	0.862078	0.862078
PH02Gene05668.t1	PS6	9.95569	0	0.030586	0	0	0	0	0	0	0	0	0	0.013372	0.013372
PH02Gene06377.t1	PS6	9.1697	0.0456733	0.0278813	0.0157267	0	0	0	0	0	0	0	0	0.053016	0.053016
PH02Gene07769.t1	PS6	8.91725	0.0171217	0.034536	0	0	0	0	0.409683	0.82842	0	0	0	0.053129	0.053129
PH02Gene07793.t1	PS6	1.11607	0	0	0	0	0	0	0	0	0	0	0	0.012339	0.012339
PH02Gene09341.t1	PS6	2.52764	0	0.08508	0	0	0	0	0	0	0	0	0.200428	0.573178	0.573178
PH02Gene10717.t1	PS6	2.59046	0	0	0	0	0	0	0	0	0	0	0	0	0
PH02Gene11611.t1	PS6	2.60158	0.0605487	0.0178757	0	0	0	0	0	0	0	0	0	0.915956	0.915956
PH02Gene12812.t2	PS6	1.40643	0.0455207	0.0488727	0.0498307	0	0	0	0.49301	0	0	0	0	0.118381	0.118381
PH02Gene14141.t1	PS6	4.83852	0	0	0	0	0	0	0	0	0	0	0	0	0
PH02Gene14235.t1	PS6	1.21532	0.08822	0.000264333	0.0132727	0	0	0	0	0	0	0	0	0.040477	0.040477
PH02Gene16341.t1	PS6	5.81023	0	0	0.028751	0	0	0	0	0	0	0	0	0.171184	0.171184
PH02Gene17057.t1	PS6	9.77922	0	0	0	0	0	0	0	0	0	0	0	0.242928	0.242928
PH02Gene17600.t1	PS6	1.70682	0	0.0328573	0.0121423	0	0	0	0	0	0	0	0.106348	0.463426	0.463426
PH02Gene17601.t1	PS6	2.2363	0	0	0	0	0	0	0.234563	0	0	0	0	0.730789	0.730789
PH02Gene17990.t1	PS6	32.4809	0	0	0	0	0	0	0	0.566369	0	0	0	0	0
PH02Gene17991.t1	PS6	4.9054	0.13	0.0419683	0.103802	0	0	0	0	0.81606	0.448555	0.404185	0	0.124543	0.124543
PH02Gene18680.t1	PS6	3.7618	0	0	0	0	0	0	0	0	0	0	0	0.398249	0.398249
PH02Gene19400.t2	PS6	28.4871	0	0	0	0	0	0	0	0	0	0	0	0.278358	0.278358
PH02Gene19878.t1	PS6	11.7952	0	0	0	0	0	0	0	0	0	0	0	0	0
PH02Gene20819.t1	PS6	6.25736	0	0	0	0	0	0	0	0	0	0	0	0	0
PH02Gene21439.t1	PS6	14.8829	0	0.0642607	0.0162197	0	0	0	0	0	0	0	0	0.03086	0.03086
PH02Gene22597.t1	PS6	1.949	0.0147403	0	0	0	0	0	0.892061	0.277608	0.60833	0	0	0.116847	0.116847
PH02Gene23320.t1	PS6	3.41098	0	0	0	0	0	0	0	0	0	0	0	0.567162	0.567162
PH02Gene23531.t1	PS6	7.02879	0.126249	0.0782517	0	0.0962057	0	0	0	0	0	0	0	0.106588	0.106588
PH02Gene24251.t1	PS6	47.1719	0	0	0	0	0	0	0	0	0	0	0	0.035479	0.035479
PH02Gene24418.t1	PS6	2.4231	0	0	0.0302363	0	0	0	0	0	0	0	0	0.076172	0.076172
PH02Gene25788.t1	PS6	1.35083	0	0	0	0	0	0.920521	0.809538	0.092582	0	0	0	0.082843	0.082843
PH02Gene25978.t1	PS6	11.1116	0.397032	0	0	0	0	0	0	0	0	0	0	0.799226	0.799226
PH02Gene26162.t1	PS6	2.90084	0.451402	0.291148	0.450986	0.876462	0	0	0	0	0	0.894906	0.818633	0.160944	0.160944
PH02Gene26423.t1	PS6	4.53101	0.268203	0.0459377	0.124431	0	0	0	0	0	0	0	0	0.107305	0.107305
PH02Gene26660.t1	PS6	2.40959	0	0.0977433	0.18157	0	0	0	0	0	0	0	0	0	0
PH02Gene27879.t1	PS6	4.7641	0	0	0	0	0	0	0	0	0	0	0	0	0
PH02Gene29608.t1	PS6	4.2226	0.016968	0.0476923	0	0	0	0	0	0	0	0	0.239995	0.779913	0.779913
PH02Gene30044.t1	PS6	1.21964	0.142082	0.0662123	0.0522413	0.809096	0	0	0	0.711305	0.434673	0.510042	0.430761	0.180457	0.180457
PH02Gene31062.t1	PS6	3.26241	0	0	0.0490533	0	0	0	0	0	0	0	0	0.113948	0.113948
PH02Gene31321.t1	PS6	3.01799	0.606551	0.186597	0.14928	0	0	0	0	0	0	0	0	0.120721	0.120721
PH02Gene31634.t1	PS6	5.14203	0.03258	0.0860697	0.128507	0	0	0	0	0	0	0	0	0	0
PH02Gene32001.t1	PS6	4.61374	0	0	0.027473	0	0	0	0	0	0	0	0	0.056498	0.056498
PH02Gene32107.t1	PS6	1.26327	0	0	0	0	0	0	0	0	0	0	0	0	0
PH02Gene32864.t1	PS6	8.68972	0	0	0	0	0	0	0	0	0	0	0	0.089884	0.089884
PH02Gene32999.t1	PS6	6.5229	0.0248887	0.0620807	0.172838	0	0	0	0	0	0	0	0	0.194631	0.194631
PH02Gene33978.t1	PS6	13.2082	0.181081	0.00839	0	0.746255	0	0	0	0	0.399308	0	0.594103	0.084025	0.084025
PH02Gene35042.t1	PS6	1.27215	0	0.0456767	0.063792	0	0	0	0	0	0	0	0	0	0
PH02Gene35101.t1	PS6	2.97007	0	0	0	0	0	0	0	0	0	0	0	0.115774	0.115774
PH02Gene35415.t1	PS6	1.75667	0.0252977	0.0934667	0.0464	0	0	0	0	0	0	0	0.226974	0.854397	0.854397
PH02Gene35888.t1	PS6	2.53688	0	0	0	0.621596	0	0	0	0	0.025514	0	0.0522833	0.705795	0.705795
PH02Gene36103.t1	PS6	2.819	0	0	0	0	0.240343	0	0	0	0	0	0	0.048419	0.048419
PH02Gene36217.t1	PS6	3.11963	0	0	0	0	0	0	0	0	0	0	0	0	0
PH02Gene36221.t1	PS6	3.04752	0	0	0	0	0	0	0	0	0	0	0	0	0
PH02Gene36625.t1	PS6	2.62993	0.32922	0.839254	0.547013	0.412109	0	0	0	0	0	0	0	0.286312	0.286312
PH02Gene36838.t1	PS6	10.9563	0	0	0	0	0	0	0	0	0	0	0	0.012709	0.012709
PH02Gene38228.t1	PS6	1.0489	0.307652	0.509047	0.166419	0	0.532882	0	0	0	0.056675	0	0	0.555934	0.555934
PH02Gene38751.t1	PS6	2.0782	0.00970367	0	0.0105303	0.061766	0	0	0	0	0	0	0	0.828227	0.828227
PH02Gene39650.t1	PS6	2.95862	0.0464247	0.023062	0.0594273	0	0	0	0	0	0	0	0	0.042584	0.042584
PH02Gene39854.t1	PS6	2.3302	0.394336	0.067649	0.562767	0	0	0	0	0	0	0	0	0	0
PH02Gene39856.t1	PS6	1.38384	0.016597	0.0111937	0.0365927	0	0	0	0	0	0	0	0.03792	0	0
PH02Gene40075.t1	PS6	5.04182	0.609567	0.343491	0.639763	0.150122	0.866923	0.553817	0	0	0	0	0	0.475881	0.475881
PH02Gene40576.t1	PS6	1.27525	0	0	0	0	0	0	0	0	0	0	0	0.052351	0.052351
PH02Gene40742.t3	PS6	1.36835	0	0	0	0	0	0	0	0	0	0	0	0.009332	0.009332
PH02Gene41010.t1	PS6	185.346	0	0	0.0301177	0	0	0	0	0	0	0	0	0.111493	0.111493
PH02Gene41654.t1	PS6	1.09223	0.0256193	0	0	0	0	0	0	0	0	0	0	0.406697	0.406697
PH02Gene42148.t1	PS6	1.46994	0.170118	0.51001	0.0820567	0	0	0	0	0.578296	0	0	0	0.083318	0.083318
PH02Gene42171.t1	PS6	1.68749	0.0603337	0.0666743	0.0501157	0	0	0	0	0	0	0	0	0.125298	0.125298
PH02Gene42407.t1	PS6	1.04272	0	0.008366	0.13443	0	0	0.64291	0	0	0	0	0.22001	0.032548	0.032548
PH02Gene42821.t1	PS6	5.1348	0	0.0855063	0.336159	0	0	0	0	0	0	0	0	0.02693	0.02693
PH02Gene43282.t1	PS6	3.12771	0.860522	0.437628	0.114945	0.191126	0	0	0.835666	0.310618	0.475802	0.458933	0.277019	0.569971	0.569971
PH02Gene44034.t1	PS6	1.79373	0.0163457	0.159831	0	0	0.954707	0	0	0	0	0	0	0.145908	0.145908
PH02Gene44475.t1	PS6	4.44394	0	0.0257957	0	0	0	0.638112	0.772169	0	0	0	0	0.046682	0.046682
PH02Gene45783.t1	PS6	1.85432	0	0	0	0	0	0	0.293532	0	0	0	0	0.723568	0.723568
PH02Gene45815.t1	PS6	2.19015	0	0	0	0	0	0	0	0	0	0	0	0	0
PH02Gene45875.t1	PS6	8.62094	0	0	0.043281	0	0	0	0	0	0	0	0	0	0
PH02Gene46478.t1	PS6	4.3988	0	0	0	0	0.667866	0	0	0	0	0	0	0	0
PH02Gene48393.t1	PS6	1.06656	0	0	0	0	0	0	0	0	0	0	0	0.010375	0.010375
PH02Gene49183.t1	PS6	3.64277	0	0	0	0	0	0	0	0	0	0	0	0	0
PH02Gene50824.t1	PS6	5.6202	0	0	0	0	0	0	0	0	0	0	0	0.021144	0.021144
PH02Gene51037.t1	PS6	1.55032	0.066742	0.3923	0.0405617	0.203828	0.268456	0	0	0	0.00769067	0.548713	0.0496023	0.613777	0.613777
PH02Gene02044.t1	PS7	1.48134	0.0525653	0.414963	0.284048	0	0	0	0	0	0	0	0	0.013664	0.013664
PH02Gene11707.t1	PS7	7.3736	0.164769	0	0	0	0	0	0	0	0	0	0	0.240332	0.240332
PH02Gene11709.t1	PS7	3.63109	0	0	0	0	0	0	0	0	0	0	0	0.059933	0.059933
PH02Gene26235.t1	PS7	1.10268	0	0	0	0	0	0	0	0	0	0	0	0	0
PH02Gene35672.t1	PS7	1.18843	0	0	0	0	0	0	0	0	0	0	0	0.02294	0.02294
PH02Gene46476.t1	PS7	4.13988	0	0.0336527	0	0	0.510436	0	0	0	0	0	0	0	0
PH02Gene03996.t2	PS8	3.98578	0.107578	0.170261	0.0750887	0	0	0	0	0	0	0	0	0.168622	0.168622
PH02Gene04713.t1	PS8	10.0102	0	0.205832	0	0	0	0	0	0	0	0	0	0.231498	0.231498
PH02Gene05307.t2	PS8	1.3756	0	0	0	0	0	0	0	0	0	0	0	0	0
PH02Gene07190.t1	PS8	2.24513	0	0	0	0	0	0	0	0	0	0	0	0	0
PH02Gene13992.t1	PS8	1.76185	0.028802	0.092424	0.0138483	0	0	0	0	0	0	0	0	0.080792	0.080792
PH02Gene14877.t1	PS8	1.01887	0.148104	0.0594453	0.00526567	0	0	0	0	0	0	0	0	0.103676	0.103676
PH02Gene15677.t1	PS8	1.34569	0	0	0.0417183	0	0	0	0	0	0	0	0	0.679187	0.679187
PH02Gene17369.t2	PS8	1.34659	0	0.124507	0	0	0	0	0	0	0	0	0	0	0
PH02Gene18033.t1	PS8	9.21661	0	0	0	0	0.751503	0	0	0	0	0	0	0.0831113	0.082469
PH02Gene18287.t1	PS8	29.5975	0	0	0	0	0	0	0	0	0	0	0	0	0
PH02Gene19676.t1	PS8	2.54597	0.00515633	0.00824267	0.074205	0	0	0	0	0	0	0	0	0	0
PH02Gene24779.t1	PS8	2.47263	0	0.717854	0.00932167	0	0	0	0	0	0	0	0	0.337581	0.337581
PH02Gene28736.t1	PS8	1.86762	0.0169617	0	0	0	0	0	0	0	0	0	0	0.297375	0.297375
PH02Gene29417.t1	PS8	1.30253	0	0.032238	0.017707	0	0	0	0	0	0	0	0	0.329953	0.329953
PH02Gene30675.t1	PS8	2.2853	0.0640633	0.0777653	0.0789133	0	0	0	0	0	0	0	0	0.131385	0.131385
PH02Gene31194.t1	PS8	1.39574	0	0	0	0	0	0	0	0	0	0	0	0	0
PH02Gene31404.t1	PS8	1.01078	0.027	0	0	0	0	0	0	0	0	0	0	0.600101	0.600101
PH02Gene34749.t1	PS8	1.26441	0	0	0.0637903	0	0	0	0	0	0	0	0	0	0
PH02Gene36987.t1	PS8	2.43165	0	0	0	0	0	0	0	0	0	0	0	0	0
PH02Gene38310.t1	PS8	2.39522	0.121393	0.322717	0.0254053	0.358031	0	0.394455	0.356193	0	0	0	0.717112	0.53	0.53
PH02Gene39227.t1	PS8	1.99675	0	0.759993	0.0106463	0	0	0	0.0206337	0	0	0	0	0.159712	0.159712
PH02Gene39552.t1	PS8	2.02604	0.050838	0.0248067	0	0	0	0	0	0	0	0	0	0.02067	0.02067
PH02Gene41583.t1	PS8	1.68487	0	0.777223	0.0719517	0	0	0	0	0	0	0	0.83475	0.252498	0.252498
PH02Gene42887.t1	PS8	17.1858	0.0182977	0.0105233	0	0	0	0	0	0	0	0	0	0	0
PH02Gene43291.t1	PS8	1.72543	0.0206493	0.0351373	0.128555	0	0	0	0	0	0	0	0	0.006868	0.006868
PH02Gene43310.t1	PS8	2.43414	0	0	0	0	0	0	0	0	0	0	0	0	0
PH02Gene48731.t1	PS8	103.42	0	0	0	0	0	0	0	0	0	0	0	0.005923	0.005923
PH02Gene30727.t1	PS9	1.14455	0	0	0	0	0	0	0	0	0	0	0	0	0
PH02Gene43100.t1	PS9	16.0509	0.00824767	0.0236483	0	0	0	0	0	0	0	0	0	0	0.016583
PH02Gene51114.t1	PS9	2.58551	0.00496633	0	0	0	0	0	0	0	0	0	0	0.231193	0.231193
PH02Gene04766.t1	PS10	0	0.384084	0.295579	0.417569	0.697499	3.61067	0	0	1.32208	0.126503	0	0.62402	0.295413	0.295413
PH02Gene07551.t1	PS10	0.246521	0.259371	0.351259	0.647085	3.02863	13.4982	10.5822	0	0	0	0	0	0.167576	0.325277
PH02Gene08193.t1	PS10	0	0.054665	0.18359	0.027922	0.266092	7.94772	0	0	0	0.0325127	0	0.232215	0.0907837	0.083625
PH02Gene11528.t1	PS10	0.216406	0.269446	0.18914	0.083732	0	3.64779	0	0	0	0	0	0	0.759871	0.296471
PH02Gene13858.t1	PS10	0.329764	0.477642	0.716392	0.619539	2.35114	5.42035	14.5736	1.25674	0.271636	0.544719	0.420762	0.784046	0.467382	0.385285
PH02Gene14894.t1	PS10	0	0	0	0.0229893	0	2.38944	0	0	0	0	0	0	0.0144	0.044106
PH02Gene15386.t1	PS10	0.255976	0.0679167	0.11006	0.373573	0.394374	20.3577	0.27511	0	0	0	0	0	0.304407	0.304407
PH02Gene17033.t1	PS10	0.0105715	0.217786	0.500864	0.33	0.0173417	21.1263	0	0	0	0	0	0.129341	0.0563417	0.140745
PH02Gene17720.t1	PS10	0	0.250139	0.349636	1.0614	0.24838	0.349795	0	0	0	0	0	0	0.019962	0.019962
PH02Gene20474.t1	PS10	0.346261	0.972705	0.715363	1.21818	1.123	5.24488	2.76804	1.07062	0.096358	0.36783	0	0.031399	0.396326	0.396326
PH02Gene24247.t1	PS10	0	0.102449	0	0.0289383	0	0	0	0	0	0.171139	0	2.00009	0.237905	0.237905
PH02Gene24817.t1	PS10	0	0	0	0	0	0	17.929	0	0	0	0	0	0	0
PH02Gene25229.t1	PS10	0	0.219128	0.0208213	0.051836	0.177104	8.65546	5.04143	0	0	0.392896	0	0.514846	0.868889	0.02263
PH02Gene26327.t1	PS10	0	0	0	0	0	1.0778	0	0	0	0	0	0	0	0
PH02Gene26670.t1	PS10	0	0.025403	0	0	0	8.58615	0	0	0	0.0164227	0	0	0.007915	0.007915
PH02Gene27621.t1	PS10	0.168679	0.196055	0.182937	0.238322	1.05985	4.88242	2.64282	0.424845	0.489511	0.0286573	0	0.325929	0.612892	0.612892
PH02Gene27677.t1	PS10	0.324412	0.257026	0.441056	0.657227	0.226339	2.10648	7.07472	1.99144	0	0	0	1.33186	0.44103	0.546492
PH02Gene31063.t1	PS10	0	0.087444	0.148535	0.0299153	0.0176297	3.31628	0	0	0	0.0184487	0	0	0.021787	0.021787
PH02Gene31738.t1	PS10	0.0458362	0.192799	0.108072	0.285052	1.26779	6.19732	12.6576	0.228883	1.29727	0.140373	0	0.016286	0.154073	0.154073
PH02Gene34510.t1	PS10	0.11454	0.48226	0.296992	0.737458	0.537182	3.75857	0	0	0	0	0	1.16214	0.181998	0.181998
PH02Gene38197.t1	PS10	0.408374	0.607486	0.37173	0.973736	1.23241	12.1772	1.42389	0.490828	0.36451	0.395949	0.351575	0	0.0716553	0.282811
PH02Gene38921.t1	PS10	0	0.898836	0.211476	0.409088	0.0301607	0.116357	25.5224	0.110474	0.115243	0.269752	0.082276	0.0443617	0	0
PH02Gene39526.t1	PS10	0	0	0	0.0982533	0	2.16878	0	0	0	0	0	0	0	0
PH02Gene39569.t1	PS10	0.374712	0.244683	0.228365	0.493284	2.5567	3.72766	0	0	0	0	0	0.665893	0.460571	0.460571
PH02Gene40168.t1	PS10	0	0	0	0	0	2.18069	0	0	0	0	0	0.296315	0	0
PH02Gene41733.t1	PS10	0.0140892	0.0246717	0.336559	0.148457	0.022725	0	12.0578	0	0	0	0	0	0.051358	0.051358
PH02Gene43357.t1	PS10	0.0716595	0.0676367	0.132488	0.0928203	0.330758	2.43133	0	0	0	0	0	0	0.404477	0.404477
PH02Gene43440.t1	PS10	0	0.610027	0.19716	0.0608407	0.012223	0	6.65714	0.339606	0.488016	4.84557	2.78065	2.70421	0.009055	0.057805
PH02Gene44485.t1	PS10	0	0	0	0	0.020628	0	20.8799	0	0	0	0	0	0	0
PH02Gene46585.t1	PS10	0	0	0	0	0	4.98962	0	0	0	0	0	0	0	0
PH02Gene46794.t1	PS10	0	0	0.0974937	0.0445757	0	10.6914	0	0	0	0	0	0	0	0
PH02Gene46942.t1	PS10	0	0	0	0	0	3.40241	0	0	0	0	0	0	0	0
PH02Gene47108.t1	PS10	0	0.0179587	0	0	0	8.57083	0	0	0	0	0	0	0	0
PH02Gene47613.t1	PS10	0	0.294356	0.158601	0.205686	0	16.0147	6.77012	0	0	0.149781	0	0.132104	0.256482	0.256482
PH02Gene47614.t1	PS10	0	0.011281	0.019317	0.00617033	0	6.08589	0	0	0	0	0	0	0.058428	0.058428
PH02Gene47841.t1	PS10	0	0.015529	0.0165053	0.056344	0	1.65363	0	0	0	0	0	0	0.13461	0.13461
PH02Gene47859.t1	PS10	0.114208	0.69858	0.284573	0.71326	0	0	3.35907	0	0	0	0	0	0.118833	0.118833
PH02Gene48649.t1	PS10	0	0.0365073	0	0.0427093	1.58423	0	1.71977	0	0	0.551301	0.508219	1.5635	0.086269	0.086269
PH02Gene49055.t1	PS10	0	0.069009	0.075431	0.012535	0	5.51493	0	0	0	0	0	0.0151787	0	0
PH02Gene50124.t1	PS10	0.150706	0.305434	0.336989	0.796233	0.605126	7.30512	0.308466	0	0	0	0	0	0.175106	0.054101
PH02Gene50428.t1	PS10	0	0.0112553	0.012956	0.0391833	0.707573	4.58441	0.883784	0	0	0	0	0	0.00357933	0.024665
PH02Gene50949.t1	PS10	0	0	0	0	0	2.06027	0	0	0	0	0	0	0	0
PH02Gene51022.t1	PS10	0	0.031116	0.0389527	0.0348763	0.0244013	7.95106	3.04329	0	0	0	0	0.054019	0.168497	0.168497
PH02Gene51051.t1	PS10	0	0.0256467	0.0914687	0.0476947	0	1.66646	16.9599	0	0	0	0	0.222936	0.092741	0.092741
PH02Gene51073.t1	PS10	0.353716	0.114728	0.0526723	0.100628	0.39276	0.186276	2.12439	0	0	0.164531	0	0	0.490067	0.490067
PH02Gene51184.t1	PS10	0.0757132	0.456259	0.337617	0.287504	0.158918	1.54956	0.711028	0	0	0	0	0	0.006803	0.006803
PH02Gene51302.t1	PS10	0	0.00268133	0.019649	0.013281	0	2.68387	0	0	0	0.0171727	0	0	0	0
PH02Gene51467.t1	PS10	0	0	0	0	0	0	105.188	0	0	0	0	0	0.021533	0.021533
PH02Gene00431.t1	PS11	0.108955	0.354002	0.439199	0.28961	0.875452	6.02932	0	0	0	0	1.1743	1.44279	0.406334	0.227801
PH02Gene02855.t1	PS11	0	0.477698	0.896243	0.0158277	0.155982	0	4.54428	0	0	0.0357267	0	0	0.004644	0
PH02Gene03320.t1	PS11	0.117445	0.108149	0.147245	0.341345	1.00184	6.89753	0.643069	0	0.065662	0.33752	0	0	0.00798933	0.307424
PH02Gene03549.t1	PS11	0.101379	0.704691	0.843164	1.15016	1.89214	4.34983	0	0	0	0	0	0.705949	0.109498	0.229462
PH02Gene07492.t1	PS11	0.446977	0.202668	0.220378	0.27571	0.619437	1.89123	4.06893	0	0	0	0	0.183233	0.154555	0.154555
PH02Gene08138.t1	PS11	0.064091	0.122864	0.648262	0.245289	0	0	1.05165	0	0	0	0	0	0	0
PH02Gene11217.t1	PS11	0.102982	0.314439	0.174898	0.0657967	0	0	0	0	0	0.076405	0	1.92443	0.185017	0.247308
PH02Gene12256.t1	PS11	0.175942	0.953712	0.338413	0.833284	0.00927967	3.42639	0	0	1.631	0	0	1.41694	0.952092	0.533303
PH02Gene16117.t1	PS11	0.0465798	0.195057	0.162872	0.341903	0.012586	6.4906	2.65793	0	0	0	0	0.718636	0.035573	0.035573
PH02Gene16752.t1	PS11	0	0	0	0	0	0	3.63237	0	0	0	0	0	0.380927	0.259576
PH02Gene17509.t1	PS11	0.208511	0.223024	0.235836	0.378215	1.15717	0	0	0	0	0	0	0.167892	0.245485	0.2631
PH02Gene17536.t1	PS11	0.0892483	0.16333	0.282288	0.664561	0	3.45487	0	0	0	0	0	0.379801	0.044776	0.044776
PH02Gene19740.t1	PS11	0.232732	0.054321	0.176954	0.167119	0	3.49675	0	0	0	0	0	0	0	0.033477
PH02Gene20119.t1	PS11	0.532743	0.713629	0.545212	0.17824	0	0.466911	4.93642	0.0773267	0.330077	0.122076	0	0.266511	0.547303	0.989812
PH02Gene20403.t1	PS11	0.109409	0.08449	0.260273	0.109209	0	0	0	0	0	0	0	1.60983	0	0.09602
PH02Gene21884.t1	PS11	0.980792	0.366434	0.266384	0.157909	0.464439	0.969808	222.029	0	0	0.007457	0	0.194362	0.450822	0.518002
PH02Gene21968.t1	PS11	0	0.749028	0.545181	0.131278	0	0	2.03772	0	0	0	0	0	0.0506007	0
PH02Gene24217.t1	PS11	0.062348	0.038237	0.101474	0.165799	0.779604	30.6483	2.32011	0.316807	0.0365085	0.247116	0.17825	0.157824	0.0191823	0.098427
PH02Gene25012.t1	PS11	0	0.541325	0.999459	0.624704	3.98973	15.9193	11.8239	0	0	0	0	0.817059	0	0
PH02Gene26698.t1	PS11	0.082852	0.0728413	0.179101	0.0553457	1.06979	0.71584	0.0866697	0	0	0	0	0	0.331628	0.221681
PH02Gene29909.t1	PS11	0.56769	0.965615	0.974543	3.94192	4.09954	16.6922	6.05542	0.772527	0	0.849588	0	0.0506943	0.112048	0.685309
PH02Gene31322.t2	PS11	0.259375	0.237432	0.169822	0.212686	0.381784	2.53555	0	0	0	0.067083	0	0.051949	0.131286	0.156436
PH02Gene33362.t1	PS11	0.006862	0.11916	0.106125	0	0.966341	2.03659	1.25712	0	0	0	0.034227	0	0.0213517	0.05599
PH02Gene35792.t1	PS11	0.035558	0.462067	0.747129	0.560001	0.277519	7.36302	4.28636	0.374892	0	0.449938	0	0.962966	0.465906	0.35414
PH02Gene37270.t1	PS11	0	0.00345967	0.078956	0.136841	0	4.5198	0	0	0	0	0	0	0	0.112307
PH02Gene38072.t1	PS11	0.768122	0.333078	0.154975	0.458837	0.566799	1.94744	0	0	0	0	0	0	0.651582	0.371733
PH02Gene39895.t1	PS11	0.123587	0.031679	0.040994	0	0	13.6134	0	0	0	0.491308	0	0.0518927	0.394105	0.57728
PH02Gene40538.t1	PS11	0	0.448559	0.412816	1.53398	0.140394	3.99283	1.49956	3.42801	0	2.63429	7.57962	5.68911	0	0
PH02Gene41079.t1	PS11	0.700928	0.0859407	0.348668	0.424032	0.123331	0.826558	6.17279	0	0	0	0	0	0.261332	0.261332
PH02Gene42899.t1	PS11	0	0.089641	0.545712	0.680823	1.54655	7.1601	9.54803	0.856028	0.745465	0	0.395072	0	0.00493	0.007836
PH02Gene43744.t1	PS11	0	0	0	0	0	1.44277	0	0	0	0	0	0	0	0
PH02Gene45447.t1	PS11	0.166693	0.226864	0.302422	0.55363	0	4.71503	2.03751	0	1.63221	1.66632	1.93964	0	0.376059	0.023947
PH02Gene46779.t1	PS11	0	0	0.0440627	0	0	6.7513	0	0.829536	0	0.987203	1.21994	0.510503	0.726473	0.206176
PH02Gene49510.t1	PS11	0.0875117	0	0	0.0186753	0	1.53641	5.50508	0	0	0	0	0	0.013036	0.013036
PH02Gene49533.t1	PS11	0	0.516324	0.308435	0	0	26.5365	2.00312	1.14953	2.91444	1.84726	0	1.74117	0.027927	0.059436
PH02Gene49605.t1	PS11	0.508945	0.237133	0.180788	0.24724	0.0331343	14.82	3.49973	0.0789877	0.233646	0.310311	0.458155	0.554584	0.857554	0.857554
PH02Gene49659.t1	PS11	0.122785	0.15608	0.121412	0.317808	0.055479	7.34324	0	0.670443	0.0887755	0	0.0200565	0.0480837	0.002549	0.002549
PH02Gene49703.t1	PS11	0	0.166829	0.129734	0.245284	0	5.05492	6.85573	0	0	0	0	0.279552	0	0
PH02Gene49826.t1	PS11	0	0	0	0	0	81.2162	0	0	0	0	0	0	0	0
PH02Gene50656.t1	PS11	0	0.051376	0	0	0	35.2594	5.41428	0	0	0	0	0.018828	0	0
PH02Gene00827.t2	PS12	0.0601595	0.931486	0.514492	0.93155	0	0	2.32064	0	0	0	0	0	0.668563	0.158057
PH02Gene01499.t1	PS12	0.267631	0.533065	0.489045	0.649845	2.02508	1.34579	3.36641	0	0	0	0	0	0.509036	0.509036
PH02Gene01557.t1	PS12	0.0402817	0.875371	0.802943	1.08412	0	1.5811	0.21282	0	0	0	0	0.217645	0.091257	0.091257
PH02Gene01810.t1	PS12	0.605718	0.825124	0.801862	0.818795	3.32684	6.28203	1.59132	2.77094	0	3.00123	0	0	0	0.310534
PH02Gene01846.t1	PS12	0.244816	0.001934	0.0764757	0.050215	0.335611	19.0005	5.69051	0	0.395235	0	0	0.00341833	0.383875	0.146718
PH02Gene02503.t1	PS12	0.253017	0.0508543	0.246172	0.165763	0	4.46776	0	0	0	0	0	0	0.029325	0.029325
PH02Gene02921.t1	PS12	0.40484	0.133811	0.182303	0.261064	1.11786	0	79.3832	0	0	0.045268	0	0.892357	0.506225	0.367723
PH02Gene03194.t1	PS12	0.192103	0.0326703	0.119793	0	0	0	5.17268	4.50753	6.9236	0.543976	0	0.565333	0.04291	0.552113
PH02Gene03329.t1	PS12	0	0	0.065582	0.0529767	0	0	2.23802	0	0	0	0	0	0	0
PH02Gene03594.t1	PS12	0.152586	0.576062	0.324176	0.429115	0.196399	0	0	0	0	0	0	1.83775	0.180844	0.180844
PH02Gene04201.t1	PS12	0.00898267	0.370753	0.308065	0.658629	0.0579213	0	17.6306	0	0	0	0	0	0.410421	0.11309
PH02Gene04348.t1	PS12	0.234782	0.133854	0.0249847	0	0	0	11.0391	0	0	0	0	0	0	0.091797
PH02Gene04575.t1	PS12	0	0.165991	0.229935	0.282244	0	1.28026	0	0	0	0	0	0	0.93594	0.80527
PH02Gene04751.t1	PS12	0.0453212	0.340161	0.225971	0.246198	0.96828	1.7602	12.8298	0	0	0.165483	0	0	0.299255	0.072034
PH02Gene05110.t1	PS12	0.811893	0.832041	0.618765	1.46653	1.37815	7.61962	3.32033	0	0	0.0604387	0	0.0614077	0.361558	0.156512
PH02Gene05699.t1	PS12	0.0369683	0.917139	0.792032	1.24722	1.99318	5.19207	12.1631	0	0	0	0	0	0.373836	0.208407
PH02Gene06179.t1	PS12	0.457787	0	0.087109	0.114946	0	3.55891	9.58757	0.509813	1.1727	0	0.586462	0	0	0.008952
PH02Gene07499.t1	PS12	0.185502	0.244399	0.0810137	0.181281	0	3.62829	0	0	0	0	0	0	0.113996	0.067736
PH02Gene07510.t1	PS12	0.335522	0.525458	0.931901	0.974922	0.238958	37.0845	22.5276	0	0	0.453606	0	0.204383	0.245718	0.255755
PH02Gene07573.t1	PS12	0.813834	0.428177	0.363002	0.699731	0	5.23923	39.6348	0.154732	1.35937	1.33894	0	0	0.245853	0.483437
PH02Gene07702.t1	PS12	0.0183018	0.166599	0.134819	0.241738	0.647958	1.80799	10.2868	0	0	0	0	0.816442	0.0710703	0.029956
PH02Gene07945.t1	PS12	0.0808628	0.275354	0.501432	0.492312	0.156923	0	0	0	0	0	1.86153	0	0.160023	0.247003
PH02Gene08158.t1	PS12	0.132377	0.0587673	0.064522	0.041661	0	15.4017	0	0	0	1.18547	0	0.0437217	0	0.054677
PH02Gene08264.t1	PS12	0	0	0	0	0	0	0	0	0	0.421487	1.28906	0.948191	0	0
PH02Gene08735.t1	PS12	0.235203	0.0299753	0.137976	0.119588	0.894099	1.62187	0	0	0	0	0	0	0.128186	0.128186
PH02Gene09474.t1	PS12	0.0369402	0	0.009241	0.122988	0	27.2472	0	0	0	0	0	0	0.026961	0.119456
PH02Gene09522.t1	PS12	0.397574	0.641304	0.294259	1.21612	0.378214	1.23013	7.60633	1.59672	0.81584	0.367113	0	1.10494	0.381057	0.140433
PH02Gene09606.t1	PS12	0	0.014942	0	0.0416407	0	11.6292	0	0	0	0	0	0	0.00986233	0.191865
PH02Gene09739.t1	PS12	0.166724	0.404913	0.316526	0.617366	0	0	0	0	1.48933	0	0	0.517669	0.622624	0.405052
PH02Gene10042.t1	PS12	0	0.0236233	0	0	0	0.777544	56.1176	1.51736	0.656797	1.41714	0.590964	0.0672103	0.00833533	0.090024
PH02Gene10391.t1	PS12	0.443696	0.13955	0.307806	0.115153	0	0	6.06273	0	1.09765	0.158054	0.434088	0.161098	0.225484	0.11565
PH02Gene10511.t1	PS12	0.151589	0.168405	0.9623	0.12895	6.48981	3.505	1.3684	0.533015	0	0.56726	0	0.218168	0.164321	0.134148
PH02Gene10732.t1	PS12	0.101897	0.0573193	0	0.261249	0	1.87694	0	0.151888	0	0	0	0	0.0770983	0.2271
PH02Gene11146.t1	PS12	0.0845025	0.0250153	0.103305	0	0	1.64601	0	0	0	0	0	0	0.17537	0.163546
PH02Gene11185.t1	PS12	0.992536	0.034174	0.556471	0.249701	0.0370977	11.0654	2.11582	0.493038	0.125463	0.777768	0.647377	1.71985	0.152083	0.344415
PH02Gene11372.t1	PS12	0.015841	0	0	0	0	0	2.9091	0	0	0	0	0	0.0581917	0.011341
PH02Gene11381.t2	PS12	0.0581282	0.972021	0.747284	1.52107	0.875616	1.53984	0	0	0	0	0	0	0	0.095064
PH02Gene11738.t1	PS12	0.402082	0.203833	0.0673873	0.224949	0	14.5833	6.02477	0	0	0	0.546681	0	0.761253	0.499711
PH02Gene11843.t1	PS12	0.106207	0.0956113	0.117804	0.436722	0	1.73599	0	0	0	0	0	0	0.008249	0.137357
PH02Gene12267.t1	PS12	0.186965	0.429086	0.276617	0.312378	0.539696	0.300892	1.28269	0.426362	0.721237	0.856833	0	0.00621233	0.049872	0.069332
PH02Gene12464.t1	PS12	0	0.0870603	0.0345447	0.107231	0	1.05501	56.057	0	5.34563	0.915675	0	0.039212	0.176381	0.053534
PH02Gene13016.t1	PS12	0.13375	0.0779347	0.246895	0.666247	2.0635	8.56878	0	0	2.08082	0	0	0	0.112775	0.084649
PH02Gene13142.t1	PS12	0	0.202719	0.103618	0.360159	0.473157	7.36284	0.729759	0.793674	1.89325	1.1998	0	0.63595	0	0
PH02Gene13258.t1	PS12	0	0.17129	0.137669	0.515289	0.199939	48.6296	6.59159	0	0	0	0.397443	0	0	0
PH02Gene13266.t1	PS12	0.136984	0.0112817	0.0756583	0.033574	0.466713	4.16415	22.0969	0	0	0	0.108275	0.0776427	0.354341	0.57042
PH02Gene13332.t1	PS12	0.468459	0.254643	0.184216	0.407781	0	0	0	0.306924	0.81959	0.312988	1.27336	0.389953	0.306609	0.916078
PH02Gene13400.t1	PS12	0.0455233	0.449323	0.433861	0.313644	1.17161	9.10605	27.056	0.474295	0	0.306396	0.9784	0.985814	0.000422333	0.187759
PH02Gene13555.t1	PS12	0.0283247	0.187958	0.31485	0.34373	0.79035	4.28837	0.724662	0.72846	0	0	0	0.1145	0.260981	0.230075
PH02Gene13889.t1	PS12	0.0509048	0.514692	0.158677	0.423579	0.283028	5.77119	0.1086	0.40314	0	0	0	0	0.0106587	0.074189
PH02Gene14393.t1	PS12	0.0350632	0.235136	0.206999	0.519698	0.298862	1.23262	0	0	0	0	0	0.392947	0.303154	0.078608
PH02Gene14722.t1	PS12	0	0.0756727	0.544772	0.722415	0.493634	5.11776	11.2148	0	0	0	0	0	0	0.082548
PH02Gene15075.t1	PS12	0.694779	0	0.015444	0	0	0	5.82774	0	0	0	0	0	0.0335877	0.825722
PH02Gene15082.t1	PS12	0	0.0399263	0.481182	0.415463	0	2.06869	0	0.017669	0	0	0	0.139305	0	0
PH02Gene15232.t1	PS12	0	0.0235697	0.25365	0.156396	0	11.1026	0.779013	0	0	0	0	0	0.0272443	0.038784
PH02Gene15296.t1	PS12	0.241926	0.300214	0.271842	0.117046	2.15658	8.76591	0.938306	0	0	0.140824	0	0.357871	0.29183	0
PH02Gene15437.t1	PS12	0.123599	0.340037	0.440236	0.453152	1.15733	2.64474	14.2116	0.723462	0	0.00616833	1.10534	0	0.409533	0.313628
PH02Gene15457.t1	PS12	0	0.326338	0.471909	0.654338	0.511322	6.95884	0.896354	0.584068	0.717049	0	0	0.218427	0.0343207	0.017917
PH02Gene15695.t1	PS12	0	0.000223	0.114156	0.0481753	0	0	2.77191	2.55542	1.18151	0	0	0	0.0373767	0.101116
PH02Gene15815.t1	PS12	0.201517	0.326445	0.65323	0.414701	0	1.77308	0	0	0	0	0	0	0	0.275302
PH02Gene16602.t1	PS12	0.169793	0.141028	0.378344	1.72849	0	6.55436	0	0	0	0	0	0	0	0.331445
PH02Gene17239.t1	PS12	0.0510995	0.0989773	0.0460277	0.0675513	0.327026	3.43917	0.822968	0	0	0	0.725646	0.268249	0.111916	0.617023
PH02Gene17599.t1	PS12	0.0591218	0.123394	0.649012	3.5665	0	0	0	0	0	0	0	0	0.0422333	0.533077
PH02Gene17732.t1	PS12	0.154446	0.446816	0.176969	0.595788	0.733729	5.08492	20.1595	0	0	0	0	0	0.048729	0.299982
PH02Gene18294.t1	PS12	0.0342495	0.046457	0.04378	0.178648	0	3.4072	9.37414	0	0	0.0463733	0	0	0.002464	0.017736
PH02Gene18693.t1	PS12	0.0674927	0.871725	0.574275	1.21901	0.261109	0	0	0	0	0	0	0	0.0654987	0.421673
PH02Gene19010.t1	PS12	0	0.100017	0	1.04999	0.092447	1.66006	1.79037	0	0	0	0	0	0.0267377	0.203848
PH02Gene19942.t1	PS12	0.337595	0.501764	0.861221	0.675141	0.34663	0.0530607	2.87233	0	1.21577	0.464105	0	0.401785	0.0994817	0.072091
PH02Gene20004.t1	PS12	0	0.209868	0.0902257	0.182966	0	0.471634	1.39104	0	0	0	0	0	0.51941	0.089143
PH02Gene20148.t1	PS12	0.075639	0.0215907	0.0566407	0.0436913	1.46195	23.2314	0	0	0	0.475438	0	0	0.640642	0.134363
PH02Gene20467.t1	PS12	0.515435	0.183152	0.497657	0.347416	0.433098	2.16431	0.799857	0	0.702932	0	0.158826	0.155518	0.546193	0.032707
PH02Gene20507.t1	PS12	0	0.06806	0	0.39584	0.407078	4.77399	2.03512	4.29235	1.31697	0	0	0	0	0
PH02Gene20508.t1	PS12	0	0.03657	0.0517153	0.408194	0	22.5263	3.57348	1.58325	0.332276	0	0	0.097973	0	0
PH02Gene21049.t1	PS12	0	0.370963	0.42566	0.545147	0	9.99018	1.12806	0	0	0	0	0	0.0181543	0.014363
PH02Gene21059.t1	PS12	0	0	0.0655373	0.0180043	1.31629	2.42736	0	0	0	0	0	0	0.0315153	0.118055
PH02Gene21132.t1	PS12	0.111547	0.304482	0.335931	0.251202	0	23.0815	7.21775	1.48	0.749441	0.738691	0	0.0969887	0.042098	0.26512
PH02Gene21161.t1	PS12	0.887821	0.205387	0.734156	0.654771	0.463985	18.7812	6.47142	0	0	0	0.406618	0.619713	0.408288	0
PH02Gene21549.t1	PS12	0	0.0143187	0.0494173	0.187075	0	3.83088	23.6675	0	0	0	0	0	0.0239263	0
PH02Gene21782.t1	PS12	0.0836448	0.462245	0.186683	0.33971	0.637631	0	3.94359	0	0	0	0	0	0.010697	0.170485
PH02Gene22375.t1	PS12	0	0.155583	0.332674	0.159461	0.890773	5.08207	0	0	0	0.118721	0	0	0.291234	0.129093
PH02Gene22468.t1	PS12	0	0.00419467	0.00377333	0.004114	0	8.09442	22.352	0	0	0	0	0	0	0
PH02Gene22857.t1	PS12	0	0.0631593	0.0105357	0.0345033	0	4.98353	3.97756	0	0	0	0	0	0	0
PH02Gene23048.t1	PS12	0	0.045499	0	0	0	0	0	0.466382	0	1.36768	3.28423	6.57179	0	0
PH02Gene23261.t1	PS12	0.0052235	0.192533	0.209863	0.170668	0	2.32333	28.3192	0	0	0	0	0.0870707	0.085952	0.04708
PH02Gene23436.t1	PS12	0.106135	0	0.252376	0.03938	0.179795	17.8145	2.82944	1.22856	0.567775	0	0	0	0.0129973	0.175581
PH02Gene24102.t1	PS12	0	0.0192343	0.0159427	0.45175	0	4.72718	19.82	0	0	0.612265	0	0	0	0.026134
PH02Gene25092.t3	PS12	0.0844702	0.799138	0.252546	0.131264	0	0	0	0	0	1.40021	0	0	0.306711	0.131638
PH02Gene25309.t1	PS12	0.086246	0.0195963	0.115381	0.0368797	1.46023	3.62358	27.7813	1.52141	0	0.871793	0.066088	0	0.0555593	0
PH02Gene25501.t1	PS12	0.0198743	0.014446	0.101821	0.241818	0.251842	6.92251	1.89655	0	0	0.256492	0	0.320051	0.0389097	0.196002
PH02Gene25522.t1	PS12	0.928891	0.325823	0.849269	0.307201	0.0788943	2.29437	0	0	0	0	0	0	0.262258	0.116277
PH02Gene25714.t1	PS12	0	0.0118837	0.128507	0.251583	0.989959	15.5567	452.538	1.40895	1.00795	0	0	0	0.040741	0.30492
PH02Gene26022.t1	PS12	0	0.152628	0.0654067	0.078091	0	2.94773	0	0	0	0	0	0	0	0
PH02Gene27011.t1	PS12	0	0.385434	0.312192	1.41785	0.595434	0	0	0	0	0	0	0	0	0.070035
PH02Gene27335.t3	PS12	0	0.643113	0.879273	0.757815	0.364408	0.598454	1.67964	0.666724	0.0406715	0	0	0.057884	0.877928	0.1079
PH02Gene27697.t1	PS12	0.2176	0.74282	0.669216	1.05383	0.0537827	4.37955	10.9862	0	0	0.371189	0	0	0.175363	0.38388
PH02Gene27964.t1	PS12	0	0	0	0.0152767	0	0	16.3928	0.332749	0	0	0	0	0	0
PH02Gene28008.t1	PS12	0.0150757	0.307903	0.947221	1.08108	0.128766	7.38114	0.199343	0.495663	0	0.880151	1.28059	1.4555	0.805573	0.471396
PH02Gene28206.t1	PS12	0.38383	0.164123	0.234317	0.154867	0.413595	0.961799	1.74212	0	0	0	0	0.392041	0.443501	0.410563
PH02Gene28297.t1	PS12	0.0772277	0.54899	0.64068	2.10044	0.782204	7.41635	6.23628	0	0	0	0	0	0.858781	0.107648
PH02Gene28513.t1	PS12	0.326669	0.337755	0.340452	0.22101	0.085359	3.0362	14.133	0.114562	0.830379	0.139692	0.375821	0.227572	0.206067	0.353653
PH02Gene29263.t1	PS12	0	0.310021	0.364956	0.362598	2.93582	14.176	0	0	0	0	0	0	0	0
PH02Gene29321.t1	PS12	0	0	0	0	0	0	1.71051	0	0	0	0	0	0	0
PH02Gene29691.t1	PS12	0.0686512	0	0.0829823	0.10928	0	15.5469	0.461902	0	0	0	0	0	0.119902	0.049971
PH02Gene29937.t1	PS12	0	0.15685	0.291556	0.471284	0.443312	0	45.3846	0	0	0	0	0	0.031199	0.072977
PH02Gene31165.t1	PS12	0.0476072	0.0843723	0.0418977	0.123853	0	2.85832	2.98261	0	0	0	0	0	0.0326723	0.100124
PH02Gene31776.t1	PS12	0.936155	0.695915	0.337526	0.278784	1.44496	1.67054	0	0	0	0	0	0	0.516476	0.497463
PH02Gene31881.t1	PS12	0	0.230839	0.221589	0.234307	1.73249	0.541689	4.53478	0	0	0.242098	0	0.523711	0	0
PH02Gene32269.t1	PS12	0	0.317034	0.446894	0.0881687	0	2.15853	0	0	0	0	0	0	0	0.067377
PH02Gene32446.t1	PS12	0.118645	0.267809	0.239757	0.955487	0	1.3917	5.38819	0.863576	0.995452	0	0.563555	0	0	0.019609
PH02Gene32925.t1	PS12	0	0	0	0	0	6.57319	0.0281357	1.72187	4.3904	12.3687	8.56283	5.14971	0	0.024561
PH02Gene33125.t1	PS12	0	0.135247	0.0993627	0.019296	0	4.05062	0	0	0	0	0	0	0.0932563	0.044361
PH02Gene33382.t1	PS12	0.421473	0.0869203	0.181277	0.0168003	0.228343	2.07194	0.184728	0.0237197	0	0	0.249097	0.350441	0	0
PH02Gene33699.t1	PS12	0.868984	0.604411	0.346903	0.21542	0.239758	2.08456	2.57947	2.45468	0.686261	0.299977	0	0.0375033	0.118504	0
PH02Gene33874.t1	PS12	0.337148	0.931951	0.754601	0.923929	1.48883	0	0.410509	0	1.39061	0.442714	0	1.4668	0.699952	0.704558
PH02Gene33962.t1	PS12	0.572191	0.248621	0.532977	0.282323	1.73008	11.6805	3.00635	0.0642833	0	1.49896	0.304491	0.264594	0.421128	0.736479
PH02Gene34353.t1	PS12	0	0.176841	0.108266	0.0984247	0	45.4327	2.84817	0	0	0	0	0.409653	0	0
PH02Gene34375.t1	PS12	0.263558	0.830182	0.158001	0.520882	0.499974	0	2.33481	0	0	0.576131	0	0.915671	0.99257	0.631318
PH02Gene34452.t1	PS12	0.231386	0.155167	0.00306267	0.0196983	0	30.4762	2.42402	0	0	0	0	0	0.49211	0.187433
PH02Gene34513.t1	PS12	0.257375	0.282871	0.266337	0.653695	0.788541	0.541761	8.45681	0	0	0	0	0	0.00754733	0.267357
PH02Gene34727.t1	PS12	0.295394	0.0627733	0.123344	0.154978	0	0	2.60731	0	0	0.904263	0	0.514716	0.950572	0.950572
PH02Gene35279.t1	PS12	0.126838	0.0479753	0.00420667	0.0332997	0	9.48032	3.95733	0	0	0	0	0	0.000522667	0.09662
PH02Gene35352.t1	PS12	0	0.232393	0.128922	0.24849	0	1.88699	1.85779	0	0	0.018219	0	0	0.0646303	0.045535
PH02Gene35392.t1	PS12	0.0867655	0.050871	0.263431	0	4.52921	1.68582	0	0	0	0	0	0	0.0138563	0
PH02Gene35766.t1	PS12	0	0.00618233	0.0209343	0.044999	0	1.35386	0	0	0	0	0	0	0.229418	0.052912
PH02Gene35930.t1	PS12	0.0992243	0.311798	0.35401	0.044	0.45344	5.23895	0	0	0	0	0.994035	0	0.25634	0.986967
PH02Gene36099.t1	PS12	0	0.436517	0.564757	1.05569	0	6.66427	0	0	0	0	0	0	0	0
PH02Gene36526.t1	PS12	0	0.0210647	0	0.0333077	0.161859	0	2.10104	0	0	0	0	0	0.022766	0.022766
PH02Gene36572.t1	PS12	0	0	0.0512747	0.0176067	2.04989	0.76546	1.42052	1.82668	0	0.50415	0	0.364177	0.0330317	0.053314
PH02Gene36687.t1	PS12	0.0379758	0.153322	0.391574	0.0775283	0.0193227	9.63523	0	0	0	0	0.603198	0	0.0321733	0.013383
PH02Gene36863.t1	PS12	0	0.947976	0.402585	1.63631	0.105988	0	0	0	0	0	0	0	0.246936	0.19208
PH02Gene36994.t1	PS12	0	0	0	0	0	3.33819	0	0	0	0	0	0	0	0
PH02Gene37644.t1	PS12	0	0.177528	0.0149507	0.235069	0.132762	5.32843	0	0	0	0	0	0	0.0390807	0.030362
PH02Gene37711.t1	PS12	0.101178	0.0852	0.121802	0.0313667	0.776465	79.9821	0	0	0	0	0	0	0	0.08374
PH02Gene38099.t1	PS12	0.109913	0.735099	0.247191	0.417216	0.395964	2.17335	12.3306	0	0	0	0	0.205758	0.205171	0.201992
PH02Gene38214.t1	PS12	0	0.034178	0.041788	0.020239	0.277925	1.22668	0.555183	0	0	0	0	0	0.02914	0.153707
PH02Gene38501.t1	PS12	0.0508102	0.01135	0.006939	0.188993	0.135089	9.90152	3.27889	1.45582	2.71879	0.237807	0.502012	0	0.0859053	0.047394
PH02Gene38638.t1	PS12	0	0.511474	0.21384	0.265648	1.3267	4.15382	0	0	0	0.495053	1.04634	0.965024	0	0
PH02Gene39050.t1	PS12	0.0127125	0	0.539744	0	0	3.99775	0	0	0	0	0	0	0	0.024452
PH02Gene39241.t1	PS12	0	0.0237797	0.0413773	0.167735	0	4.66471	0.737518	0	0.484118	0	0	0	0.049962	0.141465
PH02Gene39737.t1	PS12	0	0.874042	0.835329	0.846509	0	11.4062	0	0	0	0	0	0	0.158381	0
PH02Gene39742.t1	PS12	0	0.281654	0.557669	0.283711	0	0.739575	0	0	1.5096	0	0	0.321443	0.182779	0.235462
PH02Gene39862.t1	PS12	0.0378173	0.057785	0.286766	0.461022	0.84799	2.14708	0	0	0	0	0	0	0.0380653	0.120509
PH02Gene39897.t1	PS12	0	0.0862937	0.00278033	0.122453	0	0	20.5987	2.10873	0	0	0	0	0.00423267	0.077836
PH02Gene40211.t1	PS12	0.101563	0.829169	0.306829	0.197694	2.09141	10.644	1.26716	0	0	0.268725	0	1.7636	0.371181	0.986722
PH02Gene40558.t1	PS12	0	0	0.057052	0	0.143211	4.28294	0.180747	0	0	0	0	0.201413	0.00805467	0.009388
PH02Gene40725.t1	PS12	0.413365	0.470646	0.547197	0.463752	0.0652023	4.11855	36.9253	0	0	0	0	0	0.157695	0.216945
PH02Gene41768.t1	PS12	0.825409	0.281423	0.46781	0.2314	1.25127	0	3.61307	2.49239	0	0.0359793	2.20697	0	0.0895983	0.314831
PH02Gene41857.t1	PS12	0	0.685387	0.398754	1.11895	3.05591	1.37814	3.93807	0.236617	0	0	0.0389615	0.207496	0.0860777	0.315281
PH02Gene43164.t1	PS12	0.204195	0.147541	0.278359	1.10328	0.513438	7.66019	2.81722	0	0	1.32511	0	0.02608	0.906933	0.524641
PH02Gene43166.t1	PS12	0.0567827	0.275304	0.19785	0.179259	0	36.6648	2.75066	0	0.0651765	0.139746	0	0.00751	0.237623	0.032443
PH02Gene43642.t1	PS12	0.0476173	0.46376	0.34201	1.12135	0.020328	1.89606	4.74604	0.271094	0	0.00495633	0	0	0.00236833	0.05391
PH02Gene43849.t1	PS12	0.0168062	0.0972233	0.203236	0.113276	0.935564	2.12177	0	0	0	0	0	0.180142	0.005161	0.128901
PH02Gene44049.t1	PS12	0.0525485	0.017512	0.211908	0.0779453	0.0142773	0	5.53909	0	2.00997	0.816617	0	0.566736	0.192053	0.383392
PH02Gene44823.t1	PS12	0.0218252	0.0112143	0.0996033	0.294657	0	61.7555	0	0.828447	0.122393	0	0	0.14902	0.0193227	0.054895
PH02Gene44909.t1	PS12	0.0268135	0.194223	0.0662127	0.0734877	0	1.05988	0	0	0	0	0	0.182424	0.022669	0.106324
PH02Gene45325.t1	PS12	0.605328	0.521833	0.0333957	0.0339707	1.9289	3.29533	3.51956	1.00646	0	0.458795	0	0.080728	0.631686	0.418052
PH02Gene45378.t2	PS12	0.0499273	0.022402	0.645397	0.311753	0.035091	0	3.19505	0	2.29693	0.163887	0	0.421059	0.105685	0.104796
PH02Gene45406.t1	PS12	0.140239	0.222394	0.230267	0.275653	0.536825	5.4105	0	0	0.340174	0	0	0.0890113	0.385044	0.350539
PH02Gene45558.t1	PS12	0	0.25593	0.594234	1.00027	0.19272	2.68726	6.02225	0	0	0	0	0	0	0
PH02Gene45575.t1	PS12	0	0.286203	0.298332	0.327108	0	12.4576	2.64862	0	0	0.145701	0	0	0.00291567	0.040778
PH02Gene46626.t1	PS12	0	0	0	0.001125	0	0	4.34585	0	0	0	0	0	0.066291	0
PH02Gene46647.t1	PS12	0	0.589703	0.552357	1.63504	0.639164	0	0	0	0	0	0	0	0.245115	0.073944
PH02Gene46664.t1	PS12	0.198036	0.0537653	0.0715253	0.11258	0.603933	1.95369	2.7844	0.250574	0.0714895	0.0294823	0	0.0268033	0.065517	0.065517
PH02Gene47523.t1	PS12	0.0494445	0.0975477	0	0	0.58776	4.75185	0	0	0	0.0785033	0	0.111275	0.210599	0.462493
PH02Gene47838.t1	PS12	0.145677	0.714509	0.947043	0.70178	0.458047	0.117559	0.934396	0.196416	1.15561	0.520449	0	0.482382	0.0960327	0.351566
PH02Gene49081.t1	PS12	0	0	0	0	0	3.62218	0	0	0	0	0	0	0.124206	0.124206
PH02Gene49170.t1	PS12	0	0.0564283	0.379141	0.44905	0	0	6.73238	0	0	0	0	0	0	0
PH02Gene49478.t1	PS12	0	0.909073	0.719005	0.0491037	0	0	0	0	0	0.324168	0	1.3298	0.0111453	0.175918
PH02Gene49483.t1	PS12	0.00789367	0.0353627	0.0183613	0.0149647	0.172252	19.2099	0	0	0	0.00522433	0.009544	0.238138	0.158358	0.158358
PH02Gene49917.t1	PS12	0.0714443	0.263247	0.498654	0.772238	0.0442393	11.6745	3.27625	0.0650913	0.0033995	0	0	0.131085	0.00207833	0.043496
PH02Gene50029.t1	PS12	0	0	0	0	0	5.6337	0	0	0	0	0	0	0	0.070553
PH02Gene50981.t1	PS12	0	0.00833867	0	0.0294037	0.150433	1.45682	0.249463	0.0818763	0.265493	0.0633503	0	0.0904987	0.142942	0.214384
PH02Gene51064.t1	PS12	0	0.0918653	0.195647	0.444938	0.226111	2.16373	3.61565	0	0	0	0	0	0.114671	0.350703
PH02Gene51293.t1	PS12	0.37447	0	0	0.00421033	1.12262	0	0.139484	0.0248753	0	0	0.113118	0.14929	0.0129777	0.021042
PH02Gene51352.t1	PS12	0	0.043387	0.152731	0.09723	0	3.80287	0.23671	0	0	0	0	0	0	0.145393
PH02Gene00009.t1	PS1	0	0.028773	0.0189777	0.00292633	0	4.69905	0	0	0	0	0	0	0.021663	0.037065
PH02Gene00079.t1	PS1	0	0.241565	0.364151	2.49607	1.32576	1.52113	31.245	0	0	0	0	0	0.0793803	0.144928
PH02Gene00103.t1	PS1	0	0.125903	0.184095	0.151682	0.369505	1.71829	1.68805	0	0	0.103366	0	0	0.114896	0.016199
PH02Gene00120.t1	PS1	0	0.0702677	0.0807263	0.112788	0.12929	8.52078	19.0584	0	0	0	0	0	0.264722	0.419356
PH02Gene00130.t1	PS1	0.217125	0	0	0.0194397	0	0	1.4715	0	0	0	0	0	0.0448273	0.039501
PH02Gene00302.t1	PS1	0.968394	0.0336217	0	0.030984	0	0	1.45991	0	0	0	0	0.0588737	0.496724	0.479004
PH02Gene00318.t1	PS1	0	0.233239	0.164762	0.335064	0.225796	11.7364	0.227829	0.19885	0	0	0	0.151863	0.050206	0.029585
PH02Gene00346.t1	PS1	0	0.00366	0	0	0	0	3.64657	0	0	0	0	0	0.004103	0.003635
PH02Gene00568.t1	PS1	0.164474	0.983215	0.482055	0.671797	0.318946	8.61695	15.9007	0.256395	0.542635	1.40357	0	0.0322077	0.505507	0.109903
PH02Gene00636.t1	PS1	0.692527	0.018974	0.019022	0.055733	0	0	6.13965	0	0	0	0	0	0.243074	0.89865
PH02Gene00652.t1	PS1	0	0.00225933	0	0	0	2.09414	0	0	0	0	0	0	0.0213573	0.018038
PH02Gene00654.t1	PS1	0.221092	0.852419	0.972736	3.07642	0.864966	1.32943	9.29399	0	0	0	0	0.128255	0.029045	0.360237
PH02Gene00691.t1	PS1	0.0497605	0.576524	0.564731	2.37585	1.0795	4.3397	0.0393727	0	0	0.002492	0	0.232237	0.0862827	0.177782
PH02Gene00730.t1	PS1	0.0208605	0.282259	0.166474	0.175558	0.799826	4.06722	1.42826	0	0	0	0	0	0.00784033	0.027459
PH02Gene00731.t1	PS1	0.141897	0.0168633	0.101368	0.185497	8.33316	4.35759	10.5809	0.138945	0	0	0	0	0.0703577	0.72063
PH02Gene00754.t1	PS1	0	0.340046	0.102321	0.205607	0.051849	0	2.85224	0	0	0	0	0.014721	0.818844	0.515871
PH02Gene00796.t1	PS1	0	0.483812	0.455767	0.19608	0.164423	1.62602	0.971698	0	0.467382	0.30984	0.760703	1.90318	0.229313	0.052009
PH02Gene00834.t1	PS1	0.17934	0.0903843	0.00820967	0.0700667	0.687002	0	2.11511	0	0	0	0	0	0.677824	0.495506
PH02Gene00876.t1	PS1	0.443053	0.637805	0.695443	0.736815	0.245313	0	6.0489	0	0.486209	0.671441	1.10561	1.55671	0.780502	0.537733
PH02Gene00896.t1	PS1	0.122365	0.0404823	0.0302563	0.052151	0.0109677	7.42488	6.42347	0	0	0	0	0.0102547	0.154138	0.135039
PH02Gene00941.t1	PS1	0.811222	0.0640953	0.030521	0.0131907	0.439602	6.81773	0	0	0	0	0	0	0.0157757	0.147567
PH02Gene01116.t1	PS1	0.42138	0.725823	0.282856	0.79994	0.60812	6.08055	0.376789	0.0629507	0	0	0	0	0.01228	0.440244
PH02Gene01122.t1	PS1	0	0	0	0	0	3.31165	0	0	0	0	0	0	0	0
PH02Gene01150.t1	PS1	0	0	0	0	0	4.97228	0	0	0	0	0	0	0	0
PH02Gene01166.t1	PS1	0	0	0	0	0	0.106451	1.79935	0	0	0	0	0	0	0.006473
PH02Gene01194.t1	PS1	0	0	0	0	0	14.0458	0	0	0	0	0	0	0	0
PH02Gene01202.t1	PS1	0.334497	0	0.03762	0	0.00769133	14.615	0	0.330412	0	0.227066	0	1.24674	0.00824467	0.170762
PH02Gene01211.t1	PS1	0	0	0	0	0	2.02111	0	0	0	0	0	0	0.00142367	0
PH02Gene01280.t1	PS1	0.328109	0.503699	0.277688	0.541536	1.31767	19.3523	3.151	0	0	0	0	0.216402	0.588862	0.134087
PH02Gene01437.t1	PS1	0.670785	0.33853	0.0598553	0.175871	0	0	13.5005	0.542486	0	0.537552	0	0.186416	0.529014	0.642309
PH02Gene01491.t1	PS1	0.173636	0	0	0	0	1.35294	0	0	0	0	0	0	0.179706	0
PH02Gene01632.t1	PS1	0.043326	0	0	0.0150823	0	13.2414	0	0	0	0.0145457	0	0	0.0941457	0.029422
PH02Gene01760.t1	PS1	0.178937	0.296949	0.111611	0.133196	0.341787	0	2.07481	0	0.113541	0.232427	0	0	0.0406147	0.840827
PH02Gene01866.t1	PS1	0.807312	0.0884617	0.145604	0.274443	0.727587	18.6895	81.7523	0.049218	0.114921	0.314215	0	0.152883	0.718719	0.061585
PH02Gene01885.t1	PS1	0	0	0	0	0	8.5347	0	0	0	0	0	0	0.000846333	0
PH02Gene01947.t1	PS1	0.553384	0	0	0	0.403569	0	29.8553	0.021285	0	0.140384	0.356671	0.0666997	0.542883	0.317082
PH02Gene01951.t1	PS1	0.276282	0.144285	0.0577603	0.008653	0	0	9.53879	0	0	0	0	0	0.272428	0.233693
PH02Gene02000.t1	PS1	0.0488592	0.40846	0.611259	0.145768	0	3.13429	0	0	0	0.0652927	0	0.044803	0.0819027	0.080811
PH02Gene02013.t1	PS1	0.0250637	0.361402	0.870511	0.26245	6.46605	8.28524	21.3034	0	0	0	1.03536	0.230932	0.040273	0.45572
PH02Gene02052.t1	PS1	0	0.863162	0.96758	0.783683	2.04788	1.49621	2.61643	0	0	0.143658	0	0.101041	0.0132093	0.012499
PH02Gene02335.t1	PS1	0.273082	0.329465	0.257739	0.232802	0.211891	91.8421	0	0.256128	0	0	0	0.454968	0.0278217	0.146664
PH02Gene02427.t1	PS1	0	0	0	0	0	57.7484	0	0	0	0	0	0	0	0
PH02Gene02532.t1	PS1	0.0329692	0.0116843	0	0	0	0	2.67844	0.35946	0	0	0	0	0.01594	0.047765
PH02Gene02549.t2	PS1	0	0.425656	0.05061	0.006437	0.0856113	17.2119	0	0	0	0	0	0	0.0221377	0
PH02Gene02596.t1	PS1	0	0.0790167	0.183745	0.262717	0.0201797	0	1.61811	0	0	0.0478483	0	0.007662	0.00194067	0.139785
PH02Gene02617.t1	PS1	0.102673	0.0375683	0.053297	0.0275063	0	0	0	0	0	1.42021	0	0	0.395672	0.037076
PH02Gene02648.t1	PS1	0	0.432283	0.605388	0.295456	0	0	14.2605	0	0	0	0	0.027157	0.0313157	0
PH02Gene02693.t1	PS1	0.546594	0.166894	0.208597	0.791022	0.359683	1.33022	57.9538	0.360229	0	0.200436	0	0.161138	0.180418	0.204348
PH02Gene02707.t1	PS1	0.158982	0.624456	0.462603	0.77444	1.89896	3.70362	10.3091	1.28447	0.505823	2.08057	3.86572	1.40364	0.248797	0.248753
PH02Gene02771.t1	PS1	0	0.0113333	0	0.01238	0	57.4308	0	0	0	0	0	0	0.0120743	0.039863
PH02Gene02906.t1	PS1	0.0174295	0.066907	0.0880513	0.132865	0.22233	2.90915	79.1693	0	0	0.0247307	0	0.614377	0.7229	0.289141
PH02Gene02907.t1	PS1	0.0825148	0.457939	0.682649	0.984169	0.128961	5.96107	6.7587	0.258237	0	0	0	0.018831	0.0243197	0.227396
PH02Gene02944.t1	PS1	0	0	0.0931873	0.015536	2.19353	1.38118	0.640801	0.00798867	0	0	0	0.141163	0.00356133	0.084354
PH02Gene02999.t1	PS1	0.175033	0	0	0	0	0	2.44727	0	0	0	0	0	0	0.389226
PH02Gene03016.t1	PS1	0	0.00146367	0.0178613	0.0768283	0.528088	3.84012	0	0	0	0.166236	0	0	0	0.010149
PH02Gene03079.t1	PS1	0.639085	0.0782237	0.0690617	0.0763477	0.415368	5.75311	0	0	0	0.0661223	0	0	0.369484	0.32618
PH02Gene03090.t1	PS1	0.0812665	0.123742	0.192764	0.132258	1.88254	3.52124	17.7079	1.69618	1.8706	0.236128	1.0157	0.277805	0.134346	0.38039
PH02Gene03176.t1	PS1	0.724514	0.273959	0.409305	0.287003	0.281132	2.69541	0.830291	0.770107	0.284734	0.706444	0.423326	0.289166	0.308829	0.190143
PH02Gene03235.t1	PS1	0.132313	0.0313107	0	0.0573133	0	0	10.3123	0	0	0	0	0	0.026313	0.12308
PH02Gene03263.t1	PS1	0.125318	0.148987	0.0352	0.102931	0	0	16.6736	0.102894	0	0.234287	0.179131	0.0269443	0.014131	0.071176
PH02Gene03304.t1	PS1	0.0450742	0.721247	0.128614	0.169538	0.324271	4.32164	2.23613	0	0	0	0	0	0.227351	0.139895
PH02Gene03334.t1	PS1	0.558421	0	0.057888	0.007982	0.845349	0	0	0.276866	0.369459	0.412551	1.28382	0.392226	0.00356567	0.561942
PH02Gene03348.t1	PS1	0.647431	0.385459	0.299185	0.497409	0.477582	4.74227	20.4882	0.118096	0	0.108829	0.254651	0.366486	0.274253	0.202113
PH02Gene03397.t1	PS1	0	0	0	0	0	0.311326	0	1.62503	0	0	0	0	0	0
PH02Gene03399.t1	PS1	0.0771648	0.687677	0.404491	2.51052	0.396367	1.04403	0	0.0319103	0	0	0	0	0.202726	0.958118
PH02Gene03799.t1	PS1	0	0.145703	0.088173	0.0804127	0.00406467	1.35976	0	0	0	0.00565967	0	0	0.243863	0.039077
PH02Gene03826.t1	PS1	0.242298	0.0248623	0.0209267	0.018977	0.0435747	3.20982	1.69722	0	0	0	0	0	0.0525263	0
PH02Gene03828.t1	PS1	0.898411	0.028338	0.010688	0.0350077	0	0.232021	1.92952	1.46679	0.141242	0.0312527	0.379777	0.594582	0.125211	0.808276
PH02Gene03876.t1	PS1	0.0408475	0.0135923	0	0.016674	1.06592	0	0	0	0	0	0	0	0.0845213	0.030276
PH02Gene03952.t1	PS1	0.818729	0.161463	0.14742	0.179803	0.0549017	12.6877	2.60148	0.0665553	0.441665	0.226488	0.271864	0.280783	0.237491	0.832448
PH02Gene03965.t1	PS1	0	0.32372	0.226562	0.635135	0.805444	1.46895	3.73961	0	0	0	0	0	0.119307	0.037855
PH02Gene03983.t1	PS1	0	0	0.000525	0	0	0	2.82615	0	0	0	0	0	0	0
PH02Gene04054.t1	PS1	0.293187	0.279316	0.233502	0.0484683	0	10.8261	0.576374	0.445315	0.560085	0	0	0.195327	0.33974	0.976377
PH02Gene04168.t1	PS1	0	0	0.104699	0	0	0	3.27294	0	0	0	0	0.00204167	0	0.04486
PH02Gene04291.t1	PS1	0.0924498	0.019881	0.0666473	0	0	24.6516	0	0.569094	0	0.0166417	0	0	0.038132	0.104045
PH02Gene04296.t1	PS1	0	0.0338087	0.15294	0.103424	0	0	5.71821	0.173638	0	0	0	0	0	0.206618
PH02Gene04299.t1	PS1	0	0.146929	0.0814447	0.0829117	0.0592737	1.15956	6.17624	0.122186	0.069796	0.03778	0.188627	0.0649843	0.0848847	0.010081
PH02Gene04376.t1	PS1	0.0155352	0.263725	0.782708	0.107733	1.66347	1.02372	5.30525	0	0	0.193619	0	0.0254053	0.230632	0.597634
PH02Gene04468.t1	PS1	0.0200083	0.074471	0.0424153	0.078216	0.180212	33.4475	0	0	0	0	0	0	0.00248333	0.005286
PH02Gene04491.t1	PS1	0.0893692	0.0748047	0.0680273	0.037244	0.117361	5.42063	6.77066	0	0	0.0997303	0	0	0.197781	0.261149
PH02Gene04505.t1	PS1	0.0327447	0	0	0.001788	0	2.56391	0	0	0	0	0	0.176318	0.010746	0.025025
PH02Gene04510.t1	PS1	0.216187	0.00419667	0	0.010906	0	3.01573	0	0	0	0	0	0.19552	0.0146487	0.018512
PH02Gene04562.t1	PS1	0.154242	0	0.0144177	0.00273133	0	1.10244	0	0	0	0	0	0	0.00573533	0.445657
PH02Gene04581.t1	PS1	0.56688	0.972071	0.83869	2.41203	0.483525	3.25441	10.4407	0.709889	0	0.0760913	0.412324	0.00731367	0.011854	0.176183
PH02Gene04673.t1	PS1	0.305885	0.648849	0.264928	0.477668	0.0226923	2.81039	14.1537	0	0	0	0	0	0.400826	0.343413
PH02Gene04725.t1	PS1	0.485168	0.0907817	0.070808	0.139619	0	0	6.59904	0	0	0	0	0	0.364843	0
PH02Gene04802.t1	PS1	0	0	0.0145653	0	0.00624533	0	6.18306	0	0	0	0	0.018645	0.414879	0.363342
PH02Gene04860.t1	PS1	0.343876	0	0.135216	0.278121	0.248072	0	7.99036	0	0	0	0	0	0.364287	0.199167
PH02Gene04920.t1	PS1	0.166438	0.074335	0.100019	0.231302	0	31.5711	2.66387	0	0	0	0	0.00244367	0.0962997	0.036047
PH02Gene04921.t1	PS1	0	0.0413213	0.01124	0.0358167	0.261957	31.8376	0.341561	0	0	0.0998647	0	0.00291233	0.0510183	0.034298
PH02Gene04979.t1	PS1	0	0	0.040242	0	0.023662	2.29228	0	0	0	0	0	0	0.124026	0
PH02Gene04981.t1	PS1	0	0.02443	0	0	0	4.09104	4.55599	0	0	0	0	0	0	0
PH02Gene04982.t1	PS1	0	0	0	0	0.865056	2.20181	1.86359	0	0	0	1.44315	0	0.00993933	0.001061
PH02Gene04992.t1	PS1	0.0338415	0.00268733	0.017334	0.0374163	0.0154657	1.45158	0	0	0	0	0.0335215	0.0385477	0.109873	0
PH02Gene05076.t1	PS1	0.951037	0.0273603	0.040457	0	0	0	0	0	0	1.07976	0.941311	3.0695	0.0396387	0.292535
PH02Gene05100.t1	PS1	0.0420372	0.768954	0.451532	0.8077	0	6.2525	0	0	2.21658	0	0	0.292288	0	0
PH02Gene05137.t1	PS1	0.10477	0.815677	0.96587	1.23072	0.649137	1.81188	4.49954	0.294136	1.07452	0.556268	0	0	0.634557	0.367644
PH02Gene05173.t1	PS1	0	0.029866	0	0.417409	0	0	2.54625	0	0	0	0	0	0.0140863	0.01064
PH02Gene05192.t1	PS1	0	0	0	0	0.0303563	3.12057	0.769603	0	0	0.048357	0	0	0.005559	0
PH02Gene05221.t1	PS1	0.619391	0.28639	0.189881	0.096812	0	14.3491	3.31317	0	0.29964	0.16555	0.0825515	0.019678	0.367894	0.283489
PH02Gene05224.t1	PS1	0	0.0597513	0.320647	0.19024	0	9.7424	0.433662	0	0	0	0	0	0	0.03878
PH02Gene05363.t1	PS1	0	0.0683003	0	0	0.017239	0	60.1483	0	0	0	0	0	0.0819397	0
PH02Gene05459.t1	PS1	0.110166	0.0303267	0.0578633	0.033166	0.0790837	0	6.33132	0	0.390671	0.063486	0.204397	0	0.023786	0.234755
PH02Gene05483.t1	PS1	0	0	0	0.006428	0.010236	0	1.15127	0	0	0.0633013	0	0.034826	0.00154667	0.022391
PH02Gene05536.t1	PS1	0.303841	0.11291	0.144596	0.217741	0.0855197	0.333236	2.68056	0.897633	0.302501	0.462462	0.498682	0.34923	0.043704	0.275339
PH02Gene05627.t1	PS1	0.856838	0.0313147	0.217391	0.0113817	0	1.26175	0	0.206914	0	0	0	0	0.258726	0.381471
PH02Gene05740.t1	PS1	0.530152	0.675803	0.716401	1.20519	1.12216	6.55667	1.4405	0	0	0	0.013368	0	0.00382733	0.98211
PH02Gene05896.t1	PS1	0	0	0	0	0	6.40938	16.3933	0	0	0	0	0	0	0
PH02Gene05966.t1	PS1	0	0	0.0651607	0.040775	0	1.38024	0	0	0	0	0	0	0	0.088132
PH02Gene05969.t1	PS1	0	0	0	0.026188	0	10.373	0	0	0	0	0	0	0.0258717	0.008841
PH02Gene05979.t1	PS1	0	0.0329417	0.304605	0.0337767	0.235261	14.6813	0	0	0	0	0	0	0	0
PH02Gene06057.t1	PS1	0.0456052	0.083452	0.162175	0.0372637	0.239379	4.69706	4.85729	0.403598	0.250489	0.525889	0.322943	0.310807	0.378097	0.94149
PH02Gene06058.t1	PS1	0.0928675	0.07884	0.185302	0.0196677	0.25414	16.3273	0	0.268985	0	0.30337	0.56797	0.158794	0.723722	0.97604
PH02Gene06097.t1	PS1	0	0	0	0.0251187	0	2.58361	0	0	0	0.0748927	0.132817	0.0941187	0.0717817	0.016239
PH02Gene06110.t1	PS1	0.263741	0.289056	0.545776	1.5083	0	4.73215	6.06647	0.00761433	0	0	0.113696	0.2884	0.021081	0.608337
PH02Gene06122.t1	PS1	0.054454	0.95826	0.964566	1.05719	0.419167	10.1543	7.84719	0	1.33794	0	0	0.015305	0.065044	0.109283
PH02Gene06164.t3	PS1	0.0072215	0.722243	0.666073	0.833727	0	5.84209	54.1101	0	2.20554	0.371939	2.12528	0.631473	0.0955203	0.1958
PH02Gene06173.t1	PS1	0	0.542106	0.492359	0.475824	0.240144	8.02818	5.06304	0	0	0.045959	0	0.0124753	0.0761957	0.034345
PH02Gene06219.t1	PS1	0	0	0	0	0	0	22.0592	0	0	0	0	0	0.018655	0
PH02Gene06324.t1	PS1	0	0.105128	0.196873	0.177536	0.0335813	27.0517	2.15717	0.200937	0	0	0	0.055364	0.0385863	0.047805
PH02Gene06333.t1	PS1	0	0.168561	0.209006	0.995587	0.713818	1.99949	1.88684	0	0	0	0	0	0.0482007	0.99377
PH02Gene06360.t1	PS1	0.0172953	0.0429507	0.107404	0.0402653	0.691344	0	8.01962	0	0	0	0	0	0.113207	0.962139
PH02Gene06470.t1	PS1	0.0603027	0.204696	0.338937	1.03749	0.206058	4.74225	5.45509	0	0	0	0	0	0	0.239973
PH02Gene06566.t1	PS1	0.874063	0.422659	0.509811	0.658378	1.00647	14.71	11.6966	0.334034	0.077764	0.102408	0	0.272401	0.781587	0.666443
PH02Gene06567.t1	PS1	0.712591	0.364658	0.416373	0.502747	0.898425	4.72944	2.97411	0	0	0.177853	0	0.383788	0.831964	0.569998
PH02Gene06634.t1	PS1	0	0.561832	0.151031	0.365159	0	13.6092	0	0	0	0	0	0	0.21168	0.043278
PH02Gene06690.t1	PS1	0.321204	0.329801	0.454569	0.552418	0.244174	11.517	89.3333	3.4342	1.4531	0.798152	0.957062	0.268812	0.055514	0.376276
PH02Gene06692.t1	PS1	0	0	0	0	0	30.9649	246.331	0	0	0	0	0	0.0144403	0
PH02Gene06861.t1	PS1	0	0	0	0	0	0	1.4418	0	0	0	0	0	0	0
PH02Gene06975.t1	PS1	0	0	0	0	0	8.92126	0	0	0	0	0	0	0	0.000599
PH02Gene07213.t1	PS1	0.548665	0.164674	0.0804193	0.05405	0	0.415278	0.196885	1.68004	2.51254	0.281663	0	0	0	0.311894
PH02Gene07261.t1	PS1	0.255156	0.548016	0.390509	0.58602	0.216726	2.37271	4.02609	0.867224	0	0	0.62541	0	0.013226	0.208075
PH02Gene07267.t1	PS1	0.192947	0.0808913	0.0325673	0.029275	0	0	1.05527	0	0	0.191848	0	0	0.040356	0.023294
PH02Gene07321.t1	PS1	0	0	0	0	0	1.47383	0	0	0	0	0	0	0.007963	0
PH02Gene07368.t1	PS1	0.0301355	0.07203	0.00145333	2.72404	3.34844	0.273612	2.90773	0	0	0	0	0.107041	0.179999	0.109123
PH02Gene07370.t1	PS1	0	0.007888	0.00203667	0.021923	0.074264	9.89075	0	0	0	0	0	0	0.0574183	0.002723
PH02Gene07373.t1	PS1	0.267032	0.329139	0.192755	0.642414	0.465227	3.90521	0	0	0	0	0	0	0.839032	0.722843
PH02Gene07378.t1	PS1	0	0	0.0430453	0.392673	0	0.790914	4.51593	0	0	0.03284	0	0	0.177098	0.159606
PH02Gene07386.t1	PS1	0.0358948	0.350043	0.773546	1.72981	1.61861	3.83243	15.8362	0	0	0	0	0	0	0.249872
PH02Gene07407.t1	PS1	0	0	0	0	0	3.57021	0	0	0	0.170335	0	0.0167477	0.0139913	0.017946
PH02Gene07599.t1	PS1	0	0	0	0	0	1.94087	0	0	0	0	0	0	0	0
PH02Gene07637.t1	PS1	0.925704	0	0	0.00607467	0	3.05376	0	0	0	0.010039	0	0	0.00564767	0
PH02Gene07638.t1	PS1	0	0	0	0	0	2.39026	0	0	0	0	0	0	0.004581	0.008569
PH02Gene07639.t1	PS1	0	0	0	0	0	2.36092	0	0	0	0	0	0	0.00157033	0
PH02Gene07642.t1	PS1	0	0	0	0	0	1.48753	14.418	0	0	0	0	0	0	0.017797
PH02Gene07708.t1	PS1	0	0.000974667	0	0.000895667	0	2.09572	0	0	0	0	0	0	0.000448667	0.000584
PH02Gene07715.t1	PS1	0.331132	0.277455	0.48459	1.25935	1.08222	22.6247	2.24032	0	0	0	0	0	0.00870133	0.430389
PH02Gene07799.t2	PS1	0.557835	0.864647	0.666684	2.01274	0.136883	1.48429	2.54501	0.178858	0.05655	0.311631	0	0.005234	0.22874	0.302524
PH02Gene07826.t1	PS1	0	0.0973753	0.139534	0.324901	0.027989	3.66433	0.191232	0.204055	0	0.0447753	0	0.161995	0.00184933	0.145254
PH02Gene07961.t1	PS1	0.083305	0.0246297	0	0.012679	0	0	1.53239	0	0	0	0	0	0.396663	0.083081
PH02Gene07981.t1	PS1	0	0.034381	0.0323087	0.0828023	0	7.37643	0	0	0	0	0	0	0.089157	0
PH02Gene08020.t1	PS1	0	0	0	0.021441	0.017059	0	35.5088	0	0	0	0	0	0	0
PH02Gene08022.t1	PS1	0.592741	0.188536	0.211955	0.180833	0	0	18.1343	0	0	0	0	0	0	0.183563
PH02Gene08058.t1	PS1	0.049599	0	0	4.7e-05	0	0	3.59821	0	0	0	0	0	0.122753	0.604254
PH02Gene08064.t1	PS1	0.157553	0.970221	0.552466	0.759242	1.35693	5.07104	1.86965	0	0	0.0946893	0.0840545	0.33782	0.755083	0.761017
PH02Gene08256.t1	PS1	0.0702802	0.0720467	0.0673207	0.228591	0.006288	3.83505	0.491126	0	0	0	0	0	0.883935	0.110481
PH02Gene08273.t1	PS1	0.008858	0.014585	0.036932	0.0416757	0.198484	1.70226	7.52638	0	0	0	0	0	0.098578	0.072694
PH02Gene08290.t1	PS1	0	0	0	0.00582533	0	0	3.04754	0	0	0	0	0	0	0.020461
PH02Gene08318.t1	PS1	0	0.0260153	0.0494487	0.483342	0.0387907	4.62176	0	0.0110167	0.465928	0.272516	0.891691	0.533168	0.0670573	0.243398
PH02Gene08345.t1	PS1	0.001366	0.743276	0.686398	0.506904	0.590379	5.45209	4.76083	0	0	0.449346	0	0.620938	0.237269	0.431788
PH02Gene08406.t1	PS1	0	0	0	0	0	10.1254	2.78161	0	0	0	0	0	0.00126467	0
PH02Gene08419.t1	PS1	0.0111527	0	0	0.0302293	0.0142797	2.23803	0.258239	0.757269	0	1.2802	1.21324	1.11169	0.000610667	0.04667
PH02Gene08441.t1	PS1	0	0	0	0	0	15.4028	0	0	0	0	0	0	0	0
PH02Gene08536.t1	PS1	0	0.260199	0.160505	0.202667	0	6.00041	0	0	0	0	0	0	0.396436	0.595511
PH02Gene08705.t1	PS1	0.0195022	0.747013	0.80628	0.783539	0.504202	3.05819	0.192857	0.00683867	0	0	0.192634	0.107014	0.238394	0.908257
PH02Gene08752.t1	PS1	0.708127	0.207417	0.461259	1.33448	0	25.8729	0	0	0	0	0	0.101624	0.301993	0.608552
PH02Gene08814.t1	PS1	0.0669408	0.016419	0.050544	0.078646	0	0	6.88836	0.191162	0.336634	0	0	0.27541	0.00786	0.587354
PH02Gene08844.t1	PS1	0.0570532	0	0.0369803	0	0	12.9263	34.8705	0.305918	0	0	0.140118	0.06431	0.030586	0.127926
PH02Gene08879.t1	PS1	0.00855767	0.0182003	0.357657	0.00688133	6.19052	8.56974	9.59745	1.80454	0	0	0.962311	0.220046	0.01221	0.01221
PH02Gene08926.t1	PS1	0	0	0.049716	0.0198093	0.0189067	7.15985	0	0	0	0	0	0	0	0
PH02Gene08997.t1	PS1	0	0	0	0.0121027	0	0	0	0	0	1.25372	1.21423	0.689941	0	0.165975
PH02Gene09000.t1	PS1	0.024377	0.0346153	0.513917	0.125524	0.1619	4.69893	24.4298	2.29845	3.31634	1.41823	1.36176	2.96536	0.0687653	0.183904
PH02Gene09079.t1	PS1	0	0.089462	0.0191177	0.084329	0	0	15.1549	0	0	0	0	0.368201	0.0585623	0
PH02Gene09131.t1	PS1	0	0	0	0	0	14.8355	0	0	0	0	0	0	0	0
PH02Gene09150.t1	PS1	0.0288315	0.049332	0.0314807	0.0376503	0.0137377	2.62661	405.898	0	0	0.0734117	0	0.048606	0.111817	0.063503
PH02Gene09190.t1	PS1	0.232329	0.066705	0.261896	0.352276	0	0	1.19598	0	0	0	0	0	0	0.159417
PH02Gene09227.t1	PS1	0	0	0	0	0	2.90211	0	0	0	0	0	0	0.00207267	0.01374
PH02Gene09238.t1	PS1	0	0	0	0	0	1.34898	0	0	0	0	0	0	0.002263	0.003845
PH02Gene09269.t1	PS1	0	0.0931363	0.0283053	0.0547533	0	1.39368	0	0	0	0	0	0.0376097	0.323041	0.055147
PH02Gene09323.t1	PS1	0.0475332	0.0690637	0.091475	0.176775	0.216813	13.9772	1.40881	0.254932	0.175064	0.361162	0	0.318171	0.0904393	0.070604
PH02Gene09437.t1	PS1	0.413617	0.348385	0.21065	0.098636	0.777156	7.96495	16.7736	0.352342	0	0.0517143	0.592247	0.575153	0.089232	0.043872
PH02Gene09455.t1	PS1	0.7714	0.06169	0.0531333	0.0483123	3.08972	13.1186	3.40502	0.969331	0.416327	0.00498133	0	0.384256	0.00647467	0.193717
PH02Gene09573.t1	PS1	0.203544	0.234328	0.194229	0.248039	0	0	3.75385	0	0.0376955	0.00823867	0	0	0.074491	0.29695
PH02Gene09633.t1	PS1	0	0	0	0	0	7.20182	0	0	0	0	0	0	0.0296127	0
PH02Gene09636.t1	PS1	0.594553	0.796212	0.514597	0.40828	3.41907	3.43465	0	0	0	0	0	0	0	0.976575
PH02Gene09658.t1	PS1	0.396936	0.49741	0.959688	0.947606	0	7.39101	4.46529	0	1.43871	0.351879	0	0	0.795785	0.800485
PH02Gene09684.t1	PS1	0.114435	0.292309	0.361056	0.983545	0.0790363	4.48614	1.49924	0	0	0	0.16536	0.0214097	0.0900903	0.030563
PH02Gene09720.t1	PS1	0	0	0	0.00758967	0	2.71763	0	0	0	0	0	0.00865533	0.00860633	0
PH02Gene09894.t1	PS1	0	0	0	0	0	2.39173	1.7673	0	0	0	0	0	0	0
PH02Gene09914.t1	PS1	0	0.00590333	0.0756937	0.0218113	0	6.33747	0	0	0	0	0	0	0.00456467	0.026182
PH02Gene09915.t1	PS1	0.0751945	0.30411	0.433032	0.145102	0	0	1.85178	0	0	0	0	0	0.077812	0.085157
PH02Gene09930.t1	PS1	0	0.072136	0.059426	0.0380317	0	60.0941	0	0	0	0.007564	0	0.280653	0.172416	0.083398
PH02Gene09969.t1	PS1	0.16102	0.471025	0.605412	0.64036	0.678268	0.600777	4.42206	0	0.790675	0.639906	0.076065	0.232346	0.45269	0.413241
PH02Gene10152.t1	PS1	0.20475	0.154101	0.371355	0.76511	0.561134	1.20225	0	0	0	0.573324	1.18232	2.37561	0.0339233	0.098282
PH02Gene10175.t1	PS1	0.522632	0.26354	0.372441	0.15242	0.627763	0	6.11766	0	0	0	0	0	0.117448	0.022593
PH02Gene10207.t1	PS1	0	0.369896	0.215774	0.352381	0.038264	0.768041	4.85023	0	0	0.396654	0	0.805167	0.716953	0.095423
PH02Gene10226.t1	PS1	0	0.251067	0.272132	0.203287	0.0565283	3.30446	5.94733	0.194019	0	0.0439043	0	0.229058	0.187955	0.165255
PH02Gene10247.t1	PS1	0	0.0504537	0.017126	0.023429	0	2.65936	0	0	0	0	0	0	0.244612	0.014755
PH02Gene10291.t1	PS1	0.0153378	0.00822033	0.0888737	0.0355387	0.375509	1.03501	2.30176	0.173355	0.132031	1.25629	5.02994	4.44202	0	0.147888
PH02Gene10403.t1	PS1	0.0718643	0	0.00462867	0.00162367	0.0201313	0	0.871082	0.0921223	0	0.833895	1.71925	1.51543	0.00290933	0.133154
PH02Gene10428.t1	PS1	0.149689	0.633348	0.364705	0.57941	0.00162567	9.893	41.3541	0	0	0.499415	0	0	0.000752333	0.503978
PH02Gene10455.t1	PS1	0	0.013969	0.039276	0.008646	0	3.51238	1.75461	0	0	0.0723463	0	0	0.01503	0.648551
PH02Gene10515.t1	PS1	0	0	0	0.00182233	0	0	13.8464	0	0	0	0	0	0.00553033	0
PH02Gene10574.t1	PS1	0.383337	0.162465	0.184491	0.118381	0	27.976	0	0	0	0	0	0	0	0
PH02Gene10606.t1	PS1	0.818396	0.653979	0.725737	0.812105	0.613529	17.6101	2.60369	0	0	0	0.302734	0	0.294504	0.355085
PH02Gene10693.t1	PS1	0	0.34895	0.0742617	0.0747437	1.10775	3.62998	3.30692	1.26127	0	0	0	0	0	0.024975
PH02Gene10694.t1	PS1	0.024846	0.483456	0.426823	1.52379	0.199394	2.32361	3.16702	0	0	0	0	0	0.002803	0.177029
PH02Gene10726.t1	PS1	0.0391042	0.975255	0.532737	1.20028	3.18599	14.9904	6.29251	0.103083	0	0.634549	0	0.0121047	0.174983	0.214657
PH02Gene10738.t1	PS1	0	0.0682617	0.108405	0.146141	0.087727	3.60164	1.43336	0	0	0	0	0.0402633	0.673133	0.53783
[truncated: 48,938 more rows]

## Sheet: Supplementary Table 8
Supplementary Table 8. The top 1000 highest expressed genes in each tissue.
Root		leaf		Rhizome		Lateral bud		Flower		shoot new tip		shoot 0.2 m		shoot 0.5 m		shoot 1.0 m		shoot 2.0 m		shoot 3.0 m		shoot 5.0 m		shoot 6.0 m		shoot 6.0 m
Phylostrata	Gene ID	Phylostrata	Gene ID	Phylostrata	Gene ID	Phylostrata	Gene ID	Phylostrata	Gene ID	Phylostrata	Gene ID	Phylostrata	Gene ID	Phylostrata	Gene ID	Phylostrata	Gene ID	Phylostrata	Gene ID	Phylostrata	Gene ID	Phylostrata	Gene ID	Phylostrata	Gene ID	Phylostrata	Gene ID
PS1	PH02Gene05619.t1	PS8	PH02Gene13580.t1	PS5	PH02Gene44715.t1	PS6	PH02Gene40131.t1	PS8	PH02Gene13580.t1	PS6	PH02Gene28216.t1	PS6	PH02Gene40131.t1	PS1	PH02Gene46079.t1	PS1	PH02Gene18698.t1	PS11	PH02Gene17673.t1	PS11	PH02Gene17673.t1	PS2	PH02Gene02562.t1	PS2	PH02Gene02562.t1	PS1	PH02Gene27016.t1
PS5	PH02Gene44715.t1	PS3	PH02Gene30282.t1	PS5	PH02Gene17719.t1	PS5	PH02Gene44715.t1	PS2	PH02Gene04237.t1	PS2	PH02Gene19706.t1	PS6	PH02Gene28216.t1	PS6	PH02Gene28216.t1	PS4	PH02Gene15874.t1	PS5	PH02Gene17719.t1	PS4	PH02Gene21048.t1	PS11	PH02Gene17673.t1	PS11	PH02Gene17673.t1	PS1	PH02Gene30508.t1
PS1	PH02Gene05658.t1	PS9	PH02Gene43326.t2	PS6	PH02Gene28216.t1	PS2	PH02Gene19706.t1	PS3	PH02Gene30282.t1	PS1	PH02Gene35944.t1	PS6	PH02Gene28214.t1	PS1	PH02Gene46080.t1	PS6	PH02Gene28216.t1	PS6	PH02Gene24250.t1	PS2	PH02Gene02562.t1	PS2	PH02Gene12444.t1	PS2	PH02Gene12444.t1	PS11	PH02Gene17673.t1
PS4	PH02Gene15920.t1	PS2	PH02Gene14652.t1	PS2	PH02Gene19706.t1	PS1	PH02Gene38830.t1	PS3	PH02Gene44799.t1	PS6	PH02Gene25370.t1	PS2	PH02Gene05411.t1	PS6	PH02Gene28214.t1	PS2	PH02Gene44231.t1	PS11	PH02Gene07522.t4	PS5	PH02Gene17719.t1	PS4	PH02Gene41934.t1	PS1	PH02Gene27016.t1	PS2	PH02Gene12444.t1
PS3	PH02Gene30282.t1	PS1	PH02Gene18719.t1	PS4	PH02Gene11487.t1	PS4	PH02Gene11487.t1	PS3	PH02Gene30287.t1	PS1	PH02Gene21548.t1	PS4	PH02Gene15920.t1	PS2	PH02Gene41558.t1	PS4	PH02Gene13296.t1	PS2	PH02Gene44231.t1	PS1	PH02Gene27016.t1	PS1	PH02Gene27016.t1	PS2	PH02Gene46714.t1	PS5	PH02Gene34043.t1
PS1	PH02Gene27016.t1	PS1	PH02Gene23790.t1	PS4	PH02Gene15920.t1	PS4	PH02Gene15920.t1	PS4	PH02Gene35874.t1	PS1	PH02Gene05619.t1	PS4	PH02Gene21281.t1	PS1	PH02Gene03042.t1	PS2	PH02Gene25037.t1	PS11	PH02Gene36478.t1	PS2	PH02Gene46714.t1	PS2	PH02Gene46714.t1	PS1	PH02Gene30508.t1	PS5	PH02Gene44715.t1
PS4	PH02Gene16820.t1	PS3	PH02Gene30287.t1	PS1	PH02Gene05619.t1	PS5	PH02Gene25432.t1	PS1	PH02Gene23790.t1	PS2	PH02Gene29438.t1	PS2	PH02Gene46714.t1	PS6	PH02Gene40131.t1	PS1	PH02Gene36410.t1	PS2	PH02Gene02562.t1	PS4	PH02Gene41934.t1	PS4	PH02Gene21048.t1	PS5	PH02Gene34043.t1	PS2	PH02Gene02562.t1
PS1	PH02Gene00763.t1	PS1	PH02Gene00227.t1	PS6	PH02Gene40131.t1	PS1	PH02Gene05619.t1	PS1	PH02Gene46367.t1	PS12	PH02Gene15396.t1	PS1	PH02Gene35944.t1	PS6	PH02Gene08824.t1	PS6	PH02Gene28214.t1	PS2	PH02Gene12444.t1	PS2	PH02Gene12444.t1	PS5	PH02Gene34043.t1	PS4	PH02Gene08800.t1	PS2	PH02Gene46714.t1
PS4	PH02Gene21281.t1	PS3	PH02Gene31874.t1	PS1	PH02Gene38830.t1	PS1	PH02Gene16891.t1	PS2	PH02Gene35533.t1	PS4	PH02Gene15920.t1	PS3	PH02Gene02820.t1	PS2	PH02Gene28050.t1	PS1	PH02Gene50519.t2	PS2	PH02Gene46714.t1	PS11	PH02Gene07522.t4	PS4	PH02Gene36297.t1	PS4	PH02Gene41934.t1	PS1	PH02Gene05619.t1
PS2	PH02Gene45538.t1	PS1	PH02Gene23694.t1	PS2	PH02Gene29438.t1	PS1	PH02Gene35944.t1	PS1	PH02Gene05619.t1	PS6	PH02Gene28214.t1	PS2	PH02Gene12444.t1	PS6	PH02Gene25370.t1	PS2	PH02Gene17706.t1	PS6	PH02Gene28216.t1	PS11	PH02Gene15427.t2	PS1	PH02Gene30508.t1	PS4	PH02Gene36297.t1	PS4	PH02Gene08800.t1
PS5	PH02Gene35260.t1	PS2	PH02Gene04237.t1	PS4	PH02Gene21281.t1	PS1	PH02Gene45866.t1	PS5	PH02Gene44715.t1	PS1	PH02Gene16891.t1	PS4	PH02Gene17793.t1	PS1	PH02Gene36404.t1	PS3	PH02Gene17716.t1	PS4	PH02Gene21048.t1	PS11	PH02Gene36478.t1	PS11	PH02Gene15427.t2	PS11	PH02Gene15427.t2	PS11	PH02Gene15427.t2
PS2	PH02Gene46852.t1	PS3	PH02Gene22520.t1	PS1	PH02Gene35944.t1	PS2	PH02Gene29438.t1	PS3	PH02Gene42972.t1	PS1	PH02Gene38830.t1	PS6	PH02Gene10945.t1	PS1	PH02Gene47098.t2	PS5	PH02Gene17719.t1	PS11	PH02Gene15427.t2	PS2	PH02Gene31368.t1	PS3	PH02Gene26631.t1	PS5	PH02Gene44715.t1	PS3	PH02Gene08561.t1
PS3	PH02Gene30287.t1	PS4	PH02Gene24477.t1	PS1	PH02Gene21548.t1	PS4	PH02Gene01374.t1	PS1	PH02Gene38859.t1	PS2	PH02Gene12444.t1	PS2	PH02Gene29592.t1	PS1	PH02Gene00835.t1	PS1	PH02Gene15659.t1	PS1	PH02Gene50208.t1	PS6	PH02Gene17293.t1	PS8	PH02Gene19673.t1	PS3	PH02Gene08561.t1	PS4	PH02Gene36297.t1
PS1	PH02Gene30508.t1	PS3	PH02Gene44799.t1	PS6	PH02Gene28214.t1	PS11	PH02Gene07522.t4	PS3	PH02Gene46210.t1	PS1	PH02Gene45866.t1	PS2	PH02Gene20311.t1	PS8	PH02Gene41569.t1	PS1	PH02Gene49276.t1	PS1	PH02Gene27016.t1	PS1	PH02Gene07645.t1	PS11	PH02Gene07522.t4	PS11	PH02Gene36478.t1	PS11	PH02Gene36478.t1
PS5	PH02Gene34043.t1	PS3	PH02Gene42972.t1	PS1	PH02Gene05658.t1	PS1	PH02Gene07542.t1	PS7	PH02Gene17704.t1	PS6	PH02Gene07462.t1	PS2	PH02Gene41678.t1	PS2	PH02Gene40355.t1	PS2	PH02Gene15816.t1	PS4	PH02Gene15920.t1	PS6	PH02Gene24250.t1	PS2	PH02Gene05362.t1	PS2	PH02Gene05362.t1	PS3	PH02Gene26631.t1
PS1	PH02Gene16639.t1	PS1	PH02Gene03499.t1	PS12	PH02Gene15396.t1	PS1	PH02Gene43828.t1	PS3	PH02Gene31874.t1	PS2	PH02Gene28226.t2	PS11	PH02Gene36478.t1	PS2	PH02Gene12444.t1	PS4	PH02Gene15920.t1	PS11	PH02Gene28800.t1	PS1	PH02Gene30508.t1	PS2	PH02Gene39262.t1	PS8	PH02Gene19673.t1	PS4	PH02Gene21281.t1
PS2	PH02Gene19706.t1	PS2	PH02Gene45538.t1	PS1	PH02Gene16891.t1	PS5	PH02Gene17719.t1	PS1	PH02Gene18719.t1	PS6	PH02Gene32629.t1	PS3	PH02Gene01744.t1	PS1	PH02Gene36764.t1	PS11	PH02Gene07522.t4	PS1	PH02Gene43588.t1	PS1	PH02Gene50208.t1	PS3	PH02Gene08561.t1	PS1	PH02Gene05619.t1	PS2	PH02Gene49412.t1
PS3	PH02Gene02820.t1	PS1	PH02Gene29934.t1	PS2	PH02Gene20311.t1	PS2	PH02Gene20581.t1	PS1	PH02Gene05090.t1	PS2	PH02Gene29933.t1	PS4	PH02Gene01374.t1	PS4	PH02Gene07713.t1	PS2	PH02Gene25181.t1	PS1	PH02Gene07645.t1	PS4	PH02Gene36297.t1	PS11	PH02Gene36478.t1	PS1	PH02Gene07645.t1	PS4	PH02Gene46389.t1
PS5	PH02Gene41586.t1	PS1	PH02Gene48116.t1	PS4	PH02Gene11486.t1	PS5	PH02Gene34043.t1	PS2	PH02Gene49412.t1	PS1	PH02Gene23881.t1	PS3	PH02Gene32758.t1	PS1	PH02Gene15659.t1	PS4	PH02Gene39847.t1	PS1	PH02Gene05619.t1	PS8	PH02Gene19673.t1	PS4	PH02Gene08800.t1	PS3	PH02Gene26631.t1	PS1	PH02Gene07645.t1
PS2	PH02Gene02562.t1	PS5	PH02Gene44715.t1	PS2	PH02Gene19585.t1	PS1	PH02Gene11794.t1	PS5	PH02Gene34043.t1	PS1	PH02Gene29817.t1	PS1	PH02Gene15659.t1	PS4	PH02Gene30405.t1	PS2	PH02Gene36710.t1	PS4	PH02Gene41934.t1	PS1	PH02Gene43742.t1	PS1	PH02Gene07645.t1	PS3	PH02Gene27584.t2	PS6	PH02Gene00962.t1
PS1	PH02Gene05618.t1	PS1	PH02Gene24940.t1	PS11	PH02Gene22806.t1	PS2	PH02Gene29502.t1	PS6	PH02Gene40131.t1	PS2	PH02Gene19585.t1	PS1	PH02Gene38830.t1	PS4	PH02Gene15920.t1	PS3	PH02Gene43400.t1	PS2	PH02Gene31368.t1	PS1	PH02Gene00159.t1	PS5	PH02Gene44715.t1	PS2	PH02Gene49412.t1	PS1	PH02Gene42850.t1
PS1	PH02Gene03621.t1	PS1	PH02Gene46367.t1	PS2	PH02Gene13406.t1	PS11	PH02Gene36478.t1	PS9	PH02Gene43326.t2	PS1	PH02Gene42751.t1	PS4	PH02Gene37521.t1	PS4	PH02Gene15390.t1	PS11	PH02Gene36478.t1	PS2	PH02Gene12522.t1	PS1	PH02Gene43588.t1	PS3	PH02Gene27584.t2	PS1	PH02Gene39643.t1	PS8	PH02Gene19673.t1
PS2	PH02Gene27441.t1	PS2	PH02Gene18024.t1	PS2	PH02Gene12444.t1	PS2	PH02Gene13406.t1	PS1	PH02Gene17733.t1	PS1	PH02Gene07542.t1	PS2	PH02Gene23704.t1	PS1	PH02Gene35011.t1	PS2	PH02Gene37223.t2	PS2	PH02Gene04423.t1	PS2	PH02Gene41089.t1	PS1	PH02Gene39643.t1	PS4	PH02Gene15920.t1	PS2	PH02Gene05362.t1
PS1	PH02Gene08070.t1	PS1	PH02Gene16639.t1	PS2	PH02Gene29933.t1	PS1	PH02Gene28731.t1	PS1	PH02Gene05658.t1	PS1	PH02Gene25793.t1	PS1	PH02Gene05619.t1	PS2	PH02Gene29592.t1	PS1	PH02Gene25165.t1	PS4	PH02Gene18638.t1	PS2	PH02Gene04423.t1	PS1	PH02Gene05619.t1	PS2	PH02Gene39262.t1	PS1	PH02Gene08070.t1
PS1	PH02Gene12093.t1	PS3	PH02Gene45771.t1	PS1	PH02Gene45866.t1	PS1	PH02Gene05658.t1	PS2	PH02Gene14652.t1	PS11	PH02Gene36478.t1	PS2	PH02Gene29502.t1	PS4	PH02Gene09509.t1	PS2	PH02Gene12444.t1	PS2	PH02Gene51050.t1	PS6	PH02Gene01758.t1	PS5	PH02Gene17719.t1	PS4	PH02Gene23778.t1	PS2	PH02Gene39262.t1
PS1	PH02Gene32076.t1	PS2	PH02Gene09418.t1	PS1	PH02Gene12245.t1	PS1	PH02Gene40501.t1	PS3	PH02Gene45771.t1	PS2	PH02Gene29502.t1	PS1	PH02Gene16891.t1	PS3	PH02Gene43180.t1	PS2	PH02Gene30910.t1	PS2	PH02Gene12524.t1	PS11	PH02Gene28800.t1	PS2	PH02Gene41244.t1	PS11	PH02Gene07522.t4	PS4	PH02Gene01374.t1
PS3	PH02Gene42972.t1	PS7	PH02Gene17704.t1	PS6	PH02Gene25370.t1	PS4	PH02Gene21281.t1	PS7	PH02Gene11483.t1	PS1	PH02Gene11794.t1	PS2	PH02Gene35378.t1	PS11	PH02Gene36478.t1	PS6	PH02Gene43179.t1	PS1	PH02Gene00159.t1	PS3	PH02Gene26631.t1	PS1	PH02Gene26753.t1	PS6	PH02Gene00962.t1	PS1	PH02Gene24930.t1
PS3	PH02Gene44799.t1	PS3	PH02Gene44261.t1	PS1	PH02Gene07542.t1	PS2	PH02Gene02403.t1	PS2	PH02Gene03180.t1	PS1	PH02Gene12245.t1	PS2	PH02Gene00610.t1	PS2	PH02Gene46714.t1	PS3	PH02Gene02315.t1	PS6	PH02Gene17293.t1	PS2	PH02Gene05362.t1	PS11	PH02Gene28800.t1	PS4	PH02Gene21281.t1	PS4	PH02Gene15920.t1
PS2	PH02Gene50217.t1	PS3	PH02Gene07012.t1	PS11	PH02Gene36478.t1	PS1	PH02Gene12335.t1	PS3	PH02Gene42040.t1	PS2	PH02Gene13406.t1	PS1	PH02Gene00168.t1	PS1	PH02Gene11670.t2	PS4	PH02Gene01954.t1	PS1	PH02Gene43583.t2	PS4	PH02Gene15920.t1	PS5	PH02Gene44669.t1	PS11	PH02Gene28800.t1	PS4	PH02Gene23778.t1
PS4	PH02Gene28183.t1	PS5	PH02Gene34043.t1	PS2	PH02Gene05411.t1	PS1	PH02Gene29817.t1	PS6	PH02Gene07462.t1	PS1	PH02Gene32372.t1	PS2	PH02Gene06665.t1	PS4	PH02Gene48837.t1	PS3	PH02Gene17687.t1	PS1	PH02Gene26718.t1	PS2	PH02Gene12522.t1	PS2	PH02Gene31368.t1	PS4	PH02Gene14923.t1	PS3	PH02Gene27584.t2
PS1	PH02Gene20076.t1	PS6	PH02Gene40131.t1	PS2	PH02Gene44146.t1	PS1	PH02Gene21548.t1	PS1	PH02Gene27016.t1	PS2	PH02Gene46714.t1	PS2	PH02Gene44754.t1	PS2	PH02Gene44231.t1	PS6	PH02Gene24250.t1	PS4	PH02Gene15976.t1	PS5	PH02Gene44669.t1	PS4	PH02Gene15920.t1	PS1	PH02Gene24930.t1	PS1	PH02Gene26640.t1
PS2	PH02Gene29933.t1	PS1	PH02Gene17733.t1	PS1	PH02Gene43828.t1	PS2	PH02Gene19585.t1	PS3	PH02Gene22520.t1	PS1	PH02Gene40501.t1	PS2	PH02Gene44524.t1	PS2	PH02Gene04363.t1	PS2	PH02Gene17668.t1	PS1	PH02Gene26386.t1	PS2	PH02Gene51050.t1	PS4	PH02Gene23778.t1	PS2	PH02Gene01341.t1	PS1	PH02Gene05618.t1
PS1	PH02Gene48975.t1	PS3	PH02Gene09630.t1	PS1	PH02Gene42751.t1	PS6	PH02Gene01531.t1	PS2	PH02Gene23530.t1	PS2	PH02Gene33550.t1	PS2	PH02Gene16507.t1	PS1	PH02Gene09912.t1	PS11	PH02Gene17673.t1	PS2	PH02Gene46034.t1	PS2	PH02Gene12524.t1	PS4	PH02Gene14923.t1	PS1	PH02Gene26753.t1	PS1	PH02Gene26386.t1
PS2	PH02Gene12444.t1	PS1	PH02Gene05090.t1	PS2	PH02Gene45588.t1	PS6	PH02Gene49985.t1	PS1	PH02Gene30528.t1	PS6	PH02Gene01531.t1	PS2	PH02Gene19585.t1	PS2	PH02Gene37100.t1	PS2	PH02Gene44692.t1	PS1	PH02Gene09580.t1	PS1	PH02Gene00514.t1	PS2	PH02Gene34667.t3	PS1	PH02Gene08070.t1	PS4	PH02Gene35077.t1
PS1	PH02Gene15862.t1	PS3	PH02Gene17893.t1	PS1	PH02Gene29817.t1	PS12	PH02Gene15396.t1	PS3	PH02Gene44906.t1	PS1	PH02Gene17689.t1	PS3	PH02Gene39443.t1	PS3	PH02Gene11334.t1	PS2	PH02Gene30602.t1	PS2	PH02Gene41089.t1	PS4	PH02Gene46272.t1	PS2	PH02Gene29502.t1	PS1	PH02Gene14733.t1	PS11	PH02Gene28800.t1
PS5	PH02Gene14566.t1	PS2	PH02Gene49412.t1	PS2	PH02Gene28226.t2	PS1	PH02Gene38098.t1	PS2	PH02Gene41895.t1	PS4	PH02Gene03445.t1	PS2	PH02Gene19706.t1	PS1	PH02Gene31003.t1	PS2	PH02Gene09911.t2	PS6	PH02Gene28214.t1	PS3	PH02Gene27584.t2	PS4	PH02Gene46272.t1	PS1	PH02Gene26640.t1	PS1	PH02Gene14733.t1
PS2	PH02Gene45588.t1	PS7	PH02Gene11483.t1	PS2	PH02Gene33550.t1	PS2	PH02Gene12444.t1	PS1	PH02Gene34256.t1	PS5	PH02Gene17719.t1	PS1	PH02Gene12335.t1	PS2	PH02Gene11476.t1	PS6	PH02Gene25370.t1	PS2	PH02Gene00492.t1	PS4	PH02Gene47479.t1	PS4	PH02Gene21281.t1	PS4	PH02Gene39966.t1	PS4	PH02Gene17996.t1
PS8	PH02Gene13580.t1	PS4	PH02Gene01374.t1	PS3	PH02Gene02820.t1	PS2	PH02Gene09826.t2	PS3	PH02Gene07012.t1	PS2	PH02Gene15395.t1	PS1	PH02Gene05658.t1	PS4	PH02Gene23934.t1	PS2	PH02Gene46714.t1	PS1	PH02Gene43754.t1	PS1	PH02Gene26386.t1	PS1	PH02Gene50364.t1	PS3	PH02Gene01744.t1	PS4	PH02Gene41934.t1
PS5	PH02Gene34042.t1	PS1	PH02Gene51123.t1	PS1	PH02Gene40501.t1	PS2	PH02Gene40112.t1	PS3	PH02Gene17893.t1	PS2	PH02Gene09826.t2	PS2	PH02Gene18248.t1	PS5	PH02Gene17719.t1	PS1	PH02Gene09919.t1	PS4	PH02Gene09832.t1	PS3	PH02Gene08561.t1	PS4	PH02Gene46389.t1	PS4	PH02Gene46389.t1	PS4	PH02Gene14923.t1
PS1	PH02Gene08283.t1	PS2	PH02Gene14651.t1	PS2	PH02Gene23704.t1	PS1	PH02Gene42751.t1	PS1	PH02Gene43927.t1	PS2	PH02Gene20311.t1	PS11	PH02Gene07522.t4	PS2	PH02Gene44069.t1	PS2	PH02Gene41678.t1	PS6	PH02Gene13542.t1	PS1	PH02Gene39643.t1	PS1	PH02Gene26640.t1	PS8	PH02Gene19659.t1	PS4	PH02Gene39966.t1
PS1	PH02Gene00514.t1	PS6	PH02Gene07462.t1	PS1	PH02Gene40964.t1	PS2	PH02Gene21338.t1	PS3	PH02Gene47533.t1	PS2	PH02Gene22797.t1	PS2	PH02Gene05413.t1	PS1	PH02Gene05619.t1	PS1	PH02Gene05619.t1	PS1	PH02Gene00514.t1	PS1	PH02Gene26753.t1	PS6	PH02Gene00962.t1	PS4	PH02Gene02109.t1	PS2	PH02Gene37926.t1
PS6	PH02Gene07462.t1	PS3	PH02Gene15850.t1	PS6	PH02Gene07646.t1	PS2	PH02Gene29933.t1	PS1	PH02Gene12335.t1	PS1	PH02Gene13354.t1	PS4	PH02Gene46389.t1	PS2	PH02Gene29504.t1	PS4	PH02Gene20909.t1	PS1	PH02Gene21681.t1	PS2	PH02Gene39262.t1	PS1	PH02Gene43588.t1	PS1	PH02Gene43588.t1	PS2	PH02Gene34667.t3
PS4	PH02Gene02366.t1	PS3	PH02Gene12318.t1	PS2	PH02Gene03570.t2	PS2	PH02Gene28226.t2	PS7	PH02Gene11479.t1	PS2	PH02Gene43432.t1	PS4	PH02Gene13367.t1	PS2	PH02Gene40219.t1	PS4	PH02Gene18638.t1	PS1	PH02Gene26753.t1	PS1	PH02Gene43583.t2	PS2	PH02Gene49412.t1	PS2	PH02Gene41244.t1	PS11	PH02Gene07522.t4
PS6	PH02Gene40131.t1	PS1	PH02Gene48975.t1	PS2	PH02Gene46714.t1	PS2	PH02Gene44754.t1	PS3	PH02Gene09630.t1	PS1	PH02Gene43828.t1	PS4	PH02Gene32603.t1	PS2	PH02Gene29502.t1	PS2	PH02Gene22102.t1	PS4	PH02Gene20909.t1	PS1	PH02Gene05619.t1	PS1	PH02Gene26386.t1	PS2	PH02Gene29502.t1	PS5	PH02Gene34042.t1
PS4	PH02Gene44458.t1	PS1	PH02Gene34256.t1	PS2	PH02Gene29502.t1	PS2	PH02Gene46714.t1	PS3	PH02Gene37562.t1	PS1	PH02Gene28983.t1	PS2	PH02Gene23666.t1	PS2	PH02Gene09398.t1	PS2	PH02Gene18663.t1	PS4	PH02Gene36297.t1	PS1	PH02Gene26718.t1	PS1	PH02Gene08070.t1	PS2	PH02Gene34667.t3	PS1	PH02Gene26838.t1
PS2	PH02Gene29502.t1	PS3	PH02Gene49304.t1	PS2	PH02Gene06665.t1	PS1	PH02Gene12245.t1	PS3	PH02Gene44261.t1	PS1	PH02Gene37359.t3	PS2	PH02Gene13841.t1	PS2	PH02Gene14356.t2	PS5	PH02Gene24755.t1	PS2	PH02Gene29502.t1	PS5	PH02Gene34043.t1	PS1	PH02Gene00159.t1	PS3	PH02Gene14239.t1	PS1	PH02Gene12335.t1
PS1	PH02Gene14718.t1	PS3	PH02Gene44774.t1	PS1	PH02Gene03379.t1	PS4	PH02Gene38141.t2	PS5	PH02Gene17719.t1	PS10	PH02Gene29032.t1	PS1	PH02Gene29817.t1	PS3	PH02Gene12317.t1	PS2	PH02Gene20910.t1	PS1	PH02Gene05658.t1	PS2	PH02Gene29502.t1	PS4	PH02Gene43497.t1	PS2	PH02Gene38071.t1	PS5	PH02Gene17719.t1
PS2	PH02Gene04237.t1	PS2	PH02Gene44146.t1	PS2	PH02Gene04423.t1	PS1	PH02Gene40964.t1	PS2	PH02Gene32429.t1	PS1	PH02Gene28731.t1	PS5	PH02Gene17719.t1	PS2	PH02Gene37586.t1	PS1	PH02Gene15798.t1	PS1	PH02Gene38725.t1	PS2	PH02Gene12918.t1	PS1	PH02Gene14733.t1	PS5	PH02Gene44669.t1	PS2	PH02Gene41244.t1
PS1	PH02Gene35944.t1	PS2	PH02Gene14653.t1	PS2	PH02Gene09826.t2	PS6	PH02Gene22289.t1	PS3	PH02Gene25891.t1	PS2	PH02Gene17175.t1	PS4	PH02Gene50762.t1	PS2	PH02Gene09874.t1	PS1	PH02Gene20918.t1	PS1	PH02Gene37603.t1	PS2	PH02Gene46034.t1	PS2	PH02Gene46034.t1	PS4	PH02Gene35077.t1	PS1	PH02Gene25266.t1
PS2	PH02Gene16507.t1	PS3	PH02Gene44479.t1	PS1	PH02Gene11794.t1	PS2	PH02Gene29592.t1	PS3	PH02Gene23390.t1	PS1	PH02Gene03379.t1	PS2	PH02Gene34667.t3	PS4	PH02Gene20909.t1	PS1	PH02Gene50208.t1	PS1	PH02Gene30508.t1	PS1	PH02Gene12695.t1	PS6	PH02Gene17293.t1	PS2	PH02Gene04423.t1	PS6	PH02Gene16799.t1
PS1	PH02Gene08453.t1	PS1	PH02Gene07542.t1	PS4	PH02Gene01374.t1	PS2	PH02Gene00377.t1	PS2	PH02Gene19706.t1	PS1	PH02Gene21550.t1	PS3	PH02Gene08982.t1	PS4	PH02Gene20901.t1	PS2	PH02Gene26829.t1	PS1	PH02Gene12335.t1	PS1	PH02Gene38725.t1	PS2	PH02Gene38071.t1	PS1	PH02Gene48975.t1	PS2	PH02Gene01341.t1
PS2	PH02Gene44754.t1	PS1	PH02Gene31306.t1	PS1	PH02Gene15659.t1	PS3	PH02Gene02820.t1	PS1	PH02Gene14703.t2	PS2	PH02Gene00377.t1	PS2	PH02Gene48468.t1	PS1	PH02Gene05658.t1	PS4	PH02Gene17036.t1	PS8	PH02Gene19673.t1	PS1	PH02Gene23138.t1	PS2	PH02Gene04423.t1	PS4	PH02Gene47900.t1	PS4	PH02Gene18315.t1
PS3	PH02Gene07012.t1	PS1	PH02Gene24886.t1	PS11	PH02Gene07522.t4	PS3	PH02Gene00542.t1	PS1	PH02Gene15208.t1	PS3	PH02Gene00542.t1	PS1	PH02Gene27896.t1	PS4	PH02Gene11036.t1	PS2	PH02Gene12522.t1	PS2	PH02Gene38071.t1	PS1	PH02Gene08453.t1	PS2	PH02Gene12918.t1	PS6	PH02Gene16799.t1	PS1	PH02Gene05658.t1
PS1	PH02Gene10903.t1	PS1	PH02Gene45866.t1	PS2	PH02Gene00377.t1	PS1	PH02Gene21096.t1	PS10	PH02Gene00376.t1	PS2	PH02Gene29033.t1	PS2	PH02Gene36353.t1	PS3	PH02Gene10259.t1	PS3	PH02Gene21695.t1	PS3	PH02Gene23181.t1	PS1	PH02Gene33633.t1	PS1	PH02Gene23138.t1	PS2	PH02Gene29592.t1	PS1	PH02Gene48975.t1
PS2	PH02Gene46714.t1	PS3	PH02Gene44906.t1	PS2	PH02Gene12522.t1	PS6	PH02Gene14028.t2	PS1	PH02Gene48975.t1	PS1	PH02Gene22312.t1	PS1	PH02Gene45866.t1	PS1	PH02Gene09586.t1	PS2	PH02Gene51050.t1	PS1	PH02Gene03621.t1	PS4	PH02Gene18638.t1	PS1	PH02Gene50208.t1	PS5	PH02Gene34042.t1	PS3	PH02Gene14239.t1
PS3	PH02Gene31874.t1	PS2	PH02Gene03179.t1	PS2	PH02Gene29592.t1	PS1	PH02Gene29900.t1	PS4	PH02Gene38960.t2	PS2	PH02Gene50217.t1	PS4	PH02Gene33305.t1	PS3	PH02Gene09076.t1	PS2	PH02Gene12524.t1	PS5	PH02Gene44715.t1	PS2	PH02Gene41285.t1	PS1	PH02Gene24930.t1	PS1	PH02Gene12335.t1	PS2	PH02Gene02403.t1
PS3	PH02Gene19589.t1	PS2	PH02Gene19706.t1	PS2	PH02Gene44754.t1	PS2	PH02Gene03570.t2	PS2	PH02Gene02403.t1	PS6	PH02Gene40131.t1	PS6	PH02Gene13017.t1	PS3	PH02Gene36708.t1	PS2	PH02Gene50862.t1	PS2	PH02Gene43877.t1	PS1	PH02Gene21681.t1	PS2	PH02Gene19706.t1	PS2	PH02Gene46034.t1	PS2	PH02Gene19706.t1
PS2	PH02Gene05362.t1	PS1	PH02Gene06266.t1	PS1	PH02Gene29900.t1	PS1	PH02Gene37359.t3	PS1	PH02Gene00168.t1	PS2	PH02Gene36353.t1	PS1	PH02Gene17689.t1	PS2	PH02Gene46666.t1	PS6	PH02Gene51382.t1	PS2	PH02Gene41678.t1	PS2	PH02Gene06623.t1	PS8	PH02Gene19659.t1	PS1	PH02Gene08453.t1	PS8	PH02Gene19659.t1
PS2	PH02Gene32876.t1	PS1	PH02Gene38830.t1	PS1	PH02Gene25793.t1	PS6	PH02Gene07462.t1	PS1	PH02Gene30508.t1	PS2	PH02Gene29416.t1	PS1	PH02Gene17356.t1	PS4	PH02Gene01507.t1	PS8	PH02Gene48023.t1	PS1	PH02Gene43742.t1	PS2	PH02Gene38071.t1	PS2	PH02Gene29592.t1	PS5	PH02Gene17719.t1	PS1	PH02Gene43588.t1
PS1	PH02Gene38859.t1	PS3	PH02Gene42040.t1	PS4	PH02Gene21116.t1	PS1	PH02Gene25793.t1	PS1	PH02Gene32076.t1	PS2	PH02Gene36964.t2	PS4	PH02Gene11793.t1	PS4	PH02Gene18638.t1	PS1	PH02Gene46338.t1	PS6	PH02Gene01758.t1	PS5	PH02Gene04257.t1	PS1	PH02Gene08453.t1	PS1	PH02Gene25266.t1	PS1	PH02Gene50364.t1
PS2	PH02Gene35533.t1	PS2	PH02Gene35533.t1	PS2	PH02Gene02403.t1	PS1	PH02Gene03379.t1	PS2	PH02Gene00377.t1	PS2	PH02Gene13492.t1	PS6	PH02Gene32629.t1	PS2	PH02Gene32396.t3	PS1	PH02Gene24768.t1	PS2	PH02Gene06623.t1	PS2	PH02Gene41244.t1	PS6	PH02Gene16799.t1	PS4	PH02Gene01374.t1	PS2	PH02Gene29592.t1
PS4	PH02Gene35324.t1	PS7	PH02Gene11479.t1	PS1	PH02Gene28731.t1	PS6	PH02Gene28216.t1	PS2	PH02Gene20581.t1	PS1	PH02Gene31260.t1	PS2	PH02Gene24871.t1	PS1	PH02Gene44638.t1	PS3	PH02Gene21672.t1	PS2	PH02Gene29592.t1	PS4	PH02Gene43497.t1	PS2	PH02Gene23704.t1	PS1	PH02Gene23694.t1	PS4	PH02Gene12804.t1
PS1	PH02Gene22954.t1	PS3	PH02Gene00704.t1	PS1	PH02Gene12335.t1	PS1	PH02Gene33819.t1	PS2	PH02Gene45538.t1	PS1	PH02Gene08468.t1	PS2	PH02Gene02744.t1	PS4	PH02Gene07050.t1	PS4	PH02Gene09832.t1	PS2	PH02Gene07814.t1	PS1	PH02Gene09580.t1	PS1	PH02Gene07002.t1	PS1	PH02Gene23138.t1	PS2	PH02Gene29502.t1
PS1	PH02Gene23138.t1	PS1	PH02Gene30528.t1	PS1	PH02Gene23881.t1	PS2	PH02Gene44146.t1	PS8	PH02Gene33935.t1	PS1	PH02Gene22954.t1	PS3	PH02Gene02350.t1	PS2	PH02Gene23396.t1	PS2	PH02Gene11488.t1	PS6	PH02Gene44522.t1	PS2	PH02Gene25810.t1	PS4	PH02Gene44338.t1	PS2	PH02Gene37926.t1	PS1	PH02Gene39617.t1
PS5	PH02Gene34041.t1	PS1	PH02Gene24897.t1	PS1	PH02Gene17689.t1	PS2	PH02Gene20311.t1	PS5	PH02Gene06853.t1	PS4	PH02Gene01374.t1	PS5	PH02Gene20579.t1	PS4	PH02Gene37970.t1	PS1	PH02Gene43588.t1	PS6	PH02Gene25370.t1	PS2	PH02Gene29592.t1	PS3	PH02Gene01744.t1	PS2	PH02Gene45538.t1	PS1	PH02Gene00514.t1
PS2	PH02Gene01341.t1	PS2	PH02Gene32299.t1	PS2	PH02Gene20581.t1	PS1	PH02Gene17689.t1	PS6	PH02Gene30541.t1	PS2	PH02Gene15240.t1	PS4	PH02Gene46317.t1	PS3	PH02Gene31602.t1	PS2	PH02Gene09888.t1	PS5	PH02Gene04257.t1	PS1	PH02Gene37603.t1	PS1	PH02Gene38725.t1	PS3	PH02Gene06088.t1	PS4	PH02Gene47900.t1
PS1	PH02Gene03391.t1	PS1	PH02Gene32076.t1	PS2	PH02Gene15395.t1	PS2	PH02Gene20802.t1	PS2	PH02Gene07814.t1	PS1	PH02Gene29900.t1	PS2	PH02Gene27606.t1	PS2	PH02Gene19706.t1	PS2	PH02Gene09884.t1	PS1	PH02Gene12093.t1	PS1	PH02Gene05658.t1	PS4	PH02Gene02109.t1	PS2	PH02Gene19706.t1	PS1	PH02Gene35833.t1
PS4	PH02Gene38077.t1	PS5	PH02Gene17719.t1	PS2	PH02Gene17175.t1	PS1	PH02Gene12093.t1	PS4	PH02Gene17525.t1	PS11	PH02Gene07522.t4	PS2	PH02Gene03570.t2	PS1	PH02Gene39837.t1	PS1	PH02Gene14358.t1	PS1	PH02Gene12695.t1	PS2	PH02Gene48686.t1	PS4	PH02Gene01374.t1	PS4	PH02Gene43497.t1	PS4	PH02Gene02109.t1
PS5	PH02Gene17719.t1	PS1	PH02Gene12335.t1	PS4	PH02Gene18638.t1	PS2	PH02Gene33550.t1	PS3	PH02Gene44774.t1	PS2	PH02Gene20581.t1	PS2	PH02Gene29253.t1	PS1	PH02Gene28681.t1	PS1	PH02Gene11496.t2	PS4	PH02Gene39867.t1	PS2	PH02Gene00492.t1	PS4	PH02Gene47479.t1	PS1	PH02Gene50364.t1	PS3	PH02Gene01744.t1
PS2	PH02Gene18248.t1	PS3	PH02Gene25891.t1	PS5	PH02Gene34043.t1	PS2	PH02Gene36353.t1	PS12	PH02Gene18958.t1	PS2	PH02Gene46513.t1	PS1	PH02Gene03621.t1	PS12	PH02Gene14741.t1	PS1	PH02Gene21697.t3	PS1	PH02Gene15659.t1	PS4	PH02Gene15976.t1	PS1	PH02Gene28716.t1	PS1	PH02Gene39617.t1	PS6	PH02Gene30541.t1
PS1	PH02Gene10129.t1	PS3	PH02Gene46210.t1	PS2	PH02Gene44231.t1	PS2	PH02Gene28571.t1	PS3	PH02Gene18154.t1	PS2	PH02Gene01524.t1	PS3	PH02Gene40881.t1	PS1	PH02Gene35944.t1	PS1	PH02Gene05658.t1	PS1	PH02Gene33633.t1	PS2	PH02Gene49412.t1	PS4	PH02Gene39867.t1	PS4	PH02Gene21048.t1	PS1	PH02Gene00303.t1
PS1	PH02Gene19525.t1	PS1	PH02Gene05619.t1	PS6	PH02Gene22289.t1	PS1	PH02Gene28596.t1	PS4	PH02Gene47356.t1	PS4	PH02Gene05546.t1	PS2	PH02Gene02403.t1	PS2	PH02Gene35946.t1	PS2	PH02Gene47880.t3	PS4	PH02Gene47479.t1	PS7	PH02Gene11489.t1	PS4	PH02Gene23423.t1	PS3	PH02Gene36096.t1	PS1	PH02Gene28716.t1
PS1	PH02Gene37603.t1	PS1	PH02Gene22220.t1	PS1	PH02Gene33819.t1	PS10	PH02Gene29032.t1	PS2	PH02Gene03034.t1	PS1	PH02Gene05832.t1	PS1	PH02Gene50208.t1	PS2	PH02Gene16507.t1	PS6	PH02Gene28006.t1	PS4	PH02Gene02934.t1	PS4	PH02Gene39867.t1	PS3	PH02Gene14239.t1	PS1	PH02Gene28716.t1	PS2	PH02Gene03180.t1
PS2	PH02Gene14652.t1	PS3	PH02Gene03678.t1	PS2	PH02Gene50217.t1	PS2	PH02Gene44447.t1	PS5	PH02Gene43339.t1	PS1	PH02Gene41005.t1	PS4	PH02Gene26171.t1	PS2	PH02Gene28025.t1	PS1	PH02Gene14377.t1	PS6	PH02Gene20818.t1	PS4	PH02Gene09832.t1	PS4	PH02Gene45131.t1	PS1	PH02Gene26386.t1	PS4	PH02Gene17793.t1
PS2	PH02Gene12522.t1	PS1	PH02Gene07525.t1	PS2	PH02Gene36964.t2	PS4	PH02Gene05546.t1	PS2	PH02Gene15414.t1	PS2	PH02Gene44754.t1	PS6	PH02Gene21616.t1	PS4	PH02Gene28034.t1	PS2	PH02Gene08249.t2	PS1	PH02Gene39643.t1	PS2	PH02Gene07814.t1	PS1	PH02Gene12695.t1	PS1	PH02Gene42850.t1	PS2	PH02Gene23704.t1
PS4	PH02Gene01374.t1	PS3	PH02Gene37562.t1	PS2	PH02Gene29416.t1	PS4	PH02Gene28393.t1	PS1	PH02Gene16639.t1	PS3	PH02Gene02820.t1	PS2	PH02Gene02657.t1	PS2	PH02Gene05411.t1	PS2	PH02Gene29502.t1	PS1	PH02Gene36984.t1	PS1	PH02Gene12335.t1	PS4	PH02Gene50295.t1	PS1	PH02Gene00159.t1	PS5	PH02Gene44669.t1
PS1	PH02Gene07645.t1	PS3	PH02Gene49705.t1	PS2	PH02Gene16416.t1	PS4	PH02Gene38107.t1	PS4	PH02Gene41990.t1	PS11	PH02Gene11278.t1	PS1	PH02Gene43588.t1	PS1	PH02Gene12335.t1	PS1	PH02Gene39917.t1	PS1	PH02Gene00303.t1	PS2	PH02Gene01341.t1	PS2	PH02Gene02403.t1	PS1	PH02Gene05658.t1	PS2	PH02Gene20887.t1
PS1	PH02Gene18719.t1	PS10	PH02Gene00376.t1	PS2	PH02Gene36353.t1	PS1	PH02Gene11118.t1	PS6	PH02Gene13017.t1	PS1	PH02Gene38098.t1	PS1	PH02Gene02887.t1	PS2	PH02Gene20311.t1	PS2	PH02Gene39332.t1	PS2	PH02Gene49412.t1	PS6	PH02Gene50248.t1	PS1	PH02Gene23694.t1	PS4	PH02Gene39867.t1	PS1	PH02Gene08453.t1
PS1	PH02Gene43583.t2	PS3	PH02Gene08265.t1	PS7	PH02Gene20227.t2	PS1	PH02Gene00092.t1	PS1	PH02Gene23694.t1	PS4	PH02Gene38107.t1	PS11	PH02Gene17673.t1	PS3	PH02Gene02820.t1	PS1	PH02Gene28473.t1	PS4	PH02Gene02836.t1	PS4	PH02Gene14923.t1	PS1	PH02Gene12335.t1	PS1	PH02Gene00184.t1	PS1	PH02Gene24001.t1
PS1	PH02Gene31245.t1	PS2	PH02Gene15414.t1	PS2	PH02Gene21338.t1	PS2	PH02Gene50217.t1	PS5	PH02Gene19629.t1	PS1	PH02Gene49002.t1	PS5	PH02Gene32823.t1	PS2	PH02Gene16374.t1	PS1	PH02Gene12335.t1	PS2	PH02Gene35533.t1	PS4	PH02Gene23303.t1	PS2	PH02Gene01341.t1	PS4	PH02Gene36298.t1	PS4	PH02Gene19969.t1
PS3	PH02Gene49304.t1	PS1	PH02Gene04131.t1	PS2	PH02Gene22797.t1	PS4	PH02Gene11486.t1	PS7	PH02Gene11484.t1	PS6	PH02Gene13412.t1	PS3	PH02Gene04800.t1	PS1	PH02Gene05400.t4	PS4	PH02Gene28034.t1	PS2	PH02Gene09845.t1	PS8	PH02Gene19659.t1	PS4	PH02Gene47900.t1	PS3	PH02Gene32758.t1	PS3	PH02Gene10442.t1
PS1	PH02Gene46293.t1	PS3	PH02Gene40843.t1	PS3	PH02Gene00542.t1	PS1	PH02Gene22221.t1	PS2	PH02Gene46714.t1	PS2	PH02Gene04983.t1	PS2	PH02Gene28571.t1	PS5	PH02Gene11039.t1	PS2	PH02Gene26990.t1	PS4	PH02Gene18743.t1	PS1	PH02Gene08070.t1	PS2	PH02Gene37926.t1	PS3	PH02Gene10442.t1	PS3	PH02Gene02820.t1
PS2	PH02Gene07814.t1	PS2	PH02Gene13028.t1	PS1	PH02Gene18046.t2	PS2	PH02Gene13492.t1	PS4	PH02Gene15920.t1	PS2	PH02Gene08140.t1	PS1	PH02Gene02631.t1	PS4	PH02Gene50219.t1	PS1	PH02Gene43583.t2	PS2	PH02Gene12918.t1	PS5	PH02Gene44715.t1	PS1	PH02Gene00514.t1	PS2	PH02Gene02403.t1	PS2	PH02Gene45538.t1
PS1	PH02Gene26718.t1	PS1	PH02Gene25672.t1	PS1	PH02Gene08468.t1	PS2	PH02Gene29033.t1	PS6	PH02Gene14564.t1	PS1	PH02Gene05618.t1	PS4	PH02Gene34765.t1	PS1	PH02Gene08243.t1	PS2	PH02Gene12557.t1	PS3	PH02Gene02820.t1	PS4	PH02Gene46389.t1	PS4	PH02Gene39966.t1	PS1	PH02Gene24001.t1	PS4	PH02Gene46249.t2
PS3	PH02Gene40843.t1	PS2	PH02Gene35907.t1	PS6	PH02Gene07462.t1	PS6	PH02Gene07646.t1	PS4	PH02Gene23662.t1	PS11	PH02Gene22806.t1	PS1	PH02Gene24299.t1	PS1	PH02Gene05652.t1	PS6	PH02Gene28799.t3	PS2	PH02Gene01341.t1	PS6	PH02Gene20818.t1	PS3	PH02Gene06088.t1	PS1	PH02Gene26838.t1	PS3	PH02Gene06088.t1
PS1	PH02Gene23790.t1	PS1	PH02Gene00168.t1	PS2	PH02Gene04983.t1	PS1	PH02Gene33427.t1	PS4	PH02Gene21281.t1	PS1	PH02Gene21096.t1	PS2	PH02Gene09845.t1	PS2	PH02Gene09035.t1	PS1	PH02Gene28808.t1	PS1	PH02Gene09817.t1	PS4	PH02Gene02836.t1	PS1	PH02Gene00184.t1	PS4	PH02Gene17793.t1	PS4	PH02Gene23423.t1
PS3	PH02Gene44906.t1	PS2	PH02Gene06665.t1	PS6	PH02Gene01531.t1	PS1	PH02Gene41073.t1	PS2	PH02Gene44231.t1	PS2	PH02Gene09845.t1	PS4	PH02Gene20909.t1	PS4	PH02Gene11818.t1	PS11	PH02Gene28800.t1	PS2	PH02Gene37926.t1	PS1	PH02Gene43754.t1	PS1	PH02Gene31581.t1	PS4	PH02Gene12804.t1	PS5	PH02Gene34041.t1
PS1	PH02Gene05717.t1	PS1	PH02Gene08468.t1	PS1	PH02Gene38098.t1	PS3	PH02Gene32087.t1	PS2	PH02Gene13028.t1	PS6	PH02Gene14028.t2	PS2	PH02Gene44069.t1	PS6	PH02Gene20526.t1	PS2	PH02Gene46034.t1	PS3	PH02Gene26631.t1	PS6	PH02Gene10781.t1	PS2	PH02Gene42357.t1	PS1	PH02Gene19209.t1	PS1	PH02Gene21771.t1
PS3	PH02Gene22520.t1	PS8	PH02Gene33935.t1	PS1	PH02Gene21096.t1	PS3	PH02Gene02936.t1	PS3	PH02Gene49705.t1	PS1	PH02Gene16939.t1	PS1	PH02Gene09828.t1	PS2	PH02Gene25922.t1	PS6	PH02Gene21616.t1	PS2	PH02Gene04237.t1	PS1	PH02Gene50364.t1	PS3	PH02Gene35319.t1	PS3	PH02Gene49600.t1	PS3	PH02Gene44774.t1
PS2	PH02Gene51050.t1	PS1	PH02Gene00763.t1	PS1	PH02Gene00514.t1	PS6	PH02Gene00962.t1	PS3	PH02Gene01385.t1	PS1	PH02Gene07201.t2	PS6	PH02Gene20333.t1	PS1	PH02Gene21697.t3	PS4	PH02Gene15976.t1	PS1	PH02Gene01311.t1	PS9	PH02Gene13287.t1	PS5	PH02Gene34042.t1	PS3	PH02Gene17963.t1	PS4	PH02Gene31673.t2
PS3	PH02Gene47533.t1	PS5	PH02Gene06853.t1	PS1	PH02Gene22312.t1	PS1	PH02Gene11642.t1	PS2	PH02Gene14476.t1	PS2	PH02Gene24423.t1	PS1	PH02Gene07542.t1	PS11	PH02Gene07522.t4	PS2	PH02Gene37778.t3	PS5	PH02Gene44669.t1	PS2	PH02Gene34667.t3	PS4	PH02Gene35077.t1	PS2	PH02Gene31368.t1	PS2	PH02Gene27441.t1
PS1	PH02Gene33451.t1	PS2	PH02Gene29592.t1	PS2	PH02Gene12524.t1	PS2	PH02Gene17175.t1	PS4	PH02Gene33477.t1	PS2	PH02Gene16307.t1	PS2	PH02Gene01473.t1	PS2	PH02Gene30677.t1	PS1	PH02Gene03621.t1	PS6	PH02Gene01637.t1	PS4	PH02Gene10505.t1	PS1	PH02Gene05658.t1	PS4	PH02Gene25293.t1	PS1	PH02Gene28203.t1
PS1	PH02Gene14100.t3	PS4	PH02Gene03850.t1	PS1	PH02Gene21550.t1	PS2	PH02Gene02122.t1	PS2	PH02Gene01341.t1	PS1	PH02Gene00083.t1	PS2	PH02Gene50217.t1	PS1	PH02Gene02805.t1	PS1	PH02Gene42732.t1	PS4	PH02Gene30719.t1	PS4	PH02Gene20909.t1	PS4	PH02Gene23303.t1	PS4	PH02Gene38441.t1	PS2	PH02Gene29438.t1
PS2	PH02Gene00377.t1	PS3	PH02Gene38035.t1	PS2	PH02Gene26994.t1	PS1	PH02Gene20294.t1	PS3	PH02Gene27073.t1	PS1	PH02Gene33451.t1	PS6	PH02Gene28215.t1	PS1	PH02Gene50663.t1	PS8	PH02Gene46051.t1	PS3	PH02Gene27584.t2	PS3	PH02Gene29705.t1	PS7	PH02Gene11489.t1	PS2	PH02Gene27441.t1	PS2	PH02Gene49182.t1
PS1	PH02Gene33503.t1	PS6	PH02Gene30541.t1	PS1	PH02Gene40390.t1	PS2	PH02Gene16307.t1	PS3	PH02Gene08269.t1	PS2	PH02Gene37830.t1	PS2	PH02Gene41895.t1	PS2	PH02Gene12522.t1	PS3	PH02Gene08982.t1	PS5	PH02Gene34043.t1	PS1	PH02Gene17241.t1	PS1	PH02Gene43583.t2	PS4	PH02Gene23423.t1	PS6	PH02Gene07462.t1
PS4	PH02Gene35828.t1	PS1	PH02Gene22221.t1	PS2	PH02Gene51050.t1	PS1	PH02Gene41005.t1	PS5	PH02Gene34042.t1	PS2	PH02Gene21590.t1	PS2	PH02Gene03180.t1	PS2	PH02Gene43015.t2	PS2	PH02Gene04423.t1	PS2	PH02Gene25810.t1	PS2	PH02Gene37926.t1	PS2	PH02Gene41089.t1	PS4	PH02Gene18315.t1	PS3	PH02Gene36096.t1
PS4	PH02Gene20077.t1	PS3	PH02Gene08269.t1	PS1	PH02Gene28983.t1	PS1	PH02Gene49002.t1	PS4	PH02Gene02366.t1	PS4	PH02Gene20075.t1	PS2	PH02Gene42454.t1	PS6	PH02Gene39559.t1	PS12	PH02Gene25714.t1	PS2	PH02Gene48686.t1	PS4	PH02Gene02934.t1	PS1	PH02Gene24543.t1	PS2	PH02Gene12918.t1	PS2	PH02Gene21947.t1
PS1	PH02Gene42751.t1	PS2	PH02Gene20887.t1	PS4	PH02Gene26442.t1	PS11	PH02Gene22806.t1	PS1	PH02Gene08070.t1	PS2	PH02Gene05813.t1	PS2	PH02Gene35682.t1	PS2	PH02Gene12524.t1	PS1	PH02Gene24619.t1	PS1	PH02Gene35944.t1	PS6	PH02Gene13542.t1	PS4	PH02Gene24656.t1	PS1	PH02Gene12695.t1	PS2	PH02Gene20581.t1
PS2	PH02Gene04855.t1	PS1	PH02Gene13772.t1	PS2	PH02Gene41895.t1	PS4	PH02Gene26442.t1	PS1	PH02Gene34465.t1	PS1	PH02Gene02418.t1	PS1	PH02Gene18645.t1	PS2	PH02Gene25879.t1	PS2	PH02Gene30518.t1	PS4	PH02Gene07103.t1	PS1	PH02Gene03621.t1	PS4	PH02Gene12804.t1	PS2	PH02Gene09186.t1	PS1	PH02Gene07002.t1
PS4	PH02Gene03989.t1	PS1	PH02Gene32372.t1	PS1	PH02Gene41005.t1	PS2	PH02Gene14152.t1	PS2	PH02Gene25552.t1	PS1	PH02Gene20294.t1	PS2	PH02Gene09529.t1	PS2	PH02Gene23704.t1	PS2	PH02Gene25817.t1	PS6	PH02Gene07462.t1	PS1	PH02Gene24543.t1	PS4	PH02Gene30503.t1	PS1	PH02Gene07002.t1	PS3	PH02Gene49600.t1
PS2	PH02Gene29253.t1	PS3	PH02Gene23390.t1	PS2	PH02Gene28571.t1	PS2	PH02Gene04983.t1	PS1	PH02Gene07525.t1	PS1	PH02Gene33819.t1	PS11	PH02Gene28800.t1	PS2	PH02Gene51050.t1	PS12	PH02Gene24623.t1	PS1	PH02Gene23138.t1	PS4	PH02Gene08800.t1	PS2	PH02Gene21333.t1	PS2	PH02Gene23704.t1	PS2	PH02Gene09186.t1
PS2	PH02Gene32299.t1	PS3	PH02Gene47533.t1	PS1	PH02Gene27016.t1	PS1	PH02Gene40390.t1	PS2	PH02Gene34667.t3	PS2	PH02Gene19479.t1	PS1	PH02Gene11794.t1	PS1	PH02Gene21548.t1	PS2	PH02Gene31785.t1	PS2	PH02Gene05362.t1	PS3	PH02Gene10812.t1	PS3	PH02Gene17963.t1	PS2	PH02Gene03180.t1	PS5	PH02Gene14565.t1
PS1	PH02Gene11786.t1	PS5	PH02Gene43339.t1	PS2	PH02Gene18024.t1	PS4	PH02Gene13939.t1	PS6	PH02Gene26211.t1	PS3	PH02Gene02658.t1	PS2	PH02Gene01953.t1	PS6	PH02Gene51382.t1	PS2	PH02Gene37762.t1	PS4	PH02Gene14923.t1	PS3	PH02Gene12432.t1	PS3	PH02Gene36096.t1	PS1	PH02Gene07556.t1	PS1	PH02Gene26753.t1
PS2	PH02Gene29592.t1	PS4	PH02Gene02366.t1	PS1	PH02Gene14126.t1	PS2	PH02Gene09845.t1	PS2	PH02Gene12444.t1	PS1	PH02Gene16557.t1	PS6	PH02Gene50597.t1	PS1	PH02Gene25168.t1	PS5	PH02Gene45497.t1	PS5	PH02Gene03416.t1	PS3	PH02Gene02820.t1	PS1	PH02Gene48975.t1	PS3	PH02Gene02820.t1	PS4	PH02Gene44338.t1
PS1	PH02Gene29817.t1	PS2	PH02Gene29502.t1	PS4	PH02Gene03445.t1	PS4	PH02Gene12807.t3	PS5	PH02Gene41586.t1	PS1	PH02Gene22851.t1	PS1	PH02Gene24010.t1	PS2	PH02Gene32988.t1	PS6	PH02Gene13542.t1	PS8	PH02Gene36588.t1	PS2	PH02Gene23704.t1	PS4	PH02Gene36298.t1	PS4	PH02Gene19969.t1	PS3	PH02Gene40881.t1
PS3	PH02Gene27584.t2	PS3	PH02Gene27073.t1	PS6	PH02Gene14028.t2	PS1	PH02Gene14126.t1	PS10	PH02Gene16597.t1	PS2	PH02Gene41895.t1	PS5	PH02Gene10467.t1	PS2	PH02Gene17672.t1	PS9	PH02Gene45499.t1	PS2	PH02Gene15395.t1	PS1	PH02Gene24930.t1	PS4	PH02Gene46249.t2	PS2	PH02Gene42357.t1	PS2	PH02Gene02379.t1
PS2	PH02Gene03180.t1	PS3	PH02Gene46451.t1	PS4	PH02Gene30965.t1	PS1	PH02Gene24010.t1	PS1	PH02Gene00763.t1	PS1	PH02Gene21110.t1	PS4	PH02Gene15936.t1	PS3	PH02Gene28039.t1	PS1	PH02Gene07645.t1	PS2	PH02Gene18248.t1	PS4	PH02Gene04647.t1	PS2	PH02Gene21947.t1	PS2	PH02Gene04237.t1	PS1	PH02Gene23694.t1
PS1	PH02Gene11794.t1	PS3	PH02Gene05298.t2	PS2	PH02Gene08140.t1	PS1	PH02Gene00083.t1	PS5	PH02Gene03416.t1	PS2	PH02Gene14748.t2	PS1	PH02Gene08070.t1	PS2	PH02Gene10493.t1	PS2	PH02Gene29592.t1	PS1	PH02Gene19725.t1	PS1	PH02Gene21526.t1	PS4	PH02Gene43202.t1	PS4	PH02Gene46249.t2	PS1	PH02Gene19209.t1
PS3	PH02Gene00542.t1	PS2	PH02Gene32429.t1	PS3	PH02Gene38913.t1	PS2	PH02Gene20184.t1	PS3	PH02Gene16028.t1	PS1	PH02Gene43616.t1	PS1	PH02Gene26386.t1	PS4	PH02Gene00266.t1	PS2	PH02Gene23916.t1	PS4	PH02Gene18072.t1	PS4	PH02Gene31096.t1	PS3	PH02Gene10442.t1	PS3	PH02Gene42837.t1	PS3	PH02Gene07012.t1
PS2	PH02Gene34211.t1	PS6	PH02Gene13017.t1	PS1	PH02Gene07201.t2	PS1	PH02Gene17356.t1	PS1	PH02Gene31260.t1	PS7	PH02Gene30321.t1	PS3	PH02Gene26916.t1	PS1	PH02Gene09892.t3	PS1	PH02Gene12007.t1	PS2	PH02Gene34667.t3	PS1	PH02Gene12093.t1	PS1	PH02Gene07556.t1	PS1	PH02Gene35833.t1	PS4	PH02Gene43202.t1
PS3	PH02Gene12379.t1	PS1	PH02Gene14703.t2	PS1	PH02Gene33451.t1	PS2	PH02Gene43110.t1	PS2	PH02Gene35378.t1	PS2	PH02Gene23462.t1	PS2	PH02Gene20581.t1	PS1	PH02Gene03621.t1	PS2	PH02Gene12005.t1	PS2	PH02Gene19469.t1	PS4	PH02Gene50295.t1	PS4	PH02Gene06318.t1	PS2	PH02Gene21947.t1	PS1	PH02Gene28983.t1
PS2	PH02Gene20581.t1	PS1	PH02Gene40575.t1	PS2	PH02Gene16307.t1	PS1	PH02Gene05369.t1	PS4	PH02Gene02069.t1	PS2	PH02Gene02403.t1	PS1	PH02Gene21587.t1	PS11	PH02Gene17673.t1	PS1	PH02Gene26386.t1	PS1	PH02Gene08453.t1	PS3	PH02Gene10442.t1	PS1	PH02Gene25266.t1	PS3	PH02Gene35319.t1	PS4	PH02Gene45131.t1
PS2	PH02Gene34497.t1	PS1	PH02Gene17689.t1	PS1	PH02Gene03391.t1	PS6	PH02Gene13412.t1	PS2	PH02Gene03179.t1	PS2	PH02Gene41325.t1	PS11	PH02Gene22806.t1	PS2	PH02Gene24077.t1	PS2	PH02Gene26004.t1	PS5	PH02Gene50585.t1	PS5	PH02Gene22926.t1	PS1	PH02Gene39617.t1	PS5	PH02Gene34041.t1	PS3	PH02Gene42972.t1
PS2	PH02Gene48468.t1	PS3	PH02Gene46332.t1	PS1	PH02Gene13354.t1	PS11	PH02Gene28800.t1	PS3	PH02Gene49304.t1	PS4	PH02Gene18638.t1	PS1	PH02Gene11786.t1	PS2	PH02Gene21699.t1	PS5	PH02Gene44715.t1	PS1	PH02Gene45592.t1	PS3	PH02Gene11665.t1	PS2	PH02Gene29438.t1	PS1	PH02Gene39835.t1	PS4	PH02Gene17204.t1
PS2	PH02Gene19585.t1	PS1	PH02Gene41324.t1	PS2	PH02Gene09845.t1	PS1	PH02Gene07201.t2	PS1	PH02Gene22954.t1	PS11	PH02Gene28800.t1	PS2	PH02Gene07814.t1	PS4	PH02Gene21281.t1	PS1	PH02Gene09150.t1	PS3	PH02Gene10812.t1	PS1	PH02Gene07002.t1	PS1	PH02Gene35944.t1	PS1	PH02Gene43583.t2	PS2	PH02Gene06297.t1
PS1	PH02Gene22557.t1	PS1	PH02Gene35243.t1	PS2	PH02Gene07410.t1	PS2	PH02Gene23704.t1	PS3	PH02Gene46332.t1	PS2	PH02Gene44069.t1	PS1	PH02Gene21548.t1	PS2	PH02Gene09845.t1	PS1	PH02Gene12093.t1	PS4	PH02Gene28034.t1	PS5	PH02Gene50585.t1	PS1	PH02Gene24001.t1	PS1	PH02Gene38725.t1	PS4	PH02Gene26638.t2
PS1	PH02Gene16891.t1	PS5	PH02Gene19629.t1	PS2	PH02Gene05431.t1	PS1	PH02Gene36266.t1	PS3	PH02Gene20159.t1	PS1	PH02Gene12335.t1	PS4	PH02Gene21006.t1	PS2	PH02Gene38543.t1	PS1	PH02Gene26008.t1	PS1	PH02Gene23694.t1	PS4	PH02Gene47900.t1	PS2	PH02Gene09186.t1	PS4	PH02Gene23303.t1	PS6	PH02Gene10823.t1
PS3	PH02Gene42040.t1	PS7	PH02Gene11484.t1	PS10	PH02Gene29032.t1	PS2	PH02Gene15395.t1	PS2	PH02Gene14653.t1	PS2	PH02Gene33210.t1	PS2	PH02Gene11256.t1	PS6	PH02Gene32629.t1	PS3	PH02Gene23571.t1	PS1	PH02Gene00092.t1	PS2	PH02Gene09845.t1	PS3	PH02Gene02820.t1	PS2	PH02Gene40873.t1	PS4	PH02Gene25293.t1
PS2	PH02Gene06749.t1	PS6	PH02Gene14564.t1	PS2	PH02Gene23530.t1	PS1	PH02Gene08468.t1	PS3	PH02Gene02202.t1	PS3	PH02Gene38913.t1	PS1	PH02Gene19596.t1	PS4	PH02Gene04985.t1	PS1	PH02Gene36208.t1	PS4	PH02Gene37309.t1	PS12	PH02Gene39127.t1	PS4	PH02Gene38441.t1	PS3	PH02Gene44774.t1	PS2	PH02Gene26654.t1
PS1	PH02Gene31260.t1	PS2	PH02Gene02403.t1	PS2	PH02Gene13492.t1	PS1	PH02Gene40339.t1	PS4	PH02Gene28183.t1	PS2	PH02Gene20802.t1	PS2	PH02Gene12522.t1	PS1	PH02Gene43368.t1	PS3	PH02Gene30006.t1	PS2	PH02Gene23704.t1	PS4	PH02Gene18072.t1	PS3	PH02Gene42837.t1	PS1	PH02Gene05618.t1	PS1	PH02Gene16891.t1
PS1	PH02Gene17356.t1	PS1	PH02Gene00467.t1	PS4	PH02Gene08569.t1	PS1	PH02Gene24450.t1	PS3	PH02Gene01936.t1	PS2	PH02Gene38071.t1	PS4	PH02Gene06502.t1	PS4	PH02Gene24060.t1	PS4	PH02Gene09890.t1	PS4	PH02Gene04647.t1	PS4	PH02Gene23778.t1	PS1	PH02Gene43742.t1	PS2	PH02Gene29438.t1	PS3	PH02Gene12539.t2
PS2	PH02Gene04444.t1	PS1	PH02Gene29042.t1	PS1	PH02Gene11642.t1	PS2	PH02Gene35682.t1	PS1	PH02Gene03621.t1	PS1	PH02Gene25500.t1	PS3	PH02Gene14239.t1	PS2	PH02Gene47290.t1	PS2	PH02Gene07814.t1	PS3	PH02Gene08561.t1	PS1	PH02Gene08878.t1	PS1	PH02Gene19209.t1	PS2	PH02Gene48468.t1	PS1	PH02Gene23138.t1
PS1	PH02Gene09828.t1	PS1	PH02Gene00514.t1	PS1	PH02Gene16557.t1	PS2	PH02Gene26994.t1	PS4	PH02Gene01374.t1	PS1	PH02Gene10129.t1	PS1	PH02Gene16769.t1	PS2	PH02Gene41678.t1	PS2	PH02Gene30014.t1	PS1	PH02Gene08070.t1	PS6	PH02Gene16799.t1	PS2	PH02Gene01473.t1	PS2	PH02Gene49182.t1	PS1	PH02Gene00184.t1
PS3	PH02Gene01385.t1	PS1	PH02Gene05717.t1	PS1	PH02Gene37070.t1	PS2	PH02Gene08140.t1	PS4	PH02Gene25293.t1	PS2	PH02Gene29592.t1	PS1	PH02Gene12245.t1	PS3	PH02Gene49100.t1	PS6	PH02Gene40131.t1	PS4	PH02Gene46272.t1	PS3	PH02Gene01744.t1	PS2	PH02Gene03742.t1	PS1	PH02Gene21771.t1	PS2	PH02Gene42357.t1
PS5	PH02Gene25432.t1	PS1	PH02Gene34465.t1	PS3	PH02Gene02658.t1	PS2	PH02Gene24423.t1	PS4	PH02Gene03417.t1	PS4	PH02Gene28032.t1	PS3	PH02Gene03889.t1	PS5	PH02Gene32823.t1	PS2	PH02Gene09845.t1	PS1	PH02Gene36607.t1	PS6	PH02Gene44522.t1	PS5	PH02Gene15579.t1	PS6	PH02Gene30541.t1	PS1	PH02Gene07556.t1
PS2	PH02Gene34667.t3	PS1	PH02Gene45921.t1	PS6	PH02Gene49985.t1	PS2	PH02Gene29416.t1	PS1	PH02Gene51123.t1	PS1	PH02Gene11642.t1	PS3	PH02Gene42161.t1	PS1	PH02Gene44357.t1	PS1	PH02Gene26503.t1	PS2	PH02Gene39262.t1	PS1	PH02Gene43587.t1	PS4	PH02Gene25293.t1	PS3	PH02Gene12539.t2	PS4	PH02Gene38980.t1
PS2	PH02Gene49412.t1	PS4	PH02Gene33477.t1	PS1	PH02Gene41073.t1	PS2	PH02Gene18024.t1	PS2	PH02Gene48468.t1	PS3	PH02Gene27732.t1	PS1	PH02Gene28983.t1	PS1	PH02Gene41676.t1	PS1	PH02Gene47360.t1	PS1	PH02Gene48975.t1	PS1	PH02Gene36607.t1	PS1	PH02Gene21681.t1	PS1	PH02Gene24543.t1	PS2	PH02Gene44447.t1
PS1	PH02Gene23881.t1	PS5	PH02Gene34042.t1	PS2	PH02Gene15240.t1	PS2	PH02Gene02657.t1	PS2	PH02Gene32299.t1	PS1	PH02Gene23347.t1	PS1	PH02Gene00084.t1	PS1	PH02Gene43588.t1	PS2	PH02Gene35389.t1	PS1	PH02Gene46338.t1	PS1	PH02Gene00303.t1	PS4	PH02Gene44141.t1	PS3	PH02Gene40881.t1	PS2	PH02Gene04237.t1
PS1	PH02Gene12342.t1	PS1	PH02Gene31351.t1	PS2	PH02Gene26164.t1	PS1	PH02Gene09356.t1	PS1	PH02Gene35944.t1	PS2	PH02Gene38136.t1	PS2	PH02Gene15889.t1	PS1	PH02Gene41922.t1	PS8	PH02Gene08808.t1	PS1	PH02Gene21682.t1	PS1	PH02Gene36984.t1	PS2	PH02Gene04855.t1	PS4	PH02Gene38980.t1	PS4	PH02Gene30503.t1
PS1	PH02Gene24010.t1	PS3	PH02Gene34984.t2	PS12	PH02Gene18958.t1	PS1	PH02Gene18046.t2	PS3	PH02Gene35419.t2	PS2	PH02Gene29659.t1	PS4	PH02Gene08569.t1	PS1	PH02Gene50208.t1	PS5	PH02Gene32722.t1	PS3	PH02Gene01744.t1	PS1	PH02Gene35944.t1	PS4	PH02Gene19969.t1	PS2	PH02Gene21333.t1	PS3	PH02Gene35319.t1
PS3	PH02Gene44261.t1	PS2	PH02Gene03180.t1	PS2	PH02Gene29033.t1	PS2	PH02Gene19465.t1	PS2	PH02Gene29438.t1	PS6	PH02Gene22289.t1	PS2	PH02Gene08740.t1	PS2	PH02Gene40056.t3	PS6	PH02Gene39559.t1	PS2	PH02Gene36240.t1	PS1	PH02Gene23694.t1	PS2	PH02Gene12524.t1	PS2	PH02Gene03742.t1	PS1	PH02Gene39835.t1
PS2	PH02Gene18024.t1	PS3	PH02Gene32206.t1	PS4	PH02Gene26171.t1	PS1	PH02Gene40732.t1	PS1	PH02Gene02213.t1	PS1	PH02Gene00092.t1	PS2	PH02Gene23530.t1	PS1	PH02Gene29613.t1	PS4	PH02Gene10084.t1	PS2	PH02Gene19585.t1	PS4	PH02Gene25293.t1	PS1	PH02Gene26838.t1	PS1	PH02Gene00514.t1	PS4	PH02Gene47482.t1
PS1	PH02Gene29305.t1	PS2	PH02Gene03034.t1	PS1	PH02Gene40732.t1	PS1	PH02Gene13354.t1	PS2	PH02Gene45588.t1	PS2	PH02Gene17353.t1	PS1	PH02Gene06911.t1	PS12	PH02Gene27026.t1	PS1	PH02Gene37671.t1	PS1	PH02Gene21526.t1	PS5	PH02Gene29244.t1	PS2	PH02Gene43948.t6	PS2	PH02Gene15622.t1	PS1	PH02Gene44312.t1
PS1	PH02Gene02887.t1	PS1	PH02Gene10948.t3	PS1	PH02Gene05369.t1	PS1	PH02Gene41324.t1	PS4	PH02Gene25339.t1	PS2	PH02Gene23704.t1	PS4	PH02Gene18422.t1	PS2	PH02Gene26100.t1	PS1	PH02Gene26718.t1	PS4	PH02Gene45131.t1	PS4	PH02Gene21281.t1	PS3	PH02Gene02315.t1	PS4	PH02Gene17204.t1	PS3	PH02Gene48180.t1
PS3	PH02Gene07389.t1	PS6	PH02Gene26211.t1	PS3	PH02Gene48338.t2	PS2	PH02Gene37302.t1	PS1	PH02Gene29934.t1	PS4	PH02Gene23341.t1	PS1	PH02Gene20298.t1	PS1	PH02Gene49456.t1	PS1	PH02Gene18398.t1	PS2	PH02Gene09444.t1	PS4	PH02Gene22708.t1	PS1	PH02Gene35833.t1	PS1	PH02Gene28983.t1	PS4	PH02Gene36298.t1
PS1	PH02Gene29661.t1	PS1	PH02Gene32604.t1	PS1	PH02Gene26386.t1	PS2	PH02Gene46851.t1	PS1	PH02Gene12750.t1	PS3	PH02Gene29466.t2	PS3	PH02Gene10442.t1	PS2	PH02Gene10660.t1	PS1	PH02Gene43770.t1	PS3	PH02Gene10442.t1	PS3	PH02Gene31481.t1	PS4	PH02Gene27127.t1	PS2	PH02Gene20581.t1	PS2	PH02Gene38071.t1
PS1	PH02Gene32372.t1	PS2	PH02Gene29438.t1	PS1	PH02Gene00083.t1	PS2	PH02Gene22797.t1	PS3	PH02Gene02820.t1	PS5	PH02Gene44715.t1	PS1	PH02Gene18889.t1	PS1	PH02Gene06101.t1	PS1	PH02Gene37603.t1	PS1	PH02Gene45866.t1	PS3	PH02Gene14239.t1	PS2	PH02Gene08448.t1	PS2	PH02Gene23133.t1	PS4	PH02Gene43517.t1
PS4	PH02Gene41990.t1	PS1	PH02Gene31331.t1	PS4	PH02Gene05243.t2	PS1	PH02Gene16939.t1	PS3	PH02Gene12318.t1	PS2	PH02Gene23530.t1	PS1	PH02Gene00102.t1	PS3	PH02Gene34871.t1	PS4	PH02Gene47336.t1	PS4	PH02Gene47289.t1	PS1	PH02Gene14733.t1	PS3	PH02Gene40881.t1	PS4	PH02Gene06318.t1	PS3	PH02Gene02315.t1
PS4	PH02Gene43455.t1	PS3	PH02Gene18154.t1	PS1	PH02Gene00092.t1	PS2	PH02Gene41895.t1	PS1	PH02Gene03788.t1	PS1	PH02Gene11118.t1	PS2	PH02Gene29033.t1	PS3	PH02Gene05357.t1	PS4	PH02Gene38427.t1	PS4	PH02Gene23303.t1	PS3	PH02Gene23181.t1	PS1	PH02Gene21526.t1	PS4	PH02Gene24656.t1	PS2	PH02Gene50043.t1
PS1	PH02Gene02530.t1	PS5	PH02Gene41586.t1	PS1	PH02Gene12093.t1	PS2	PH02Gene16416.t1	PS4	PH02Gene47386.t1	PS4	PH02Gene07292.t1	PS2	PH02Gene11262.t1	PS2	PH02Gene22477.t1	PS4	PH02Gene02317.t1	PS4	PH02Gene38761.t1	PS3	PH02Gene36096.t1	PS4	PH02Gene17204.t1	PS4	PH02Gene30503.t1	PS3	PH02Gene37562.t1
PS2	PH02Gene02403.t1	PS3	PH02Gene16028.t1	PS4	PH02Gene38107.t1	PS1	PH02Gene29934.t1	PS2	PH02Gene02122.t1	PS1	PH02Gene40732.t1	PS1	PH02Gene10129.t1	PS4	PH02Gene38102.t1	PS11	PH02Gene15427.t2	PS4	PH02Gene25293.t1	PS2	PH02Gene30516.t1	PS4	PH02Gene17793.t1	PS1	PH02Gene21681.t1	PS1	PH02Gene16639.t1
PS1	PH02Gene06911.t1	PS1	PH02Gene40339.t1	PS11	PH02Gene28800.t1	PS1	PH02Gene37070.t1	PS1	PH02Gene38830.t1	PS2	PH02Gene17354.t1	PS2	PH02Gene14476.t1	PS2	PH02Gene19585.t1	PS3	PH02Gene08183.t1	PS2	PH02Gene02403.t1	PS1	PH02Gene27019.t1	PS1	PH02Gene31397.t1	PS2	PH02Gene04855.t1	PS1	PH02Gene28903.t1
PS1	PH02Gene30804.t1	PS5	PH02Gene03416.t1	PS1	PH02Gene22954.t1	PS2	PH02Gene23530.t1	PS1	PH02Gene09817.t1	PS1	PH02Gene05369.t1	PS4	PH02Gene19861.t1	PS4	PH02Gene21855.t1	PS2	PH02Gene23605.t1	PS2	PH02Gene19706.t1	PS5	PH02Gene15579.t1	PS4	PH02Gene38980.t1	PS2	PH02Gene03685.t1	PS4	PH02Gene37745.t1
PS1	PH02Gene11873.t1	PS3	PH02Gene43606.t1	PS2	PH02Gene06479.t1	PS1	PH02Gene25500.t1	PS4	PH02Gene43497.t1	PS2	PH02Gene44146.t1	PS3	PH02Gene48277.t1	PS2	PH02Gene44524.t1	PS8	PH02Gene02289.t1	PS1	PH02Gene17241.t1	PS2	PH02Gene02403.t1	PS4	PH02Gene00404.t2	PS1	PH02Gene43754.t1	PS1	PH02Gene40362.t1
PS2	PH02Gene00244.t1	PS1	PH02Gene10746.t1	PS2	PH02Gene44069.t1	PS4	PH02Gene45371.t1	PS5	PH02Gene34041.t1	PS11	PH02Gene15427.t2	PS4	PH02Gene04978.t1	PS4	PH02Gene34831.t1	PS3	PH02Gene38944.t1	PS1	PH02Gene43305.t1	PS1	PH02Gene18052.t1	PS2	PH02Gene40873.t1	PS4	PH02Gene47482.t1	PS4	PH02Gene22644.t1
PS4	PH02Gene30362.t2	PS3	PH02Gene44635.t1	PS6	PH02Gene21616.t1	PS2	PH02Gene15752.t1	PS4	PH02Gene21933.t1	PS2	PH02Gene26994.t1	PS2	PH02Gene44447.t1	PS1	PH02Gene08600.t1	PS2	PH02Gene00057.t1	PS5	PH02Gene29244.t1	PS3	PH02Gene35319.t1	PS4	PH02Gene22708.t1	PS4	PH02Gene44338.t1	PS2	PH02Gene03685.t1
PS5	PH02Gene22926.t1	PS2	PH02Gene23530.t1	PS2	PH02Gene02379.t1	PS2	PH02Gene11987.t1	PS3	PH02Gene22313.t1	PS2	PH02Gene03570.t2	PS2	PH02Gene03685.t1	PS6	PH02Gene03408.t1	PS6	PH02Gene07127.t1	PS5	PH02Gene01364.t1	PS3	PH02Gene12539.t2	PS2	PH02Gene09845.t1	PS4	PH02Gene43202.t1	PS2	PH02Gene15622.t1
PS3	PH02Gene30092.t1	PS2	PH02Gene49089.t1	PS5	PH02Gene03416.t1	PS1	PH02Gene11295.t1	PS1	PH02Gene31331.t1	PS6	PH02Gene49985.t1	PS1	PH02Gene00083.t1	PS2	PH02Gene44292.t1	PS1	PH02Gene35944.t1	PS4	PH02Gene38372.t1	PS2	PH02Gene19469.t1	PS5	PH02Gene36226.t2	PS4	PH02Gene47479.t1	PS2	PH02Gene02122.t1
PS2	PH02Gene29438.t1	PS3	PH02Gene01385.t1	PS6	PH02Gene00962.t1	PS2	PH02Gene15240.t1	PS2	PH02Gene50338.t1	PS4	PH02Gene25880.t1	PS2	PH02Gene51050.t1	PS4	PH02Gene13834.t1	PS3	PH02Gene23181.t1	PS12	PH02Gene39127.t1	PS1	PH02Gene31571.t1	PS10	PH02Gene16535.t1	PS1	PH02Gene21526.t1	PS4	PH02Gene30965.t1
PS2	PH02Gene32877.t1	PS1	PH02Gene15208.t1	PS4	PH02Gene12807.t3	PS2	PH02Gene32486.t1	PS1	PH02Gene05618.t1	PS1	PH02Gene36266.t1	PS1	PH02Gene42751.t1	PS4	PH02Gene03445.t1	PS5	PH02Gene03416.t1	PS2	PH02Gene17884.t1	PS2	PH02Gene03180.t1	PS2	PH02Gene03180.t1	PS4	PH02Gene37745.t1	PS4	PH02Gene02366.t1
PS2	PH02Gene44524.t1	PS3	PH02Gene02202.t1	PS2	PH02Gene20184.t1	PS3	PH02Gene43109.t1	PS1	PH02Gene45866.t1	PS2	PH02Gene05431.t1	PS2	PH02Gene07453.t1	PS3	PH02Gene43892.t1	PS3	PH02Gene05403.t2	PS2	PH02Gene02122.t1	PS2	PH02Gene08448.t1	PS2	PH02Gene23133.t1	PS6	PH02Gene40131.t1	PS2	PH02Gene41950.t1
PS1	PH02Gene08726.t1	PS1	PH02Gene25614.t1	PS1	PH02Gene26718.t1	PS2	PH02Gene31853.t1	PS6	PH02Gene32742.t1	PS1	PH02Gene41073.t1	PS8	PH02Gene48119.t1	PS3	PH02Gene47111.t1	PS12	PH02Gene34363.t1	PS2	PH02Gene44301.t1	PS4	PH02Gene09931.t1	PS2	PH02Gene30516.t1	PS2	PH02Gene20887.t1	PS4	PH02Gene00404.t2
PS1	PH02Gene12695.t1	PS3	PH02Gene10984.t1	PS2	PH02Gene17354.t1	PS2	PH02Gene04423.t1	PS5	PH02Gene35260.t1	PS6	PH02Gene50597.t1	PS1	PH02Gene19525.t1	PS2	PH02Gene44754.t1	PS2	PH02Gene02562.t1	PS1	PH02Gene30420.t1	PS1	PH02Gene48202.t1	PS3	PH02Gene49600.t1	PS4	PH02Gene22644.t1	PS1	PH02Gene43754.t1
PS1	PH02Gene08468.t1	PS1	PH02Gene40964.t1	PS4	PH02Gene35874.t1	PS2	PH02Gene19479.t1	PS2	PH02Gene25721.t1	PS2	PH02Gene03180.t1	PS3	PH02Gene03963.t1	PS1	PH02Gene29817.t1	PS3	PH02Gene10089.t1	PS3	PH02Gene12539.t2	PS5	PH02Gene01364.t1	PS2	PH02Gene12063.t1	PS4	PH02Gene00404.t2	PS2	PH02Gene20311.t1
PS2	PH02Gene23704.t1	PS1	PH02Gene04134.t1	PS4	PH02Gene05546.t1	PS2	PH02Gene08817.t1	PS3	PH02Gene43760.t1	PS2	PH02Gene40112.t1	PS6	PH02Gene07462.t1	PS4	PH02Gene30176.t1	PS1	PH02Gene32733.t1	PS3	PH02Gene08982.t1	PS4	PH02Gene45131.t1	PS4	PH02Gene26638.t2	PS2	PH02Gene12063.t1	PS5	PH02Gene36226.t2
PS1	PH02Gene43588.t1	PS1	PH02Gene03498.t1	PS5	PH02Gene36226.t2	PS1	PH02Gene05618.t1	PS2	PH02Gene02562.t1	PS2	PH02Gene02122.t1	PS4	PH02Gene18129.t1	PS2	PH02Gene15395.t1	PS4	PH02Gene18400.t1	PS6	PH02Gene50248.t1	PS4	PH02Gene47482.t1	PS2	PH02Gene45538.t1	PS1	PH02Gene31397.t1	PS1	PH02Gene35944.t1
PS4	PH02Gene03850.t1	PS3	PH02Gene08252.t1	PS3	PH02Gene45870.t1	PS2	PH02Gene29253.t1	PS2	PH02Gene29592.t1	PS2	PH02Gene30427.t1	PS2	PH02Gene29438.t1	PS6	PH02Gene28215.t1	PS3	PH02Gene34367.t1	PS1	PH02Gene07002.t1	PS1	PH02Gene48975.t1	PS4	PH02Gene49109.t1	PS1	PH02Gene31571.t1	PS2	PH02Gene17964.t1
PS1	PH02Gene18645.t1	PS4	PH02Gene28183.t1	PS2	PH02Gene19465.t1	PS2	PH02Gene39899.t1	PS1	PH02Gene10129.t1	PS1	PH02Gene03150.t1	PS4	PH02Gene18638.t1	PS1	PH02Gene16891.t1	PS5	PH02Gene04257.t1	PS1	PH02Gene16639.t1	PS4	PH02Gene12804.t1	PS2	PH02Gene51050.t1	PS7	PH02Gene11489.t1	PS2	PH02Gene48468.t1
PS2	PH02Gene05431.t1	PS2	PH02Gene21858.t1	PS2	PH02Gene24423.t1	PS2	PH02Gene26164.t1	PS1	PH02Gene17689.t1	PS10	PH02Gene16535.t1	PS1	PH02Gene36984.t1	PS6	PH02Gene04295.t1	PS3	PH02Gene48366.t1	PS1	PH02Gene11024.t1	PS2	PH02Gene21333.t1	PS4	PH02Gene20494.t1	PS1	PH02Gene17241.t1	PS1	PH02Gene39643.t1
PS1	PH02Gene05009.t1	PS2	PH02Gene41895.t1	PS1	PH02Gene30420.t1	PS2	PH02Gene07410.t1	PS1	PH02Gene05060.t1	PS1	PH02Gene00084.t1	PS1	PH02Gene00092.t1	PS3	PH02Gene41979.t2	PS2	PH02Gene43877.t1	PS4	PH02Gene34735.t1	PS1	PH02Gene46338.t1	PS4	PH02Gene30719.t1	PS4	PH02Gene50295.t1	PS3	PH02Gene09620.t1
PS2	PH02Gene30082.t1	PS3	PH02Gene20159.t1	PS4	PH02Gene04270.t1	PS2	PH02Gene42644.t1	PS2	PH02Gene24443.t1	PS2	PH02Gene07602.t1	PS2	PH02Gene12436.t1	PS1	PH02Gene32343.t1	PS1	PH02Gene12334.t1	PS5	PH02Gene22926.t1	PS1	PH02Gene25266.t1	PS3	PH02Gene12539.t2	PS4	PH02Gene20494.t1	PS2	PH02Gene13891.t1
PS2	PH02Gene47196.t1	PS4	PH02Gene45602.t1	PS2	PH02Gene11837.t1	PS1	PH02Gene31260.t1	PS4	PH02Gene34765.t1	PS3	PH02Gene01936.t1	PS2	PH02Gene30677.t1	PS2	PH02Gene40872.t1	PS3	PH02Gene02820.t1	PS4	PH02Gene14060.t2	PS4	PH02Gene37552.t1	PS1	PH02Gene39835.t1	PS2	PH02Gene50043.t1	PS4	PH02Gene38441.t1
PS8	PH02Gene13584.t1	PS1	PH02Gene09089.t1	PS1	PH02Gene23694.t1	PS2	PH02Gene36964.t2	PS2	PH02Gene14651.t1	PS2	PH02Gene30082.t1	PS1	PH02Gene44357.t1	PS2	PH02Gene00143.t1	PS1	PH02Gene00159.t1	PS3	PH02Gene11665.t1	PS4	PH02Gene18743.t1	PS3	PH02Gene43908.t1	PS2	PH02Gene08448.t1	PS2	PH02Gene03742.t1
PS4	PH02Gene08800.t1	PS3	PH02Gene43333.t1	PS1	PH02Gene22851.t1	PS2	PH02Gene14748.t2	PS2	PH02Gene47636.t2	PS1	PH02Gene00089.t1	PS2	PH02Gene06479.t1	PS4	PH02Gene51342.t1	PS3	PH02Gene40640.t1	PS1	PH02Gene27019.t1	PS1	PH02Gene16639.t1	PS2	PH02Gene42855.t1	PS1	PH02Gene35944.t1	PS3	PH02Gene34448.t1
PS1	PH02Gene05671.t1	PS11	PH02Gene22806.t1	PS4	PH02Gene38141.t2	PS4	PH02Gene41217.t1	PS1	PH02Gene45921.t1	PS1	PH02Gene24450.t1	PS2	PH02Gene25228.t1	PS1	PH02Gene27245.t1	PS2	PH02Gene12212.t1	PS4	PH02Gene01650.t1	PS4	PH02Gene49109.t1	PS2	PH02Gene20887.t1	PS2	PH02Gene35533.t1	PS3	PH02Gene27250.t1
PS1	PH02Gene24299.t1	PS1	PH02Gene43064.t1	PS1	PH02Gene37359.t3	PS1	PH02Gene33476.t1	PS2	PH02Gene44707.t1	PS4	PH02Gene45371.t1	PS2	PH02Gene38071.t1	PS2	PH02Gene33840.t2	PS3	PH02Gene30388.t1	PS1	PH02Gene31571.t1	PS3	PH02Gene01649.t1	PS1	PH02Gene31571.t1	PS4	PH02Gene46272.t1	PS1	PH02Gene22171.t1
PS2	PH02Gene04434.t2	PS3	PH02Gene05267.t1	PS1	PH02Gene29934.t1	PS2	PH02Gene33210.t1	PS1	PH02Gene11077.t1	PS1	PH02Gene23428.t1	PS3	PH02Gene25907.t1	PS1	PH02Gene39828.t1	PS4	PH02Gene43876.t1	PS2	PH02Gene05587.t1	PS2	PH02Gene45587.t1	PS1	PH02Gene37603.t1	PS2	PH02Gene26654.t1	PS3	PH02Gene45771.t1
PS1	PH02Gene12335.t1	PS2	PH02Gene50338.t1	PS2	PH02Gene02657.t1	PS3	PH02Gene38913.t1	PS2	PH02Gene04423.t1	PS2	PH02Gene49753.t1	PS2	PH02Gene05431.t1	PS3	PH02Gene08982.t1	PS2	PH02Gene38057.t1	PS2	PH02Gene43948.t6	PS4	PH02Gene24656.t1	PS6	PH02Gene10823.t1	PS4	PH02Gene26638.t2	PS1	PH02Gene28026.t1
PS1	PH02Gene45866.t1	PS3	PH02Gene35419.t2	PS1	PH02Gene20294.t1	PS3	PH02Gene45870.t1	PS2	PH02Gene19465.t1	PS1	PH02Gene10457.t1	PS2	PH02Gene15434.t1	PS2	PH02Gene42331.t1	PS3	PH02Gene28324.t2	PS4	PH02Gene43497.t1	PS2	PH02Gene43948.t6	PS2	PH02Gene49182.t1	PS4	PH02Gene27127.t1	PS2	PH02Gene25228.t1
PS1	PH02Gene20298.t1	PS2	PH02Gene18957.t1	PS1	PH02Gene05455.t1	PS2	PH02Gene08852.t1	PS2	PH02Gene16950.t1	PS1	PH02Gene37070.t1	PS2	PH02Gene47196.t1	PS2	PH02Gene27343.t1	PS6	PH02Gene44522.t1	PS2	PH02Gene16044.t1	PS2	PH02Gene19706.t1	PS1	PH02Gene17241.t1	PS1	PH02Gene44312.t1	PS2	PH02Gene36353.t1
PS4	PH02Gene41596.t1	PS1	PH02Gene05060.t1	PS1	PH02Gene10129.t1	PS4	PH02Gene04270.t1	PS5	PH02Gene25432.t1	PS1	PH02Gene21093.t1	PS1	PH02Gene43828.t1	PS6	PH02Gene21611.t1	PS6	PH02Gene01637.t1	PS6	PH02Gene41093.t1	PS2	PH02Gene10697.t1	PS4	PH02Gene04647.t1	PS10	PH02Gene16535.t1	PS4	PH02Gene43497.t1
PS10	PH02Gene00376.t1	PS2	PH02Gene14476.t1	PS2	PH02Gene08089.t1	PS2	PH02Gene30427.t1	PS2	PH02Gene11262.t1	PS1	PH02Gene14126.t1	PS4	PH02Gene02366.t1	PS2	PH02Gene00150.t1	PS2	PH02Gene38071.t1	PS5	PH02Gene15579.t1	PS1	PH02Gene18614.t1	PS2	PH02Gene20311.t1	PS2	PH02Gene13891.t1	PS2	PH02Gene04423.t1
PS1	PH02Gene18614.t1	PS1	PH02Gene16891.t1	PS2	PH02Gene13990.t1	PS2	PH02Gene29681.t1	PS3	PH02Gene04280.t1	PS2	PH02Gene07814.t1	PS1	PH02Gene12093.t1	PS2	PH02Gene09875.t1	PS6	PH02Gene32762.t1	PS1	PH02Gene00102.t1	PS1	PH02Gene11942.t1	PS2	PH02Gene50043.t1	PS1	PH02Gene28203.t1	PS1	PH02Gene15064.t1
PS1	PH02Gene26838.t1	PS3	PH02Gene44636.t1	PS4	PH02Gene41217.t1	PS1	PH02Gene33451.t1	PS5	PH02Gene14566.t1	PS1	PH02Gene02887.t1	PS4	PH02Gene25293.t1	PS1	PH02Gene17689.t1	PS1	PH02Gene09580.t1	PS1	PH02Gene18052.t1	PS4	PH02Gene44141.t1	PS2	PH02Gene12522.t1	PS4	PH02Gene18422.t1	PS2	PH02Gene04855.t1
PS2	PH02Gene50576.t1	PS3	PH02Gene22313.t1	PS2	PH02Gene33210.t1	PS1	PH02Gene45389.t1	PS1	PH02Gene40187.t1	PS3	PH02Gene46914.t1	PS2	PH02Gene00377.t1	PS2	PH02Gene29253.t1	PS2	PH02Gene19585.t1	PS1	PH02Gene11761.t1	PS6	PH02Gene00962.t1	PS4	PH02Gene02366.t1	PS4	PH02Gene02366.t1	PS4	PH02Gene05243.t2
PS1	PH02Gene33633.t1	PS4	PH02Gene02069.t1	PS2	PH02Gene06749.t1	PS2	PH02Gene06665.t1	PS1	PH02Gene20810.t1	PS2	PH02Gene20184.t1	PS2	PH02Gene44743.t1	PS2	PH02Gene25108.t1	PS2	PH02Gene15395.t1	PS2	PH02Gene45538.t1	PS4	PH02Gene46249.t2	PS2	PH02Gene41615.t1	PS1	PH02Gene23801.t1	PS2	PH02Gene35533.t1
PS1	PH02Gene40187.t1	PS1	PH02Gene20510.t1	PS2	PH02Gene32486.t1	PS2	PH02Gene13234.t1	PS3	PH02Gene43055.t1	PS1	PH02Gene24010.t1	PS3	PH02Gene47337.t1	PS2	PH02Gene07814.t1	PS6	PH02Gene02773.t1	PS4	PH02Gene10505.t1	PS1	PH02Gene10469.t1	PS4	PH02Gene19524.t1	PS4	PH02Gene17996.t1	PS4	PH02Gene30332.t1
PS2	PH02Gene22797.t1	PS2	PH02Gene48468.t1	PS2	PH02Gene08176.t1	PS1	PH02Gene00763.t1	PS1	PH02Gene16891.t1	PS1	PH02Gene33427.t1	PS4	PH02Gene19288.t1	PS6	PH02Gene21616.t1	PS2	PH02Gene00071.t1	PS2	PH02Gene44524.t1	PS4	PH02Gene06318.t1	PS1	PH02Gene36607.t1	PS1	PH02Gene18052.t1	PS10	PH02Gene16535.t1
PS2	PH02Gene49182.t1	PS3	PH02Gene09071.t1	PS2	PH02Gene16507.t1	PS2	PH02Gene38071.t1	PS1	PH02Gene40575.t1	PS2	PH02Gene48468.t1	PS2	PH02Gene03360.t1	PS4	PH02Gene09832.t1	PS3	PH02Gene47111.t1	PS4	PH02Gene32880.t1	PS1	PH02Gene09817.t1	PS1	PH02Gene23801.t1	PS4	PH02Gene31476.t1	PS2	PH02Gene16220.t1
PS4	PH02Gene41934.t1	PS1	PH02Gene49901.t1	PS2	PH02Gene37830.t1	PS2	PH02Gene49182.t1	PS1	PH02Gene08468.t1	PS10	PH02Gene39694.t1	PS4	PH02Gene18533.t1	PS2	PH02Gene00035.t1	PS1	PH02Gene20532.t1	PS4	PH02Gene46389.t1	PS2	PH02Gene45538.t1	PS1	PH02Gene21771.t1	PS6	PH02Gene07462.t1	PS2	PH02Gene09845.t1
PS4	PH02Gene23662.t1	PS4	PH02Gene21281.t1	PS2	PH02Gene43110.t1	PS2	PH02Gene38309.t1	PS3	PH02Gene30731.t1	PS1	PH02Gene14585.t1	PS3	PH02Gene00542.t1	PS1	PH02Gene22489.t1	PS2	PH02Gene37384.t1	PS6	PH02Gene13412.t1	PS2	PH02Gene48468.t1	PS6	PH02Gene50248.t1	PS2	PH02Gene06297.t1	PS1	PH02Gene21400.t1
PS1	PH02Gene41458.t1	PS2	PH02Gene06749.t1	PS2	PH02Gene19469.t1	PS2	PH02Gene16507.t1	PS3	PH02Gene00542.t1	PS2	PH02Gene06177.t1	PS2	PH02Gene37365.t1	PS1	PH02Gene37769.t1	PS1	PH02Gene38028.t2	PS6	PH02Gene10781.t1	PS4	PH02Gene19524.t1	PS1	PH02Gene18052.t1	PS3	PH02Gene02315.t1	PS3	PH02Gene49304.t1
PS1	PH02Gene19725.t1	PS2	PH02Gene02459.t1	PS4	PH02Gene01842.t1	PS2	PH02Gene38136.t1	PS3	PH02Gene07001.t1	PS6	PH02Gene32822.t1	PS1	PH02Gene00089.t1	PS2	PH02Gene43868.t1	PS2	PH02Gene46236.t1	PS1	PH02Gene00084.t1	PS2	PH02Gene09444.t1	PS5	PH02Gene34041.t1	PS2	PH02Gene20311.t1	PS4	PH02Gene38141.t2
PS3	PH02Gene37562.t1	PS3	PH02Gene02140.t1	PS2	PH02Gene34667.t3	PS4	PH02Gene12805.t1	PS1	PH02Gene19596.t1	PS2	PH02Gene02174.t1	PS4	PH02Gene34735.t1	PS1	PH02Gene12081.t1	PS3	PH02Gene38023.t1	PS2	PH02Gene25552.t1	PS10	PH02Gene16535.t1	PS3	PH02Gene48585.t1	PS3	PH02Gene07012.t1	PS4	PH02Gene27127.t1
PS2	PH02Gene30297.t1	PS1	PH02Gene02213.t1	PS3	PH02Gene43760.t1	PS4	PH02Gene41216.t1	PS4	PH02Gene08885.t1	PS1	PH02Gene40964.t1	PS1	PH02Gene00087.t1	PS2	PH02Gene11837.t1	PS4	PH02Gene43531.t1	PS1	PH02Gene09828.t1	PS4	PH02Gene38761.t1	PS1	PH02Gene28983.t1	PS2	PH02Gene02122.t1	PS2	PH02Gene15891.t1
PS3	PH02Gene04280.t1	PS1	PH02Gene02688.t1	PS1	PH02Gene26491.t1	PS2	PH02Gene30151.t3	PS3	PH02Gene44479.t1	PS1	PH02Gene23694.t1	PS10	PH02Gene16535.t1	PS6	PH02Gene17697.t1	PS4	PH02Gene43704.t1	PS2	PH02Gene44754.t1	PS4	PH02Gene30719.t1	PS2	PH02Gene26654.t1	PS6	PH02Gene17293.t1	PS2	PH02Gene03570.t2
PS4	PH02Gene33477.t1	PS2	PH02Gene20581.t1	PS1	PH02Gene24010.t1	PS6	PH02Gene22962.t1	PS1	PH02Gene23881.t1	PS10	PH02Gene00376.t1	PS1	PH02Gene09960.t1	PS2	PH02Gene23132.t1	PS4	PH02Gene02836.t1	PS2	PH02Gene03742.t1	PS3	PH02Gene43908.t1	PS1	PH02Gene42850.t1	PS1	PH02Gene36607.t1	PS4	PH02Gene33477.t1
PS4	PH02Gene09362.t1	PS1	PH02Gene13436.t1	PS7	PH02Gene30321.t1	PS1	PH02Gene23881.t1	PS1	PH02Gene43064.t1	PS2	PH02Gene32486.t1	PS2	PH02Gene15395.t1	PS2	PH02Gene29264.t1	PS2	PH02Gene44524.t1	PS2	PH02Gene03180.t1	PS1	PH02Gene19725.t1	PS1	PH02Gene16891.t1	PS4	PH02Gene00062.t1	PS7	PH02Gene11489.t1
PS1	PH02Gene00092.t1	PS1	PH02Gene03088.t1	PS1	PH02Gene05618.t1	PS1	PH02Gene26386.t1	PS4	PH02Gene48751.t1	PS2	PH02Gene39899.t1	PS4	PH02Gene10997.t1	PS1	PH02Gene38098.t1	PS1	PH02Gene11171.t1	PS1	PH02Gene14089.t1	PS4	PH02Gene34735.t1	PS4	PH02Gene43219.t1	PS2	PH02Gene09845.t1	PS1	PH02Gene31571.t1
PS2	PH02Gene04423.t1	PS5	PH02Gene34041.t1	PS2	PH02Gene44447.t1	PS2	PH02Gene08519.t1	PS1	PH02Gene16644.t1	PS2	PH02Gene11987.t1	PS1	PH02Gene47126.t1	PS1	PH02Gene00102.t1	PS2	PH02Gene00492.t1	PS8	PH02Gene19659.t1	PS6	PH02Gene01637.t1	PS6	PH02Gene40131.t1	PS6	PH02Gene10823.t1	PS6	PH02Gene34582.t1
PS2	PH02Gene12524.t1	PS1	PH02Gene03497.t1	PS2	PH02Gene46513.t1	PS2	PH02Gene17354.t1	PS1	PH02Gene07542.t1	PS2	PH02Gene23222.t1	PS2	PH02Gene12524.t1	PS4	PH02Gene16565.t1	PS12	PH02Gene11159.t1	PS2	PH02Gene16507.t1	PS3	PH02Gene32758.t1	PS1	PH02Gene16639.t1	PS1	PH02Gene16639.t1	PS1	PH02Gene11118.t1
PS1	PH02Gene34968.t1	PS1	PH02Gene44071.t2	PS4	PH02Gene10849.t1	PS1	PH02Gene17961.t1	PS3	PH02Gene06848.t1	PS2	PH02Gene19465.t1	PS1	PH02Gene49002.t1	PS2	PH02Gene07881.t1	PS4	PH02Gene07387.t1	PS2	PH02Gene15240.t1	PS4	PH02Gene02366.t1	PS2	PH02Gene39763.t1	PS2	PH02Gene01473.t1	PS3	PH02Gene17893.t1
PS2	PH02Gene03034.t1	PS2	PH02Gene35825.t1	PS2	PH02Gene43432.t1	PS1	PH02Gene10129.t1	PS3	PH02Gene17698.t1	PS3	PH02Gene16056.t1	PS4	PH02Gene00408.t1	PS1	PH02Gene27896.t1	PS1	PH02Gene43951.t1	PS1	PH02Gene24543.t1	PS2	PH02Gene43877.t1	PS5	PH02Gene29244.t1	PS2	PH02Gene36240.t1	PS2	PH02Gene01473.t1
PS1	PH02Gene38830.t1	PS1	PH02Gene11392.t2	PS2	PH02Gene14748.t2	PS1	PH02Gene11920.t1	PS2	PH02Gene08464.t1	PS2	PH02Gene17554.t2	PS2	PH02Gene43877.t1	PS1	PH02Gene12585.t1	PS2	PH02Gene44754.t1	PS1	PH02Gene18614.t1	PS4	PH02Gene01374.t1	PS2	PH02Gene00361.t1	PS4	PH02Gene04647.t1	PS4	PH02Gene02069.t1
PS1	PH02Gene26386.t1	PS6	PH02Gene32742.t1	PS1	PH02Gene17961.t1	PS2	PH02Gene08089.t1	PS1	PH02Gene08757.t1	PS4	PH02Gene10849.t1	PS3	PH02Gene30780.t1	PS4	PH02Gene12015.t1	PS1	PH02Gene45894.t1	PS4	PH02Gene36810.t1	PS2	PH02Gene17884.t1	PS2	PH02Gene06297.t1	PS1	PH02Gene15064.t1	PS4	PH02Gene18422.t1
PS2	PH02Gene36240.t1	PS5	PH02Gene35260.t1	PS2	PH02Gene39899.t1	PS2	PH02Gene37830.t1	PS2	PH02Gene35825.t1	PS2	PH02Gene06665.t1	PS3	PH02Gene42860.t1	PS2	PH02Gene07092.t1	PS3	PH02Gene02793.t1	PS4	PH02Gene23275.t1	PS2	PH02Gene04237.t1	PS2	PH02Gene03685.t1	PS1	PH02Gene37603.t1	PS1	PH02Gene36607.t1
PS1	PH02Gene19572.t1	PS2	PH02Gene26831.t1	PS1	PH02Gene06652.t1	PS1	PH02Gene26491.t1	PS3	PH02Gene03202.t1	PS1	PH02Gene06652.t1	PS2	PH02Gene04444.t1	PS4	PH02Gene01374.t1	PS12	PH02Gene04303.t1	PS2	PH02Gene41244.t1	PS2	PH02Gene41678.t1	PS1	PH02Gene15064.t1	PS2	PH02Gene09444.t1	PS1	PH02Gene00159.t1
PS1	PH02Gene29934.t1	PS2	PH02Gene21338.t1	PS1	PH02Gene24450.t1	PS2	PH02Gene25910.t1	PS2	PH02Gene29502.t1	PS1	PH02Gene23923.t1	PS2	PH02Gene02122.t1	PS1	PH02Gene32634.t1	PS1	PH02Gene09817.t1	PS6	PH02Gene39559.t1	PS2	PH02Gene02122.t1	PS3	PH02Gene32758.t1	PS2	PH02Gene00361.t1	PS4	PH02Gene15205.t1
PS1	PH02Gene39701.t1	PS1	PH02Gene01373.t1	PS1	PH02Gene16939.t1	PS10	PH02Gene00376.t1	PS3	PH02Gene40843.t1	PS2	PH02Gene41326.t1	PS2	PH02Gene03138.t1	PS2	PH02Gene38071.t1	PS4	PH02Gene02783.t1	PS1	PH02Gene28983.t1	PS2	PH02Gene03742.t1	PS2	PH02Gene35533.t1	PS1	PH02Gene11118.t1	PS1	PH02Gene04832.t1
PS3	PH02Gene31481.t1	PS1	PH02Gene26744.t1	PS1	PH02Gene49002.t1	PS1	PH02Gene02819.t1	PS1	PH02Gene36607.t1	PS1	PH02Gene40390.t1	PS6	PH02Gene14028.t2	PS2	PH02Gene40507.t1	PS6	PH02Gene12936.t1	PS1	PH02Gene00168.t1	PS1	PH02Gene31075.t1	PS4	PH02Gene23310.t1	PS1	PH02Gene29163.t1	PS5	PH02Gene01364.t1
PS1	PH02Gene03697.t1	PS2	PH02Gene09845.t1	PS1	PH02Gene08070.t1	PS2	PH02Gene01524.t1	PS4	PH02Gene28040.t1	PS2	PH02Gene38309.t1	PS2	PH02Gene30506.t1	PS6	PH02Gene35892.t1	PS5	PH02Gene04300.t1	PS1	PH02Gene47194.t1	PS4	PH02Gene36298.t1	PS2	PH02Gene04237.t1	PS4	PH02Gene22708.t1	PS2	PH02Gene36240.t1
PS1	PH02Gene02270.t1	PS1	PH02Gene33594.t1	PS4	PH02Gene23341.t1	PS1	PH02Gene00084.t1	PS6	PH02Gene03684.t1	PS1	PH02Gene47037.t1	PS2	PH02Gene24077.t1	PS1	PH02Gene26386.t1	PS1	PH02Gene17689.t1	PS1	PH02Gene17689.t1	PS2	PH02Gene35533.t1	PS4	PH02Gene30332.t1	PS4	PH02Gene23543.t1	PS1	PH02Gene38830.t1
PS1	PH02Gene08841.t1	PS3	PH02Gene04280.t1	PS2	PH02Gene23462.t1	PS1	PH02Gene04943.t1	PS4	PH02Gene25908.t1	PS2	PH02Gene25615.t1	PS1	PH02Gene11873.t1	PS4	PH02Gene01380.t1	PS1	PH02Gene43754.t1	PS4	PH02Gene22708.t1	PS1	PH02Gene47622.t1	PS1	PH02Gene21756.t1	PS3	PH02Gene27250.t1	PS1	PH02Gene31397.t1
PS3	PH02Gene44635.t1	PS2	PH02Gene24443.t1	PS6	PH02Gene13412.t1	PS2	PH02Gene08740.t1	PS2	PH02Gene06665.t1	PS6	PH02Gene22962.t1	PS1	PH02Gene33881.t1	PS1	PH02Gene16880.t1	PS3	PH02Gene49900.t1	PS2	PH02Gene10697.t1	PS1	PH02Gene28983.t1	PS2	PH02Gene09444.t1	PS3	PH02Gene28636.t1	PS4	PH02Gene23543.t1
PS3	PH02Gene44479.t1	PS1	PH02Gene39509.t1	PS2	PH02Gene08740.t1	PS2	PH02Gene34435.t3	PS3	PH02Gene18375.t1	PS1	PH02Gene00087.t1	PS1	PH02Gene06652.t1	PS2	PH02Gene15212.t1	PS2	PH02Gene28343.t1	PS2	PH02Gene48468.t1	PS3	PH02Gene48585.t1	PS2	PH02Gene18024.t1	PS4	PH02Gene45131.t1	PS3	PH02Gene32758.t1
PS4	PH02Gene15632.t1	PS1	PH02Gene16107.t1	PS1	PH02Gene50208.t1	PS4	PH02Gene10849.t1	PS1	PH02Gene26838.t1	PS2	PH02Gene09674.t1	PS2	PH02Gene22472.t1	PS4	PH02Gene38069.t1	PS3	PH02Gene15935.t1	PS1	PH02Gene30804.t1	PS2	PH02Gene46087.t1	PS2	PH02Gene02122.t1	PS1	PH02Gene16891.t1	PS2	PH02Gene03179.t1
PS1	PH02Gene06652.t1	PS1	PH02Gene27267.t1	PS2	PH02Gene41678.t1	PS1	PH02Gene02887.t1	PS2	PH02Gene03570.t2	PS2	PH02Gene04511.t1	PS1	PH02Gene05009.t1	PS1	PH02Gene43583.t2	PS1	PH02Gene26753.t1	PS3	PH02Gene44471.t1	PS4	PH02Gene36801.t1	PS2	PH02Gene44447.t1	PS2	PH02Gene24871.t1	PS2	PH02Gene18024.t1
PS1	PH02Gene04324.t1	PS2	PH02Gene44707.t1	PS2	PH02Gene03180.t1	PS12	PH02Gene18958.t1	PS4	PH02Gene22695.t1	PS4	PH02Gene07882.t1	PS3	PH02Gene46743.t1	PS2	PH02Gene12300.t1	PS1	PH02Gene36821.t1	PS1	PH02Gene31075.t1	PS1	PH02Gene11761.t1	PS2	PH02Gene20581.t1	PS2	PH02Gene03179.t1	PS6	PH02Gene40131.t1
PS3	PH02Gene26631.t1	PS2	PH02Gene07814.t1	PS6	PH02Gene22962.t1	PS1	PH02Gene16557.t1	PS2	PH02Gene49089.t1	PS1	PH02Gene08070.t1	PS3	PH02Gene18036.t1	PS1	PH02Gene38830.t1	PS1	PH02Gene05973.t1	PS2	PH02Gene13607.t1	PS2	PH02Gene39763.t1	PS1	PH02Gene48202.t1	PS3	PH02Gene42972.t1	PS3	PH02Gene32206.t1
PS3	PH02Gene44774.t1	PS1	PH02Gene43927.t1	PS10	PH02Gene00376.t1	PS2	PH02Gene03180.t1	PS2	PH02Gene47196.t1	PS2	PH02Gene16879.t2	PS1	PH02Gene06552.t1	PS1	PH02Gene10129.t1	PS4	PH02Gene18743.t1	PS2	PH02Gene36353.t1	PS4	PH02Gene30503.t1	PS1	PH02Gene05618.t1	PS2	PH02Gene41950.t1	PS1	PH02Gene04324.t1
PS2	PH02Gene17964.t1	PS1	PH02Gene12525.t1	PS4	PH02Gene45371.t1	PS2	PH02Gene22657.t1	PS12	PH02Gene02438.t1	PS6	PH02Gene20333.t1	PS4	PH02Gene05499.t1	PS1	PH02Gene17809.t1	PS2	PH02Gene06479.t1	PS8	PH02Gene50749.t1	PS2	PH02Gene36240.t1	PS2	PH02Gene48468.t1	PS2	PH02Gene25228.t1	PS2	PH02Gene43948.t6
PS1	PH02Gene17689.t1	PS4	PH02Gene41990.t1	PS1	PH02Gene43616.t1	PS1	PH02Gene31455.t1	PS5	PH02Gene05179.t1	PS2	PH02Gene44447.t1	PS1	PH02Gene05618.t1	PS2	PH02Gene00071.t1	PS3	PH02Gene15233.t1	PS2	PH02Gene17435.t1	PS4	PH02Gene17681.t2	PS1	PH02Gene26596.t1	PS1	PH02Gene31581.t1	PS3	PH02Gene42040.t1
PS3	PH02Gene02231.t1	PS1	PH02Gene35032.t1	PS1	PH02Gene07392.t1	PS1	PH02Gene17147.t1	PS2	PH02Gene42463.t2	PS2	PH02Gene30297.t1	PS2	PH02Gene40731.t1	PS2	PH02Gene04423.t1	PS4	PH02Gene50876.t1	PS2	PH02Gene42855.t1	PS1	PH02Gene21682.t1	PS1	PH02Gene27019.t1	PS2	PH02Gene42855.t1	PS1	PH02Gene45866.t1
PS6	PH02Gene20355.t1	PS1	PH02Gene03788.t1	PS1	PH02Gene43588.t1	PS1	PH02Gene08070.t1	PS2	PH02Gene19585.t1	PS2	PH02Gene04952.t1	PS5	PH02Gene40896.t1	PS2	PH02Gene15916.t1	PS4	PH02Gene30049.t1	PS4	PH02Gene36801.t1	PS4	PH02Gene17210.t1	PS1	PH02Gene18614.t1	PS4	PH02Gene36801.t1	PS2	PH02Gene31368.t1
PS3	PH02Gene09630.t1	PS1	PH02Gene29661.t1	PS3	PH02Gene00139.t1	PS6	PH02Gene03684.t1	PS4	PH02Gene27068.t1	PS1	PH02Gene41547.t1	PS1	PH02Gene07645.t1	PS4	PH02Gene09868.t1	PS1	PH02Gene17686.t1	PS3	PH02Gene14239.t1	PS1	PH02Gene38088.t2	PS3	PH02Gene31767.t1	PS2	PH02Gene18024.t1	PS4	PH02Gene36810.t1
PS1	PH02Gene25807.t1	PS3	PH02Gene17698.t1	PS1	PH02Gene32372.t1	PS4	PH02Gene20075.t1	PS1	PH02Gene47163.t1	PS2	PH02Gene46851.t1	PS1	PH02Gene36266.t1	PS2	PH02Gene03708.t1	PS1	PH02Gene21681.t1	PS1	PH02Gene17356.t1	PS1	PH02Gene27059.t1	PS4	PH02Gene23543.t1	PS5	PH02Gene01364.t1	PS4	PH02Gene06318.t1
PS2	PH02Gene02521.t1	PS1	PH02Gene00428.t1	PS3	PH02Gene27732.t1	PS2	PH02Gene11256.t1	PS1	PH02Gene24299.t1	PS2	PH02Gene26164.t1	PS1	PH02Gene30804.t1	PS1	PH02Gene09828.t1	PS1	PH02Gene06692.t1	PS4	PH02Gene19754.t1	PS3	PH02Gene49600.t1	PS2	PH02Gene36353.t1	PS1	PH02Gene03697.t1	PS2	PH02Gene06665.t1
PS2	PH02Gene02122.t1	PS3	PH02Gene15661.t1	PS1	PH02Gene17356.t1	PS1	PH02Gene39028.t1	PS4	PH02Gene24300.t1	PS2	PH02Gene12350.t1	PS7	PH02Gene04151.t1	PS3	PH02Gene26819.t1	PS2	PH02Gene44706.t1	PS1	PH02Gene48202.t1	PS2	PH02Gene25552.t1	PS2	PH02Gene07814.t1	PS3	PH02Gene31767.t1	PS2	PH02Gene17353.t1
PS2	PH02Gene44777.t1	PS2	PH02Gene42057.t1	PS1	PH02Gene21571.t1	PS2	PH02Gene37824.t1	PS4	PH02Gene20442.t1	PS2	PH02Gene34759.t1	PS2	PH02Gene36240.t1	PS1	PH02Gene27296.t1	PS1	PH02Gene11786.t1	PS1	PH02Gene20078.t1	PS2	PH02Gene01473.t1	PS4	PH02Gene00062.t1	PS1	PH02Gene00168.t1	PS1	PH02Gene50208.t1
PS1	PH02Gene00102.t1	PS3	PH02Gene10323.t1	PS1	PH02Gene05728.t1	PS2	PH02Gene49753.t1	PS4	PH02Gene17793.t1	PS4	PH02Gene16776.t1	PS1	PH02Gene18614.t1	PS2	PH02Gene05807.t1	PS6	PH02Gene06484.t1	PS2	PH02Gene17175.t1	PS2	PH02Gene16044.t1	PS2	PH02Gene13891.t1	PS1	PH02Gene06145.t1	PS4	PH02Gene48583.t1
PS2	PH02Gene03179.t1	PS1	PH02Gene46991.t1	PS1	PH02Gene21788.t6	PS2	PH02Gene23222.t1	PS3	PH02Gene38035.t1	PS4	PH02Gene25350.t1	PS1	PH02Gene16639.t1	PS2	PH02Gene17188.t1	PS4	PH02Gene31927.t1	PS4	PH02Gene31096.t1	PS2	PH02Gene23133.t1	PS4	PH02Gene47482.t1	PS1	PH02Gene04832.t1	PS4	PH02Gene22695.t1
PS2	PH02Gene35682.t1	PS1	PH02Gene09643.t1	PS2	PH02Gene27076.t1	PS4	PH02Gene07832.t1	PS1	PH02Gene39097.t1	PS2	PH02Gene14062.t1	PS1	PH02Gene20989.t1	PS1	PH02Gene45866.t1	PS4	PH02Gene31914.t1	PS4	PH02Gene08800.t1	PS2	PH02Gene20311.t1	PS6	PH02Gene10781.t1	PS5	PH02Gene36226.t2	PS1	PH02Gene29163.t1
PS3	PH02Gene45771.t1	PS1	PH02Gene16192.t1	PS2	PH02Gene20802.t1	PS2	PH02Gene27821.t1	PS2	PH02Gene18957.t1	PS1	PH02Gene15254.t1	PS4	PH02Gene24300.t1	PS1	PH02Gene02666.t1	PS4	PH02Gene32880.t1	PS9	PH02Gene13287.t1	PS3	PH02Gene22856.t1	PS1	PH02Gene44312.t1	PS2	PH02Gene43948.t6	PS2	PH02Gene42855.t1
PS1	PH02Gene23825.t1	PS2	PH02Gene16951.t1	PS1	PH02Gene11118.t1	PS2	PH02Gene04550.t1	PS1	PH02Gene12093.t1	PS5	PH02Gene02146.t1	PS1	PH02Gene40187.t1	PS2	PH02Gene06665.t1	PS2	PH02Gene06466.t1	PS2	PH02Gene40731.t1	PS2	PH02Gene42357.t1	PS4	PH02Gene09931.t1	PS1	PH02Gene27019.t1	PS4	PH02Gene47479.t1
PS3	PH02Gene36481.t1	PS5	PH02Gene25432.t1	PS1	PH02Gene44648.t1	PS3	PH02Gene16056.t1	PS2	PH02Gene44777.t1	PS1	PH02Gene17961.t1	PS2	PH02Gene04779.t1	PS6	PH02Gene45891.t1	PS2	PH02Gene10119.t1	PS1	PH02Gene11786.t1	PS2	PH02Gene45588.t1	PS4	PH02Gene17497.t1	PS5	PH02Gene15579.t1	PS4	PH02Gene24656.t1
PS2	PH02Gene32429.t1	PS1	PH02Gene20101.t1	PS2	PH02Gene41325.t1	PS2	PH02Gene09207.t1	PS3	PH02Gene22897.t1	PS1	PH02Gene37369.t1	PS1	PH02Gene11051.t1	PS2	PH02Gene08176.t1	PS2	PH02Gene19706.t1	PS1	PH02Gene08878.t1	PS4	PH02Gene38441.t1	PS4	PH02Gene18072.t1	PS3	PH02Gene45771.t1	PS3	PH02Gene47533.t1
PS4	PH02Gene25339.t1	PS3	PH02Gene48620.t1	PS1	PH02Gene27929.t1	PS2	PH02Gene22472.t1	PS2	PH02Gene42057.t1	PS4	PH02Gene25834.t1	PS3	PH02Gene30731.t1	PS2	PH02Gene24460.t3	PS2	PH02Gene23704.t1	PS1	PH02Gene03238.t1	PS7	PH02Gene11490.t1	PS3	PH02Gene27250.t1	PS6	PH02Gene34582.t1	PS1	PH02Gene32136.t1
PS2	PH02Gene38071.t1	PS5	PH02Gene14566.t1	PS2	PH02Gene02122.t1	PS2	PH02Gene19469.t1	PS1	PH02Gene32372.t1	PS2	PH02Gene37824.t1	PS3	PH02Gene43760.t1	PS2	PH02Gene34456.t1	PS2	PH02Gene26799.t1	PS3	PH02Gene26916.t1	PS2	PH02Gene15395.t1	PS2	PH02Gene32013.t1	PS3	PH02Gene03889.t1	PS4	PH02Gene38107.t1
PS1	PH02Gene23923.t1	PS1	PH02Gene33062.t1	PS4	PH02Gene20909.t1	PS1	PH02Gene22851.t1	PS4	PH02Gene03850.t1	PS1	PH02Gene13360.t1	PS1	PH02Gene21336.t1	PS3	PH02Gene35031.t1	PS8	PH02Gene32752.t1	PS2	PH02Gene21333.t1	PS3	PH02Gene06088.t1	PS2	PH02Gene41950.t1	PS4	PH02Gene21006.t1	PS4	PH02Gene23303.t1
PS1	PH02Gene29415.t1	PS2	PH02Gene22160.t1	PS2	PH02Gene28989.t1	PS3	PH02Gene39632.t1	PS2	PH02Gene40112.t1	PS2	PH02Gene43465.t2	PS4	PH02Gene16504.t1	PS3	PH02Gene39752.t1	PS4	PH02Gene23699.t1	PS2	PH02Gene45588.t1	PS2	PH02Gene42855.t1	PS2	PH02Gene36240.t1	PS6	PH02Gene41093.t1	PS2	PH02Gene04434.t2
PS2	PH02Gene44146.t1	PS4	PH02Gene21759.t1	PS2	PH02Gene01338.t1	PS6	PH02Gene32629.t1	PS2	PH02Gene44754.t1	PS3	PH02Gene06782.t1	PS1	PH02Gene26176.t1	PS1	PH02Gene15501.t2	PS2	PH02Gene31368.t1	PS2	PH02Gene01473.t1	PS6	PH02Gene07462.t1	PS5	PH02Gene04257.t1	PS1	PH02Gene04290.t1	PS1	PH02Gene23888.t1
PS2	PH02Gene33210.t1	PS4	PH02Gene36057.t1	PS1	PH02Gene45389.t1	PS1	PH02Gene10457.t1	PS2	PH02Gene06749.t1	PS2	PH02Gene13234.t1	PS3	PH02Gene02658.t1	PS1	PH02Gene45512.t1	PS2	PH02Gene23396.t1	PS2	PH02Gene21671.t1	PS9	PH02Gene17819.t1	PS1	PH02Gene04134.t1	PS3	PH02Gene49304.t1	PS3	PH02Gene27073.t1
PS1	PH02Gene40362.t1	PS3	PH02Gene18375.t1	PS2	PH02Gene11987.t1	PS2	PH02Gene08176.t1	PS1	PH02Gene06652.t1	PS2	PH02Gene43110.t1	PS2	PH02Gene22087.t1	PS2	PH02Gene26764.t1	PS8	PH02Gene36588.t1	PS2	PH02Gene22348.t1	PS6	PH02Gene28216.t1	PS1	PH02Gene33633.t1	PS4	PH02Gene30332.t1	PS2	PH02Gene06701.t1
PS6	PH02Gene13542.t1	PS1	PH02Gene08070.t1	PS3	PH02Gene08694.t1	PS4	PH02Gene04427.t1	PS1	PH02Gene11118.t1	PS1	PH02Gene27232.t1	PS3	PH02Gene42243.t1	PS4	PH02Gene04978.t1	PS1	PH02Gene00303.t1	PS3	PH02Gene12228.t1	PS12	PH02Gene02438.t1	PS4	PH02Gene32923.t1	PS2	PH02Gene40348.t1	PS1	PH02Gene17241.t1
PS1	PH02Gene03849.t1	PS3	PH02Gene40688.t1	PS2	PH02Gene29253.t1	PS7	PH02Gene30321.t1	PS1	PH02Gene43305.t1	PS2	PH02Gene23815.t1	PS4	PH02Gene04270.t1	PS1	PH02Gene18645.t1	PS4	PH02Gene00011.t1	PS4	PH02Gene01142.t1	PS2	PH02Gene41615.t1	PS2	PH02Gene17884.t1	PS2	PH02Gene41089.t1	PS11	PH02Gene22806.t1
PS3	PH02Gene27073.t1	PS1	PH02Gene15851.t1	PS1	PH02Gene19725.t1	PS1	PH02Gene32592.t1	PS3	PH02Gene08265.t1	PS1	PH02Gene16809.t1	PS7	PH02Gene17558.t1	PS2	PH02Gene31285.t1	PS1	PH02Gene45866.t1	PS6	PH02Gene16799.t1	PS4	PH02Gene24877.t1	PS2	PH02Gene23396.t1	PS1	PH02Gene28026.t1	PS2	PH02Gene24871.t1
PS1	PH02Gene16291.t1	PS1	PH02Gene42228.t1	PS2	PH02Gene49753.t1	PS3	PH02Gene10267.t1	PS6	PH02Gene27790.t1	PS1	PH02Gene21571.t1	PS2	PH02Gene29933.t1	PS1	PH02Gene11786.t1	PS1	PH02Gene00092.t1	PS4	PH02Gene47180.t1	PS4	PH02Gene26638.t2	PS11	PH02Gene22806.t1	PS2	PH02Gene41519.t1	PS4	PH02Gene36801.t1
PS1	PH02Gene18046.t2	PS3	PH02Gene40098.t1	PS2	PH02Gene01524.t1	PS2	PH02Gene05744.t1	PS4	PH02Gene06031.t1	PS2	PH02Gene14152.t1	PS1	PH02Gene19572.t1	PS1	PH02Gene12093.t1	PS1	PH02Gene00514.t1	PS1	PH02Gene00083.t1	PS2	PH02Gene17336.t1	PS2	PH02Gene02379.t1	PS1	PH02Gene28903.t1	PS4	PH02Gene34765.t1
PS1	PH02Gene23694.t1	PS1	PH02Gene30266.t1	PS2	PH02Gene15770.t1	PS3	PH02Gene02658.t1	PS1	PH02Gene40390.t1	PS1	PH02Gene15659.t1	PS1	PH02Gene06720.t1	PS4	PH02Gene35521.t1	PS1	PH02Gene32652.t1	PS1	PH02Gene43587.t1	PS6	PH02Gene10823.t1	PS6	PH02Gene41093.t1	PS3	PH02Gene17893.t1	PS2	PH02Gene39929.t1
PS4	PH02Gene25293.t1	PS1	PH02Gene10057.t1	PS1	PH02Gene23428.t1	PS1	PH02Gene21550.t1	PS3	PH02Gene05249.t1	PS2	PH02Gene05911.t1	PS4	PH02Gene12336.t1	PS2	PH02Gene36886.t1	PS2	PH02Gene10164.t1	PS1	PH02Gene11873.t1	PS1	PH02Gene26912.t1	PS1	PH02Gene28203.t1	PS4	PH02Gene26957.t2	PS1	PH02Gene03697.t1
PS1	PH02Gene32522.t1	PS2	PH02Gene02137.t1	PS1	PH02Gene25016.t1	PS1	PH02Gene06652.t1	PS1	PH02Gene00092.t1	PS1	PH02Gene29934.t1	PS2	PH02Gene11837.t1	PS3	PH02Gene26949.t1	PS4	PH02Gene50762.t1	PS1	PH02Gene27059.t1	PS4	PH02Gene23275.t1	PS2	PH02Gene17964.t1	PS1	PH02Gene45866.t1	PS6	PH02Gene41093.t1
PS2	PH02Gene19469.t1	PS2	PH02Gene30297.t1	PS1	PH02Gene16771.t1	PS2	PH02Gene11870.t1	PS1	PH02Gene03602.t1	PS2	PH02Gene25276.t1	PS3	PH02Gene50218.t1	PS1	PH02Gene23881.t1	PS2	PH02Gene29253.t1	PS4	PH02Gene31087.t1	PS1	PH02Gene31397.t1	PS4	PH02Gene36810.t1	PS3	PH02Gene42161.t1	PS2	PH02Gene40348.t1
PS2	PH02Gene20311.t1	PS2	PH02Gene03570.t2	PS6	PH02Gene30912.t1	PS2	PH02Gene08550.t1	PS4	PH02Gene00231.t2	PS2	PH02Gene37302.t1	PS1	PH02Gene02580.t1	PS2	PH02Gene14833.t1	PS6	PH02Gene32989.t1	PS10	PH02Gene16535.t1	PS1	PH02Gene29749.t1	PS4	PH02Gene26957.t2	PS2	PH02Gene19469.t1	PS2	PH02Gene12063.t1
PS7	PH02Gene13836.t1	PS1	PH02Gene22223.t1	PS2	PH02Gene07036.t1	PS1	PH02Gene16769.t1	PS1	PH02Gene18838.t1	PS2	PH02Gene20135.t1	PS2	PH02Gene11870.t1	PS2	PH02Gene21326.t1	PS1	PH02Gene00483.t1	PS6	PH02Gene21616.t1	PS2	PH02Gene37877.t1	PS2	PH02Gene19469.t1	PS4	PH02Gene11409.t1	PS2	PH02Gene41519.t1
PS2	PH02Gene06479.t1	PS4	PH02Gene30345.t1	PS1	PH02Gene00084.t1	PS2	PH02Gene45006.t1	PS3	PH02Gene08252.t1	PS2	PH02Gene19345.t1	PS2	PH02Gene37204.t1	PS1	PH02Gene31666.t1	PS6	PH02Gene02095.t1	PS1	PH02Gene38088.t2	PS3	PH02Gene27250.t1	PS12	PH02Gene39127.t1	PS2	PH02Gene07283.t1	PS5	PH02Gene35260.t1
PS1	PH02Gene00083.t1	PS2	PH02Gene15847.t1	PS1	PH02Gene02819.t1	PS1	PH02Gene23923.t1	PS8	PH02Gene14418.t1	PS2	PH02Gene22253.t1	PS1	PH02Gene16129.t1	PS4	PH02Gene21349.t1	PS4	PH02Gene08439.t1	PS9	PH02Gene17819.t1	PS4	PH02Gene32880.t1	PS6	PH02Gene07462.t1	PS4	PH02Gene44141.t1	PS5	PH02Gene14566.t1
PS2	PH02Gene42057.t1	PS3	PH02Gene44634.t1	PS2	PH02Gene38136.t1	PS4	PH02Gene30362.t2	PS1	PH02Gene07645.t1	PS1	PH02Gene28596.t1	PS4	PH02Gene12814.t3	PS2	PH02Gene08972.t1	PS2	PH02Gene07384.t1	PS2	PH02Gene31044.t1	PS1	PH02Gene31581.t1	PS2	PH02Gene07283.t1	PS4	PH02Gene37521.t1	PS3	PH02Gene01385.t1
PS4	PH02Gene00015.t1	PS4	PH02Gene25293.t1	PS1	PH02Gene14089.t1	PS1	PH02Gene37369.t1	PS1	PH02Gene20510.t1	PS4	PH02Gene01842.t1	PS2	PH02Gene06279.t1	PS1	PH02Gene00092.t1	PS6	PH02Gene07811.t1	PS2	PH02Gene41950.t1	PS1	PH02Gene45866.t1	PS2	PH02Gene25228.t1	PS2	PH02Gene37852.t1	PS1	PH02Gene23801.t1
PS2	PH02Gene31978.t1	PS3	PH02Gene01936.t1	PS2	PH02Gene37824.t1	PS5	PH02Gene03416.t1	PS1	PH02Gene10057.t1	PS4	PH02Gene16208.t1	PS3	PH02Gene27448.t1	PS2	PH02Gene46513.t1	PS11	PH02Gene21884.t1	PS2	PH02Gene45587.t1	PS4	PH02Gene17793.t1	PS1	PH02Gene43754.t1	PS4	PH02Gene31673.t2	PS4	PH02Gene14888.t1
PS1	PH02Gene43828.t1	PS1	PH02Gene33503.t1	PS3	PH02Gene16056.t1	PS1	PH02Gene00089.t1	PS11	PH02Gene22806.t1	PS1	PH02Gene47980.t1	PS1	PH02Gene45389.t1	PS2	PH02Gene50217.t1	PS6	PH02Gene37725.t1	PS2	PH02Gene11473.t1	PS4	PH02Gene45437.t1	PS4	PH02Gene31476.t1	PS2	PH02Gene30516.t1	PS3	PH02Gene41108.t1
PS2	PH02Gene44069.t1	PS6	PH02Gene03684.t1	PS4	PH02Gene20075.t1	PS8	PH02Gene27878.t1	PS2	PH02Gene22253.t1	PS1	PH02Gene04943.t1	PS2	PH02Gene33961.t1	PS2	PH02Gene30014.t1	PS1	PH02Gene00451.t1	PS1	PH02Gene27896.t1	PS4	PH02Gene43219.t1	PS2	PH02Gene16220.t1	PS2	PH02Gene32013.t1	PS2	PH02Gene21333.t1
PS4	PH02Gene43497.t1	PS1	PH02Gene14847.t1	PS1	PH02Gene36266.t1	PS1	PH02Gene22312.t1	PS2	PH02Gene04855.t1	PS1	PH02Gene17147.t1	PS2	PH02Gene29416.t1	PS6	PH02Gene25189.t1	PS4	PH02Gene26733.t1	PS3	PH02Gene32758.t1	PS2	PH02Gene36353.t1	PS1	PH02Gene29163.t1	PS4	PH02Gene48583.t1	PS2	PH02Gene08448.t1
PS1	PH02Gene43726.t1	PS1	PH02Gene31917.t1	PS2	PH02Gene19479.t1	PS1	PH02Gene06165.t1	PS1	PH02Gene06685.t1	PS2	PH02Gene16680.t1	PS4	PH02Gene17453.t1	PS1	PH02Gene17356.t1	PS1	PH02Gene09883.t1	PS1	PH02Gene01704.t1	PS3	PH02Gene49100.t1	PS4	PH02Gene05243.t2	PS4	PH02Gene33477.t1	PS4	PH02Gene37521.t1
PS6	PH02Gene30912.t1	PS4	PH02Gene31781.t1	PS2	PH02Gene31853.t1	PS5	PH02Gene10467.t1	PS1	PH02Gene21674.t1	PS4	PH02Gene12807.t3	PS3	PH02Gene40377.t1	PS1	PH02Gene49931.t1	PS3	PH02Gene27956.t1	PS1	PH02Gene05689.t1	PS1	PH02Gene30509.t1	PS4	PH02Gene22644.t1	PS1	PH02Gene19596.t1	PS4	PH02Gene47180.t1
PS1	PH02Gene12305.t1	PS4	PH02Gene30362.t2	PS2	PH02Gene47247.t1	PS1	PH02Gene23380.t1	PS1	PH02Gene12525.t1	PS4	PH02Gene02366.t1	PS6	PH02Gene09835.t1	PS1	PH02Gene13194.t1	PS2	PH02Gene16511.t1	PS4	PH02Gene46249.t2	PS3	PH02Gene02315.t1	PS1	PH02Gene08878.t1	PS1	PH02Gene00303.t1	PS1	PH02Gene18614.t1
PS2	PH02Gene00246.t1	PS1	PH02Gene15206.t1	PS2	PH02Gene08550.t1	PS1	PH02Gene47194.t1	PS1	PH02Gene13571.t1	PS2	PH02Gene18941.t1	PS2	PH02Gene34497.t1	PS4	PH02Gene07403.t4	PS2	PH02Gene19657.t1	PS2	PH02Gene11262.t1	PS4	PH02Gene16844.t1	PS4	PH02Gene31673.t2	PS2	PH02Gene17964.t1	PS4	PH02Gene15936.t1
PS2	PH02Gene42117.t1	PS1	PH02Gene09611.t1	PS6	PH02Gene32629.t1	PS1	PH02Gene32372.t1	PS2	PH02Gene36353.t1	PS2	PH02Gene08550.t1	PS2	PH02Gene28514.t1	PS4	PH02Gene23307.t1	PS2	PH02Gene16507.t1	PS2	PH02Gene42454.t1	PS1	PH02Gene19209.t1	PS4	PH02Gene34781.t1	PS1	PH02Gene04134.t1	PS6	PH02Gene15251.t1
PS3	PH02Gene38035.t1	PS3	PH02Gene03202.t1	PS2	PH02Gene17353.t1	PS1	PH02Gene21674.t1	PS1	PH02Gene11392.t2	PS4	PH02Gene07832.t1	PS1	PH02Gene00514.t1	PS2	PH02Gene02657.t1	PS3	PH02Gene09735.t1	PS1	PH02Gene10469.t1	PS4	PH02Gene44603.t1	PS1	PH02Gene11118.t1	PS3	PH02Gene02350.t1	PS4	PH02Gene20494.t1
PS2	PH02Gene14322.t1	PS1	PH02Gene18118.t1	PS3	PH02Gene43109.t1	PS1	PH02Gene22954.t1	PS2	PH02Gene18024.t1	PS2	PH02Gene19711.t1	PS3	PH02Gene23181.t1	PS2	PH02Gene45569.t1	PS2	PH02Gene06623.t1	PS2	PH02Gene22672.t1	PS1	PH02Gene45592.t1	PS1	PH02Gene03697.t1	PS4	PH02Gene13367.t1	PS1	PH02Gene24543.t1
PS1	PH02Gene33819.t1	PS1	PH02Gene08396.t1	PS2	PH02Gene34905.t1	PS1	PH02Gene13360.t1	PS4	PH02Gene04428.t1	PS2	PH02Gene21338.t1	PS1	PH02Gene12342.t1	PS1	PH02Gene28983.t1	PS2	PH02Gene09876.t1	PS2	PH02Gene26458.t1	PS4	PH02Gene07667.t1	PS4	PH02Gene43517.t1	PS2	PH02Gene44447.t1	PS3	PH02Gene08265.t1
PS1	PH02Gene19613.t1	PS2	PH02Gene02564.t1	PS1	PH02Gene28596.t1	PS2	PH02Gene34667.t3	PS6	PH02Gene15744.t1	PS1	PH02Gene03118.t1	PS1	PH02Gene28731.t1	PS1	PH02Gene49801.t1	PS2	PH02Gene36240.t1	PS2	PH02Gene06479.t1	PS1	PH02Gene24001.t1	PS1	PH02Gene36908.t1	PS4	PH02Gene32923.t1	PS4	PH02Gene22708.t1
PS2	PH02Gene24443.t1	PS4	PH02Gene25784.t1	PS2	PH02Gene46851.t1	PS2	PH02Gene06604.t1	PS10	PH02Gene29032.t1	PS1	PH02Gene18046.t2	PS3	PH02Gene35319.t1	PS1	PH02Gene06652.t1	PS1	PH02Gene37414.t1	PS2	PH02Gene38538.t1	PS2	PH02Gene23396.t1	PS2	PH02Gene18401.t1	PS2	PH02Gene02379.t1	PS2	PH02Gene11764.t1
PS6	PH02Gene11801.t1	PS2	PH02Gene06067.t1	PS3	PH02Gene39632.t1	PS1	PH02Gene42312.t1	PS1	PH02Gene47760.t1	PS1	PH02Gene03475.t1	PS2	PH02Gene49182.t1	PS1	PH02Gene07645.t1	PS1	PH02Gene09828.t1	PS4	PH02Gene16844.t1	PS2	PH02Gene13891.t1	PS4	PH02Gene30965.t1	PS2	PH02Gene16713.t1	PS3	PH02Gene44906.t1
PS1	PH02Gene17241.t1	PS1	PH02Gene31260.t1	PS2	PH02Gene30427.t1	PS3	PH02Gene34575.t1	PS1	PH02Gene15862.t1	PS5	PH02Gene36419.t1	PS2	PH02Gene03675.t1	PS6	PH02Gene44522.t1	PS2	PH02Gene35498.t6	PS4	PH02Gene09243.t1	PS4	PH02Gene24681.t1	PS4	PH02Gene24681.t1	PS1	PH02Gene26596.t1	PS2	PH02Gene09444.t1
PS1	PH02Gene19596.t1	PS3	PH02Gene43055.t1	PS5	PH02Gene19079.t1	PS2	PH02Gene25546.t1	PS1	PH02Gene36908.t1	PS1	PH02Gene32592.t1	PS3	PH02Gene48120.t1	PS1	PH02Gene04976.t1	PS2	PH02Gene50115.t1	PS3	PH02Gene22193.t1	PS5	PH02Gene36226.t2	PS1	PH02Gene27896.t1	PS2	PH02Gene17884.t1	PS2	PH02Gene23133.t1
PS2	PH02Gene21590.t1	PS1	PH02Gene06218.t1	PS2	PH02Gene30082.t1	PS1	PH02Gene00514.t1	PS1	PH02Gene28983.t1	PS4	PH02Gene08850.t3	PS1	PH02Gene21694.t2	PS2	PH02Gene10135.t1	PS1	PH02Gene36984.t1	PS2	PH02Gene04190.t1	PS1	PH02Gene26596.t1	PS4	PH02Gene17996.t1	PS2	PH02Gene06701.t1	PS1	PH02Gene12695.t1
PS1	PH02Gene34976.t1	PS4	PH02Gene08630.t2	PS1	PH02Gene00089.t1	PS10	PH02Gene44614.t3	PS4	PH02Gene35324.t1	PS3	PH02Gene45870.t1	PS4	PH02Gene08571.t1	PS2	PH02Gene22915.t1	PS2	PH02Gene07115.t1	PS2	PH02Gene44743.t1	PS2	PH02Gene21947.t1	PS5	PH02Gene01364.t1	PS2	PH02Gene16220.t1	PS2	PH02Gene15434.t1
PS2	PH02Gene44427.t1	PS5	PH02Gene05179.t1	PS1	PH02Gene23347.t1	PS1	PH02Gene27232.t1	PS5	PH02Gene14565.t1	PS2	PH02Gene04249.t2	PS6	PH02Gene25896.t1	PS2	PH02Gene04037.t2	PS4	PH02Gene07103.t1	PS7	PH02Gene11489.t1	PS1	PH02Gene30420.t1	PS1	PH02Gene45866.t1	PS3	PH02Gene06476.t1	PS1	PH02Gene36908.t1
PS2	PH02Gene49089.t1	PS1	PH02Gene40359.t1	PS11	PH02Gene17673.t1	PS1	PH02Gene12055.t1	PS2	PH02Gene17668.t1	PS2	PH02Gene37624.t1	PS2	PH02Gene04361.t1	PS1	PH02Gene12245.t1	PS3	PH02Gene23495.t1	PS2	PH02Gene12306.t1	PS3	PH02Gene29589.t1	PS4	PH02Gene37552.t1	PS4	PH02Gene48751.t1	PS3	PH02Gene44479.t1
PS1	PH02Gene09817.t1	PS4	PH02Gene27068.t1	PS3	PH02Gene39406.t1	PS4	PH02Gene05356.t1	PS2	PH02Gene16507.t1	PS2	PH02Gene22657.t1	PS2	PH02Gene28789.t1	PS1	PH02Gene24620.t1	PS1	PH02Gene01311.t1	PS1	PH02Gene20714.t1	PS3	PH02Gene05249.t1	PS2	PH02Gene40348.t1	PS3	PH02Gene47533.t1	PS1	PH02Gene27896.t1
PS2	PH02Gene46947.t1	PS1	PH02Gene08757.t1	PS6	PH02Gene00871.t1	PS5	PH02Gene36419.t1	PS2	PH02Gene41173.t1	PS4	PH02Gene30724.t1	PS4	PH02Gene09509.t1	PS2	PH02Gene05431.t1	PS1	PH02Gene08201.t1	PS1	PH02Gene10129.t1	PS4	PH02Gene00404.t2	PS4	PH02Gene18315.t1	PS5	PH02Gene14565.t1	PS1	PH02Gene06145.t1
PS2	PH02Gene04028.t1	PS2	PH02Gene04190.t1	PS2	PH02Gene03138.t1	PS4	PH02Gene02366.t1	PS2	PH02Gene22160.t1	PS1	PH02Gene42312.t1	PS1	PH02Gene40501.t1	PS2	PH02Gene26374.t1	PS2	PH02Gene02460.t1	PS3	PH02Gene27250.t1	PS1	PH02Gene00168.t1	PS2	PH02Gene15891.t1	PS2	PH02Gene18401.t1	PS4	PH02Gene04647.t1
PS2	PH02Gene08062.t1	PS1	PH02Gene35944.t1	PS2	PH02Gene08062.t1	PS1	PH02Gene43726.t1	PS1	PH02Gene11794.t1	PS2	PH02Gene43015.t2	PS1	PH02Gene19868.t1	PS3	PH02Gene40028.t1	PS4	PH02Gene04622.t1	PS4	PH02Gene21702.t1	PS4	PH02Gene37309.t1	PS1	PH02Gene06145.t1	PS4	PH02Gene36810.t1	PS3	PH02Gene42837.t1
PS3	PH02Gene12318.t1	PS1	PH02Gene45806.t1	PS2	PH02Gene22101.t1	PS2	PH02Gene13884.t1	PS1	PH02Gene30820.t1	PS2	PH02Gene30677.t1	PS1	PH02Gene11118.t1	PS4	PH02Gene12937.t1	PS2	PH02Gene36978.t1	PS2	PH02Gene06965.t1	PS1	PH02Gene07556.t1	PS1	PH02Gene43587.t1	PS4	PH02Gene30965.t1	PS3	PH02Gene28636.t1
PS2	PH02Gene25810.t1	PS1	PH02Gene15862.t1	PS2	PH02Gene30297.t1	PS2	PH02Gene06479.t1	PS3	PH02Gene05298.t2	PS2	PH02Gene29952.t1	PS1	PH02Gene23694.t1	PS1	PH02Gene47204.t1	PS1	PH02Gene03167.t1	PS4	PH02Gene40552.t1	PS4	PH02Gene30332.t1	PS2	PH02Gene45588.t1	PS1	PH02Gene18614.t1	PS3	PH02Gene34004.t1
PS1	PH02Gene23321.t1	PS1	PH02Gene00162.t1	PS1	PH02Gene41547.t1	PS1	PH02Gene28983.t1	PS4	PH02Gene22892.t1	PS2	PH02Gene16507.t1	PS1	PH02Gene47194.t1	PS2	PH02Gene42704.t1	PS3	PH02Gene27900.t1	PS1	PH02Gene22399.t1	PS2	PH02Gene18401.t1	PS1	PH02Gene11942.t1	PS2	PH02Gene36353.t1	PS2	PH02Gene49989.t1
PS3	PH02Gene05249.t1	PS1	PH02Gene10394.t1	PS4	PH02Gene02069.t1	PS1	PH02Gene39982.t1	PS4	PH02Gene17782.t1	PS1	PH02Gene07724.t1	PS2	PH02Gene44095.t2	PS3	PH02Gene44537.t1	PS2	PH02Gene09444.t1	PS4	PH02Gene50762.t1	PS1	PH02Gene07644.t1	PS3	PH02Gene31481.t1	PS4	PH02Gene15632.t1	PS1	PH02Gene19596.t1
PS3	PH02Gene03004.t1	PS2	PH02Gene45588.t1	PS6	PH02Gene10711.t2	PS1	PH02Gene07392.t1	PS4	PH02Gene31096.t1	PS1	PH02Gene11920.t1	PS1	PH02Gene33191.t1	PS8	PH02Gene00025.t1	PS4	PH02Gene04623.t1	PS3	PH02Gene29705.t1	PS3	PH02Gene26916.t1	PS1	PH02Gene04324.t1	PS1	PH02Gene36908.t1	PS3	PH02Gene42161.t1
PS5	PH02Gene01364.t1	PS1	PH02Gene04268.t1	PS1	PH02Gene02418.t1	PS2	PH02Gene41325.t1	PS2	PH02Gene25546.t1	PS2	PH02Gene04423.t1	PS2	PH02Gene15891.t1	PS2	PH02Gene13508.t1	PS1	PH02Gene45382.t1	PS4	PH02Gene00064.t1	PS2	PH02Gene38538.t1	PS1	PH02Gene03108.t1	PS2	PH02Gene15434.t1	PS2	PH02Gene45588.t1
PS1	PH02Gene12750.t1	PS1	PH02Gene36316.t5	PS1	PH02Gene14585.t1	PS5	PH02Gene32823.t1	PS3	PH02Gene45021.t1	PS1	PH02Gene45389.t1	PS2	PH02Gene39777.t1	PS1	PH02Gene29048.t1	PS10	PH02Gene49127.t1	PS1	PH02Gene33746.t1	PS3	PH02Gene50128.t1	PS4	PH02Gene24877.t1	PS4	PH02Gene19524.t1	PS2	PH02Gene06923.t1
PS2	PH02Gene44447.t1	PS4	PH02Gene08475.t1	PS4	PH02Gene41216.t1	PS2	PH02Gene11837.t1	PS2	PH02Gene19469.t1	PS2	PH02Gene22101.t1	PS2	PH02Gene37302.t1	PS2	PH02Gene23113.t1	PS1	PH02Gene10129.t1	PS2	PH02Gene17336.t1	PS3	PH02Gene40881.t1	PS3	PH02Gene44774.t1	PS3	PH02Gene01385.t1	PS2	PH02Gene32186.t1
PS1	PH02Gene21548.t1	PS1	PH02Gene14139.t1	PS1	PH02Gene00159.t1	PS1	PH02Gene33119.t1	PS1	PH02Gene29817.t1	PS1	PH02Gene00102.t1	PS1	PH02Gene18666.t1	PS1	PH02Gene00084.t1	PS4	PH02Gene31087.t1	PS3	PH02Gene35319.t1	PS4	PH02Gene43517.t1	PS1	PH02Gene30509.t1	PS4	PH02Gene43219.t1	PS2	PH02Gene17435.t1
PS1	PH02Gene43927.t1	PS2	PH02Gene13913.t1	PS2	PH02Gene35682.t1	PS3	PH02Gene43119.t1	PS1	PH02Gene14847.t1	PS3	PH02Gene18529.t2	PS1	PH02Gene01704.t1	PS2	PH02Gene18111.t1	PS3	PH02Gene19650.t1	PS1	PH02Gene19525.t1	PS2	PH02Gene44231.t1	PS4	PH02Gene37745.t1	PS2	PH02Gene39763.t1	PS3	PH02Gene07797.t1
PS1	PH02Gene39617.t1	PS2	PH02Gene10986.t1	PS2	PH02Gene13234.t1	PS4	PH02Gene32815.t1	PS4	PH02Gene43570.t1	PS2	PH02Gene44095.t2	PS2	PH02Gene21188.t1	PS1	PH02Gene06911.t1	PS2	PH02Gene05811.t1	PS1	PH02Gene00089.t1	PS4	PH02Gene19754.t1	PS4	PH02Gene12296.t1	PS1	PH02Gene43587.t1	PS6	PH02Gene25896.t1
PS1	PH02Gene36242.t1	PS1	PH02Gene17447.t1	PS4	PH02Gene07882.t1	PS1	PH02Gene18874.t1	PS2	PH02Gene24945.t1	PS2	PH02Gene27821.t1	PS2	PH02Gene04423.t1	PS2	PH02Gene17423.t1	PS2	PH02Gene02462.t1	PS2	PH02Gene23396.t1	PS4	PH02Gene36810.t1	PS6	PH02Gene34582.t1	PS6	PH02Gene15251.t1	PS1	PH02Gene31439.t1
PS3	PH02Gene17893.t1	PS1	PH02Gene23791.t1	PS2	PH02Gene10560.t1	PS4	PH02Gene25880.t1	PS1	PH02Gene42865.t2	PS2	PH02Gene08089.t1	PS1	PH02Gene33819.t1	PS6	PH02Gene06481.t1	PS6	PH02Gene15881.t1	PS3	PH02Gene45247.t1	PS1	PH02Gene27896.t1	PS1	PH02Gene29749.t1	PS3	PH02Gene39443.t1	PS4	PH02Gene11409.t1
PS1	PH02Gene28319.t1	PS1	PH02Gene13951.t1	PS1	PH02Gene16809.t1	PS2	PH02Gene39490.t2	PS1	PH02Gene25864.t1	PS2	PH02Gene41155.t1	PS1	PH02Gene19613.t1	PS2	PH02Gene06479.t1	PS1	PH02Gene24107.t1	PS2	PH02Gene16470.t1	PS2	PH02Gene29438.t1	PS4	PH02Gene34988.t1	PS2	PH02Gene41615.t1	PS1	PH02Gene14847.t1
PS1	PH02Gene13711.t1	PS1	PH02Gene47760.t1	PS2	PH02Gene38309.t1	PS2	PH02Gene06858.t1	PS1	PH02Gene06218.t1	PS1	PH02Gene31311.t1	PS2	PH02Gene49753.t1	PS2	PH02Gene26763.t1	PS2	PH02Gene05158.t2	PS2	PH02Gene02657.t1	PS4	PH02Gene07103.t1	PS4	PH02Gene48751.t1	PS1	PH02Gene21682.t1	PS2	PH02Gene12918.t1
PS3	PH02Gene08252.t1	PS2	PH02Gene02455.t1	PS1	PH02Gene47980.t1	PS1	PH02Gene00087.t1	PS2	PH02Gene50217.t1	PS1	PH02Gene10430.t1	PS3	PH02Gene45021.t1	PS1	PH02Gene03780.t1	PS2	PH02Gene37926.t1	PS3	PH02Gene40881.t1	PS5	PH02Gene03416.t1	PS4	PH02Gene10505.t1	PS3	PH02Gene27073.t1	PS4	PH02Gene00062.t1
PS11	PH02Gene07522.t4	PS1	PH02Gene06685.t1	PS1	PH02Gene33427.t1	PS8	PH02Gene11107.t1	PS2	PH02Gene17175.t1	PS1	PH02Gene31917.t1	PS2	PH02Gene39682.t1	PS1	PH02Gene00013.t1	PS2	PH02Gene08733.t1	PS2	PH02Gene46087.t1	PS1	PH02Gene05689.t1	PS1	PH02Gene35409.t1	PS1	PH02Gene35409.t1	PS1	PH02Gene04290.t1
PS2	PH02Gene11837.t1	PS6	PH02Gene27790.t1	PS4	PH02Gene46091.t1	PS1	PH02Gene25126.t1	PS1	PH02Gene00089.t1	PS1	PH02Gene02106.t1	PS2	PH02Gene26990.t1	PS2	PH02Gene31809.t1	PS1	PH02Gene36711.t1	PS1	PH02Gene43726.t1	PS6	PH02Gene17073.t1	PS3	PH02Gene05249.t1	PS1	PH02Gene50208.t1	PS2	PH02Gene27922.t1
PS4	PH02Gene35867.t1	PS2	PH02Gene37025.t1	PS1	PH02Gene23923.t1	PS4	PH02Gene31453.t1	PS1	PH02Gene18874.t1	PS1	PH02Gene05728.t1	PS2	PH02Gene02379.t1	PS4	PH02Gene50762.t1	PS2	PH02Gene11837.t1	PS2	PH02Gene20311.t1	PS1	PH02Gene49673.t1	PS1	PH02Gene04832.t1	PS4	PH02Gene34765.t1	PS4	PH02Gene04270.t1
PS1	PH02Gene00159.t1	PS1	PH02Gene02651.t2	PS2	PH02Gene29659.t1	PS4	PH02Gene23341.t1	PS1	PH02Gene39764.t1	PS2	PH02Gene46889.t1	PS2	PH02Gene08817.t1	PS2	PH02Gene29453.t1	PS1	PH02Gene00102.t1	PS4	PH02Gene01908.t1	PS2	PH02Gene41950.t1	PS6	PH02Gene30541.t1	PS3	PH02Gene01716.t1	PS2	PH02Gene21972.t1
PS1	PH02Gene35833.t1	PS8	PH02Gene14418.t1	PS1	PH02Gene37369.t1	PS2	PH02Gene21984.t1	PS6	PH02Gene11249.t1	PS1	PH02Gene00090.t1	PS2	PH02Gene21338.t1	PS2	PH02Gene21684.t1	PS1	PH02Gene29817.t1	PS1	PH02Gene05028.t1	PS6	PH02Gene17069.t1	PS4	PH02Gene15632.t1	PS1	PH02Gene27896.t1	PS1	PH02Gene21526.t1
PS2	PH02Gene15329.t1	PS3	PH02Gene14035.t1	PS1	PH02Gene47194.t1	PS1	PH02Gene02780.t1	PS1	PH02Gene25016.t1	PS2	PH02Gene43602.t1	PS2	PH02Gene42768.t1	PS2	PH02Gene03369.t1	PS2	PH02Gene40731.t1	PS4	PH02Gene37552.t1	PS2	PH02Gene49182.t1	PS2	PH02Gene37852.t1	PS4	PH02Gene47180.t1	PS1	PH02Gene18052.t1
PS2	PH02Gene03369.t1	PS4	PH02Gene25339.t1	PS1	PH02Gene31917.t1	PS1	PH02Gene05728.t1	PS12	PH02Gene39127.t1	PS2	PH02Gene08817.t1	PS6	PH02Gene01637.t1	PS1	PH02Gene09077.t1	PS2	PH02Gene08721.t1	PS2	PH02Gene32429.t1	PS3	PH02Gene02658.t1	PS2	PH02Gene41519.t1	PS2	PH02Gene49989.t1	PS3	PH02Gene35863.t1
PS2	PH02Gene00407.t1	PS2	PH02Gene15395.t1	PS2	PH02Gene44821.t1	PS2	PH02Gene22101.t1	PS1	PH02Gene33345.t1	PS1	PH02Gene11332.t1	PS2	PH02Gene19469.t1	PS2	PH02Gene07524.t1	PS1	PH02Gene43412.t1	PS3	PH02Gene22856.t1	PS3	PH02Gene44471.t1	PS1	PH02Gene12059.t1	PS4	PH02Gene20932.t1	PS1	PH02Gene35409.t1
PS2	PH02Gene15414.t1	PS2	PH02Gene22913.t1	PS4	PH02Gene25350.t1	PS4	PH02Gene28947.t1	PS1	PH02Gene27267.t1	PS4	PH02Gene32125.t1	PS3	PH02Gene12228.t1	PS1	PH02Gene35989.t1	PS2	PH02Gene30967.t1	PS2	PH02Gene29438.t1	PS4	PH02Gene02109.t1	PS4	PH02Gene33477.t1	PS1	PH02Gene04324.t1	PS2	PH02Gene37852.t1
PS1	PH02Gene47324.t1	PS3	PH02Gene42661.t1	PS1	PH02Gene00763.t1	PS2	PH02Gene02174.t1	PS1	PH02Gene10394.t1	PS10	PH02Gene44614.t3	PS3	PH02Gene04207.t1	PS2	PH02Gene39762.t1	PS8	PH02Gene18697.t1	PS4	PH02Gene09931.t1	PS2	PH02Gene03398.t1	PS3	PH02Gene10812.t1	PS2	PH02Gene06279.t1	PS4	PH02Gene48751.t1
PS1	PH02Gene45389.t1	PS2	PH02Gene23848.t1	PS2	PH02Gene05035.t1	PS4	PH02Gene40505.t1	PS1	PH02Gene35833.t1	PS2	PH02Gene00150.t1	PS1	PH02Gene13389.t1	PS2	PH02Gene29438.t1	PS1	PH02Gene06720.t1	PS1	PH02Gene42685.t1	PS2	PH02Gene25097.t2	PS2	PH02Gene28986.t1	PS1	PH02Gene03108.t1	PS2	PH02Gene07283.t1
PS1	PH02Gene26753.t1	PS1	PH02Gene33633.t1	PS1	PH02Gene06773.t1	PS2	PH02Gene15770.t1	PS1	PH02Gene14143.t1	PS2	PH02Gene08519.t1	PS6	PH02Gene10781.t1	PS2	PH02Gene26376.t1	PS2	PH02Gene00017.t1	PS4	PH02Gene06318.t1	PS2	PH02Gene04855.t1	PS2	PH02Gene41283.t2	PS4	PH02Gene17497.t1	PS3	PH02Gene06476.t1
PS2	PH02Gene23224.t1	PS3	PH02Gene39276.t1	PS4	PH02Gene05401.t2	PS2	PH02Gene29003.t1	PS2	PH02Gene19014.t1	PS2	PH02Gene12249.t2	PS1	PH02Gene29305.t1	PS2	PH02Gene42454.t1	PS1	PH02Gene14089.t1	PS2	PH02Gene21947.t1	PS2	PH02Gene23448.t1	PS2	PH02Gene06701.t1	PS2	PH02Gene23396.t1	PS6	PH02Gene33931.t1
PS2	PH02Gene03306.t1	PS6	PH02Gene15744.t1	PS11	PH02Gene15427.t2	PS2	PH02Gene36791.t1	PS1	PH02Gene00084.t1	PS1	PH02Gene10167.t2	PS3	PH02Gene23551.t1	PS2	PH02Gene22030.t1	PS6	PH02Gene17293.t1	PS1	PH02Gene29817.t1	PS3	PH02Gene44955.t1	PS2	PH02Gene45587.t1	PS3	PH02Gene05249.t1	PS2	PH02Gene00377.t1
PS2	PH02Gene30881.t1	PS10	PH02Gene29032.t1	PS1	PH02Gene46827.t1	PS2	PH02Gene30575.t1	PS3	PH02Gene25907.t1	PS2	PH02Gene28989.t1	PS2	PH02Gene41983.t1	PS3	PH02Gene11241.t1	PS2	PH02Gene42454.t1	PS1	PH02Gene14767.t2	PS2	PH02Gene18248.t1	PS3	PH02Gene28636.t1	PS1	PH02Gene22501.t1	PS1	PH02Gene00168.t1
PS2	PH02Gene00389.t1	PS2	PH02Gene02122.t1	PS1	PH02Gene27232.t1	PS1	PH02Gene03118.t1	PS1	PH02Gene16192.t1	PS1	PH02Gene00514.t1	PS1	PH02Gene32252.t1	PS1	PH02Gene11951.t1	PS6	PH02Gene28215.t1	PS2	PH02Gene29933.t1	PS1	PH02Gene00102.t1	PS1	PH02Gene38088.t2	PS3	PH02Gene12096.t1	PS2	PH02Gene25036.t1
PS2	PH02Gene31368.t1	PS2	PH02Gene08689.t1	PS3	PH02Gene48180.t1	PS2	PH02Gene18941.t1	PS2	PH02Gene44146.t1	PS1	PH02Gene12658.t1	PS4	PH02Gene12294.t1	PS2	PH02Gene11321.t1	PS1	PH02Gene06204.t2	PS2	PH02Gene49182.t1	PS1	PH02Gene25494.t1	PS2	PH02Gene04434.t2	PS4	PH02Gene37552.t1	PS2	PH02Gene09591.t1
PS2	PH02Gene31120.t1	PS1	PH02Gene03618.t3	PS1	PH02Gene33191.t1	PS1	PH02Gene03713.t1	PS4	PH02Gene02314.t1	PS7	PH02Gene09293.t1	PS3	PH02Gene49262.t1	PS1	PH02Gene38185.t1	PS1	PH02Gene36820.t1	PS4	PH02Gene30503.t1	PS6	PH02Gene40131.t1	PS1	PH02Gene09580.t1	PS2	PH02Gene00570.t1	PS2	PH02Gene16713.t1
PS2	PH02Gene41115.t1	PS2	PH02Gene44777.t1	PS2	PH02Gene23222.t1	PS2	PH02Gene34759.t1	PS1	PH02Gene00083.t1	PS1	PH02Gene47194.t1	PS2	PH02Gene13028.t1	PS1	PH02Gene09994.t1	PS1	PH02Gene15817.t1	PS4	PH02Gene44294.t1	PS2	PH02Gene11262.t1	PS2	PH02Gene15622.t1	PS6	PH02Gene13017.t1	PS2	PH02Gene15615.t1
PS1	PH02Gene41005.t1	PS1	PH02Gene06505.t1	PS1	PH02Gene26753.t1	PS1	PH02Gene12658.t1	PS4	PH02Gene08800.t1	PS1	PH02Gene06640.t1	PS2	PH02Gene27990.t1	PS10	PH02Gene16535.t1	PS4	PH02Gene30719.t1	PS3	PH02Gene31481.t1	PS3	PH02Gene02936.t1	PS2	PH02Gene27441.t1	PS6	PH02Gene25896.t1	PS1	PH02Gene22501.t1
PS3	PH02Gene44636.t1	PS4	PH02Gene35324.t1	PS2	PH02Gene11256.t1	PS1	PH02Gene07269.t1	PS2	PH02Gene00492.t1	PS2	PH02Gene12507.t1	PS6	PH02Gene41093.t1	PS8	PH02Gene15915.t1	PS4	PH02Gene07856.t1	PS2	PH02Gene41285.t1	PS1	PH02Gene41329.t2	PS2	PH02Gene41285.t1	PS2	PH02Gene45588.t1	PS3	PH02Gene03889.t1
PS3	PH02Gene35863.t1	PS5	PH02Gene14565.t1	PS1	PH02Gene27256.t3	PS2	PH02Gene27076.t1	PS2	PH02Gene42323.t2	PS2	PH02Gene15597.t1	PS4	PH02Gene29164.t1	PS2	PH02Gene27025.t1	PS1	PH02Gene05538.t1	PS4	PH02Gene46065.t1	PS2	PH02Gene44301.t1	PS4	PH02Gene36801.t1	PS1	PH02Gene43237.t1	PS2	PH02Gene46034.t1
PS10	PH02Gene16535.t1	PS2	PH02Gene31978.t1	PS1	PH02Gene13360.t1	PS2	PH02Gene01734.t1	PS1	PH02Gene23138.t1	PS2	PH02Gene16416.t1	PS2	PH02Gene13112.t1	PS6	PH02Gene50597.t1	PS4	PH02Gene38372.t1	PS1	PH02Gene05690.t1	PS4	PH02Gene01142.t1	PS3	PH02Gene49100.t1	PS3	PH02Gene41108.t1	PS1	PH02Gene43583.t2
PS4	PH02Gene03005.t1	PS3	PH02Gene00153.t1	PS1	PH02Gene43726.t1	PS4	PH02Gene30965.t1	PS1	PH02Gene37329.t1	PS1	PH02Gene42406.t1	PS4	PH02Gene15976.t1	PS2	PH02Gene21972.t1	PS2	PH02Gene12063.t1	PS1	PH02Gene19596.t1	PS1	PH02Gene14143.t1	PS2	PH02Gene19222.t1	PS2	PH02Gene45587.t1	PS4	PH02Gene48963.t1
PS3	PH02Gene08269.t1	PS1	PH02Gene36094.t1	PS1	PH02Gene19194.t1	PS2	PH02Gene12436.t1	PS1	PH02Gene02396.t1	PS2	PH02Gene29003.t1	PS2	PH02Gene03900.t1	PS2	PH02Gene35679.t1	PS2	PH02Gene12985.t1	PS1	PH02Gene31917.t1	PS1	PH02Gene43726.t1	PS2	PH02Gene21481.t4	PS3	PH02Gene34004.t1	PS2	PH02Gene18401.t1
PS2	PH02Gene49753.t1	PS2	PH02Gene27115.t2	PS1	PH02Gene03291.t1	PS1	PH02Gene25016.t1	PS1	PH02Gene33594.t1	PS1	PH02Gene09356.t1	PS2	PH02Gene21368.t1	PS4	PH02Gene15113.t1	PS1	PH02Gene05618.t1	PS2	PH02Gene28986.t1	PS1	PH02Gene00092.t1	PS4	PH02Gene48583.t1	PS2	PH02Gene17336.t1	PS1	PH02Gene15208.t1
PS1	PH02Gene30099.t1	PS3	PH02Gene02820.t1	PS4	PH02Gene45131.t1	PS2	PH02Gene12507.t1	PS1	PH02Gene17082.t1	PS1	PH02Gene38745.t1	PS1	PH02Gene42578.t1	PS2	PH02Gene32735.t1	PS6	PH02Gene42770.t1	PS3	PH02Gene37562.t1	PS2	PH02Gene28986.t1	PS1	PH02Gene15549.t1	PS1	PH02Gene29749.t1	PS4	PH02Gene21460.t3
PS2	PH02Gene15395.t1	PS2	PH02Gene23224.t1	PS5	PH02Gene10467.t1	PS2	PH02Gene11262.t1	PS1	PH02Gene41458.t1	PS2	PH02Gene02251.t1	PS7	PH02Gene20227.t2	PS2	PH02Gene36240.t1	PS6	PH02Gene07462.t1	PS1	PH02Gene05897.t1	PS4	PH02Gene42523.t1	PS6	PH02Gene15251.t1	PS2	PH02Gene17353.t1	PS4	PH02Gene21287.t1
PS2	PH02Gene25721.t1	PS2	PH02Gene44447.t1	PS1	PH02Gene04943.t1	PS1	PH02Gene47461.t1	PS2	PH02Gene30881.t1	PS1	PH02Gene40972.t1	PS9	PH02Gene38674.t1	PS1	PH02Gene26586.t1	PS2	PH02Gene26219.t1	PS1	PH02Gene00087.t1	PS1	PH02Gene09802.t1	PS2	PH02Gene06923.t1	PS4	PH02Gene18072.t1	PS3	PH02Gene06848.t1
PS2	PH02Gene00035.t1	PS3	PH02Gene47191.t1	PS1	PH02Gene47163.t1	PS2	PH02Gene14411.t1	PS1	PH02Gene09611.t1	PS1	PH02Gene02228.t1	PS1	PH02Gene28596.t1	PS2	PH02Gene26215.t1	PS2	PH02Gene27603.t1	PS1	PH02Gene06474.t1	PS1	PH02Gene31547.t1	PS2	PH02Gene25552.t1	PS1	PH02Gene21756.t1	PS4	PH02Gene43219.t1
PS1	PH02Gene43305.t1	PS1	PH02Gene21389.t1	PS2	PH02Gene41326.t1	PS4	PH02Gene39033.t1	PS3	PH02Gene19589.t1	PS4	PH02Gene12070.t1	PS6	PH02Gene13542.t1	PS2	PH02Gene12490.t2	PS5	PH02Gene21545.t1	PS4	PH02Gene47900.t1	PS2	PH02Gene50043.t1	PS1	PH02Gene22501.t1	PS4	PH02Gene24681.t1	PS2	PH02Gene00570.t1
PS1	PH02Gene31331.t1	PS2	PH02Gene23394.t1	PS1	PH02Gene31455.t1	PS2	PH02Gene22153.t1	PS3	PH02Gene32206.t1	PS2	PH02Gene16519.t1	PS3	PH02Gene20422.t1	PS2	PH02Gene46034.t1	PS2	PH02Gene41240.t1	PS4	PH02Gene30332.t1	PS3	PH02Gene13853.t1	PS3	PH02Gene09620.t1	PS4	PH02Gene02069.t1	PS2	PH02Gene48062.t1
PS2	PH02Gene00460.t1	PS1	PH02Gene44509.t1	PS2	PH02Gene39490.t2	PS1	PH02Gene13364.t1	PS1	PH02Gene29042.t1	PS2	PH02Gene07786.t1	PS1	PH02Gene24450.t1	PS3	PH02Gene20334.t1	PS1	PH02Gene22912.t3	PS2	PH02Gene19090.t1	PS2	PH02Gene00361.t1	PS2	PH02Gene15434.t1	PS4	PH02Gene14783.t1	PS4	PH02Gene10849.t1
PS2	PH02Gene27990.t1	PS1	PH02Gene34325.t1	PS10	PH02Gene16535.t1	PS1	PH02Gene21571.t1	PS6	PH02Gene16800.t1	PS2	PH02Gene34590.t1	PS3	PH02Gene06579.t1	PS2	PH02Gene35682.t1	PS5	PH02Gene32823.t1	PS3	PH02Gene07012.t1	PS1	PH02Gene11024.t1	PS2	PH02Gene15395.t1	PS1	PH02Gene22171.t1	PS3	PH02Gene17963.t1
PS3	PH02Gene00248.t1	PS1	PH02Gene00522.t2	PS2	PH02Gene01734.t1	PS3	PH02Gene43760.t1	PS1	PH02Gene17356.t1	PS1	PH02Gene17356.t1	PS2	PH02Gene06965.t1	PS1	PH02Gene08186.t1	PS2	PH02Gene47965.t1	PS1	PH02Gene45992.t1	PS4	PH02Gene34988.t1	PS3	PH02Gene01716.t1	PS4	PH02Gene24877.t1	PS2	PH02Gene19469.t1
PS1	PH02Gene04247.t1	PS3	PH02Gene44209.t1	PS2	PH02Gene01356.t1	PS2	PH02Gene41326.t1	PS3	PH02Gene42661.t1	PS2	PH02Gene30575.t1	PS6	PH02Gene44522.t1	PS2	PH02Gene10148.t1	PS1	PH02Gene46031.t1	PS4	PH02Gene34213.t1	PS4	PH02Gene47289.t1	PS1	PH02Gene28026.t1	PS5	PH02Gene17982.t1	PS1	PH02Gene22954.t1
PS1	PH02Gene36607.t1	PS3	PH02Gene25417.t1	PS4	PH02Gene13939.t1	PS2	PH02Gene10560.t1	PS1	PH02Gene19525.t1	PS1	PH02Gene19613.t1	PS1	PH02Gene32592.t1	PS6	PH02Gene20333.t1	PS1	PH02Gene16639.t1	PS1	PH02Gene20298.t1	PS2	PH02Gene27441.t1	PS6	PH02Gene03354.t1	PS1	PH02Gene16965.t1	PS2	PH02Gene23396.t1
PS3	PH02Gene10984.t1	PS1	PH02Gene24233.t1	PS2	PH02Gene05732.t1	PS1	PH02Gene23694.t1	PS2	PH02Gene23666.t1	PS1	PH02Gene36445.t1	PS4	PH02Gene16703.t1	PS4	PH02Gene44534.t1	PS2	PH02Gene15698.t1	PS3	PH02Gene44955.t1	PS1	PH02Gene21067.t2	PS2	PH02Gene03570.t2	PS1	PH02Gene14847.t1	PS1	PH02Gene43237.t1
PS1	PH02Gene16644.t1	PS2	PH02Gene00377.t1	PS2	PH02Gene15752.t1	PS2	PH02Gene04249.t2	PS1	PH02Gene20086.t1	PS1	PH02Gene08810.t1	PS1	PH02Gene04976.t1	PS2	PH02Gene22087.t1	PS4	PH02Gene50330.t1	PS1	PH02Gene26596.t1	PS4	PH02Gene14060.t2	PS3	PH02Gene31523.t1	PS2	PH02Gene07814.t1	PS1	PH02Gene03108.t1
PS1	PH02Gene11051.t1	PS2	PH02Gene16950.t1	PS2	PH02Gene00202.t1	PS1	PH02Gene23347.t1	PS5	PH02Gene13038.t1	PS5	PH02Gene34043.t1	PS2	PH02Gene15622.t1	PS4	PH02Gene08739.t1	PS4	PH02Gene37309.t1	PS6	PH02Gene40131.t1	PS4	PH02Gene00062.t1	PS4	PH02Gene20932.t1	PS3	PH02Gene19264.t1	PS3	PH02Gene02658.t1
PS2	PH02Gene06665.t1	PS2	PH02Gene30913.t1	PS1	PH02Gene10167.t2	PS1	PH02Gene30099.t1	PS5	PH02Gene06436.t1	PS2	PH02Gene29681.t1	PS1	PH02Gene47980.t1	PS2	PH02Gene09690.t1	PS2	PH02Gene27252.t1	PS1	PH02Gene09115.t1	PS4	PH02Gene23423.t1	PS4	PH02Gene47180.t1	PS4	PH02Gene27068.t1	PS1	PH02Gene15549.t1
PS1	PH02Gene30938.t1	PS4	PH02Gene43570.t1	PS2	PH02Gene38071.t1	PS1	PH02Gene14585.t1	PS4	PH02Gene46389.t1	PS2	PH02Gene02657.t1	PS4	PH02Gene07714.t1	PS1	PH02Gene20298.t1	PS2	PH02Gene07866.t2	PS3	PH02Gene29589.t1	PS4	PH02Gene17204.t1	PS3	PH02Gene31461.t1	PS2	PH02Gene06923.t1	PS2	PH02Gene28986.t1
PS3	PH02Gene43760.t1	PS3	PH02Gene07001.t1	PS2	PH02Gene21984.t1	PS1	PH02Gene33062.t1	PS2	PH02Gene09418.t1	PS1	PH02Gene19726.t2	PS3	PH02Gene28636.t1	PS1	PH02Gene23380.t1	PS2	PH02Gene15494.t1	PS3	PH02Gene28532.t1	PS4	PH02Gene47180.t1	PS1	PH02Gene43237.t1	PS2	PH02Gene15891.t1	PS4	PH02Gene29861.t1
PS3	PH02Gene23390.t1	PS3	PH02Gene30731.t1	PS2	PH02Gene22657.t1	PS2	PH02Gene44095.t2	PS1	PH02Gene20298.t1	PS2	PH02Gene34667.t3	PS1	PH02Gene22748.t1	PS1	PH02Gene11873.t1	PS1	PH02Gene11024.t1	PS3	PH02Gene00909.t1	PS1	PH02Gene29163.t1	PS1	PH02Gene19596.t1	PS3	PH02Gene37562.t1	PS2	PH02Gene00361.t1
PS5	PH02Gene32823.t1	PS3	PH02Gene00542.t1	PS1	PH02Gene42312.t1	PS1	PH02Gene13620.t1	PS4	PH02Gene28083.t1	PS2	PH02Gene09207.t1	PS1	PH02Gene29415.t1	PS11	PH02Gene28800.t1	PS1	PH02Gene00084.t1	PS4	PH02Gene37745.t1	PS1	PH02Gene19596.t1	PS3	PH02Gene07012.t1	PS2	PH02Gene28986.t1	PS3	PH02Gene12096.t1
PS4	PH02Gene02069.t1	PS1	PH02Gene02418.t1	PS1	PH02Gene40339.t1	PS1	PH02Gene02106.t1	PS6	PH02Gene13412.t1	PS1	PH02Gene47773.t1	PS5	PH02Gene13308.t3	PS1	PH02Gene23273.t1	PS4	PH02Gene07805.t1	PS4	PH02Gene24877.t1	PS1	PH02Gene33746.t1	PS3	PH02Gene12379.t1	PS2	PH02Gene48062.t1	PS2	PH02Gene17884.t1
PS10	PH02Gene29032.t1	PS2	PH02Gene43958.t1	PS2	PH02Gene02518.t1	PS1	PH02Gene43616.t1	PS1	PH02Gene47780.t1	PS1	PH02Gene21798.t1	PS1	PH02Gene00090.t1	PS1	PH02Gene24548.t1	PS3	PH02Gene29282.t1	PS4	PH02Gene06080.t1	PS2	PH02Gene15891.t1	PS2	PH02Gene03179.t1	PS1	PH02Gene14067.t1	PS4	PH02Gene07716.t1
PS4	PH02Gene38242.t1	PS1	PH02Gene05437.t1	PS1	PH02Gene21587.t1	PS2	PH02Gene25343.t1	PS1	PH02Gene13436.t1	PS1	PH02Gene02819.t1	PS2	PH02Gene28289.t1	PS2	PH02Gene46018.t1	PS2	PH02Gene16636.t1	PS3	PH02Gene12432.t1	PS4	PH02Gene23543.t1	PS1	PH02Gene47622.t1	PS4	PH02Gene40409.t1	PS4	PH02Gene50274.t1
PS2	PH02Gene17175.t1	PS3	PH02Gene08730.t1	PS2	PH02Gene37302.t1	PS2	PH02Gene48814.t1	PS3	PH02Gene12379.t1	PS1	PH02Gene04196.t1	PS2	PH02Gene08062.t1	PS1	PH02Gene30804.t1	PS1	PH02Gene40638.t1	PS4	PH02Gene02366.t1	PS4	PH02Gene00064.t1	PS2	PH02Gene04233.t1	PS2	PH02Gene25036.t1	PS3	PH02Gene44261.t1
PS1	PH02Gene07542.t1	PS1	PH02Gene12245.t1	PS2	PH02Gene07602.t1	PS2	PH02Gene06875.t1	PS4	PH02Gene18129.t1	PS2	PH02Gene19469.t1	PS2	PH02Gene00150.t1	PS2	PH02Gene47160.t1	PS1	PH02Gene06685.t1	PS2	PH02Gene25097.t2	PS3	PH02Gene42837.t1	PS4	PH02Gene32067.t1	PS2	PH02Gene04434.t2	PS2	PH02Gene30516.t1
PS4	PH02Gene48751.t1	PS6	PH02Gene11249.t1	PS2	PH02Gene04952.t1	PS4	PH02Gene26171.t1	PS1	PH02Gene43588.t1	PS1	PH02Gene12093.t1	PS4	PH02Gene03445.t1	PS2	PH02Gene29933.t1	PS1	PH02Gene43305.t1	PS2	PH02Gene23448.t1	PS4	PH02Gene09243.t1	PS1	PH02Gene16965.t1	PS1	PH02Gene38088.t2	PS1	PH02Gene07855.t1
PS1	PH02Gene14847.t1	PS3	PH02Gene22428.t1	PS7	PH02Gene09293.t1	PS1	PH02Gene30420.t1	PS1	PH02Gene33633.t1	PS6	PH02Gene07498.t1	PS2	PH02Gene22101.t1	PS1	PH02Gene24010.t1	PS2	PH02Gene19469.t1	PS4	PH02Gene26638.t2	PS2	PH02Gene07283.t1	PS4	PH02Gene15936.t1	PS3	PH02Gene05255.t1	PS4	PH02Gene26957.t2
PS1	PH02Gene00168.t1	PS2	PH02Gene23027.t1	PS1	PH02Gene21067.t2	PS6	PH02Gene17000.t1	PS4	PH02Gene30852.t1	PS2	PH02Gene27990.t1	PS4	PH02Gene09050.t1	PS1	PH02Gene16639.t1	PS2	PH02Gene27261.t1	PS1	PH02Gene24930.t1	PS4	PH02Gene05927.t1	PS1	PH02Gene21067.t2	PS2	PH02Gene15395.t1	PS4	PH02Gene49291.t2
PS2	PH02Gene30677.t1	PS3	PH02Gene47004.t1	PS3	PH02Gene31874.t1	PS1	PH02Gene06911.t1	PS2	PH02Gene04546.t1	PS2	PH02Gene01338.t1	PS1	PH02Gene43305.t1	PS2	PH02Gene01138.t1	PS3	PH02Gene34167.t1	PS2	PH02Gene11256.t1	PS1	PH02Gene14067.t1	PS4	PH02Gene15205.t1	PS2	PH02Gene25552.t1	PS4	PH02Gene13367.t1
PS2	PH02Gene19245.t1	PS1	PH02Gene20714.t1	PS2	PH02Gene05744.t1	PS4	PH02Gene25350.t1	PS2	PH02Gene19059.t1	PS3	PH02Gene03963.t1	PS2	PH02Gene44146.t1	PS1	PH02Gene11496.t2	PS2	PH02Gene04988.t1	PS4	PH02Gene06272.t1	PS4	PH02Gene12296.t1	PS2	PH02Gene15190.t1	PS2	PH02Gene00377.t1	PS2	PH02Gene24342.t1
PS1	PH02Gene47194.t1	PS1	PH02Gene47408.t1	PS1	PH02Gene06911.t1	PS4	PH02Gene46091.t1	PS1	PH02Gene41930.t1	PS2	PH02Gene06749.t1	PS1	PH02Gene46344.t1	PS2	PH02Gene25721.t1	PS3	PH02Gene04986.t1	PS4	PH02Gene01374.t1	PS4	PH02Gene38980.t1	PS4	PH02Gene40450.t1	PS2	PH02Gene03570.t2	PS1	PH02Gene27019.t1
PS1	PH02Gene47980.t1	PS1	PH02Gene26751.t1	PS2	PH02Gene18957.t1	PS1	PH02Gene03597.t1	PS1	PH02Gene26744.t1	PS2	PH02Gene08886.t1	PS1	PH02Gene21681.t1	PS2	PH02Gene11262.t1	PS1	PH02Gene20174.t1	PS1	PH02Gene06652.t1	PS3	PH02Gene44774.t1	PS4	PH02Gene38141.t2	PS2	PH02Gene15190.t1	PS2	PH02Gene11655.t1
PS4	PH02Gene07667.t1	PS2	PH02Gene14475.t2	PS2	PH02Gene17554.t2	PS11	PH02Gene06859.t1	PS3	PH02Gene11948.t1	PS2	PH02Gene31853.t1	PS2	PH02Gene43015.t2	PS2	PH02Gene28571.t1	PS1	PH02Gene30804.t1	PS1	PH02Gene11942.t1	PS2	PH02Gene12306.t1	PS4	PH02Gene20575.t1	PS2	PH02Gene13841.t1	PS3	PH02Gene01716.t1
PS1	PH02Gene06720.t1	PS3	PH02Gene11378.t1	PS1	PH02Gene01112.t1	PS1	PH02Gene31917.t1	PS1	PH02Gene20101.t1	PS6	PH02Gene17578.t1	PS2	PH02Gene49363.t1	PS2	PH02Gene34667.t3	PS1	PH02Gene36553.t1	PS1	PH02Gene48147.t1	PS2	PH02Gene00471.t1	PS5	PH02Gene14565.t1	PS1	PH02Gene12525.t1	PS2	PH02Gene09134.t1
PS4	PH02Gene22695.t1	PS2	PH02Gene09934.t2	PS4	PH02Gene12805.t1	PS2	PH02Gene36456.t1	PS1	PH02Gene23428.t1	PS1	PH02Gene03778.t1	PS2	PH02Gene13670.t1	PS2	PH02Gene38858.t1	PS2	PH02Gene33209.t1	PS7	PH02Gene11490.t1	PS1	PH02Gene36908.t1	PS4	PH02Gene32815.t1	PS4	PH02Gene06272.t1	PS1	PH02Gene16965.t1
PS3	PH02Gene49705.t1	PS3	PH02Gene06791.t3	PS3	PH02Gene10267.t1	PS4	PH02Gene16776.t1	PS1	PH02Gene05879.t1	PS6	PH02Gene03684.t1	PS2	PH02Gene04855.t1	PS2	PH02Gene16641.t1	PS2	PH02Gene20311.t1	PS1	PH02Gene11332.t1	PS4	PH02Gene43202.t1	PS1	PH02Gene28903.t1	PS3	PH02Gene46055.t1	PS3	PH02Gene05249.t1
PS2	PH02Gene50858.t1	PS1	PH02Gene07353.t1	PS1	PH02Gene11920.t1	PS2	PH02Gene47247.t1	PS3	PH02Gene06476.t1	PS12	PH02Gene18958.t1	PS2	PH02Gene00244.t1	PS3	PH02Gene41877.t3	PS1	PH02Gene11692.t1	PS3	PH02Gene05526.t1	PS4	PH02Gene23148.t1	PS1	PH02Gene48239.t1	PS1	PH02Gene40362.t1	PS3	PH02Gene02202.t1
PS4	PH02Gene15936.t1	PS1	PH02Gene32813.t1	PS1	PH02Gene20054.t1	PS4	PH02Gene45131.t1	PS2	PH02Gene36240.t1	PS2	PH02Gene08176.t1	PS4	PH02Gene23310.t1	PS1	PH02Gene47194.t1	PS1	PH02Gene23694.t1	PS4	PH02Gene08850.t3	PS2	PH02Gene05587.t1	PS2	PH02Gene16713.t1	PS4	PH02Gene05243.t2	PS4	PH02Gene32067.t1
PS8	PH02Gene33935.t1	PS1	PH02Gene07110.t3	PS4	PH02Gene39033.t1	PS1	PH02Gene27588.t1	PS1	PH02Gene12342.t1	PS1	PH02Gene07130.t1	PS4	PH02Gene12820.t1	PS2	PH02Gene14287.t1	PS2	PH02Gene40888.t1	PS1	PH02Gene44981.t1	PS1	PH02Gene29661.t1	PS4	PH02Gene14888.t1	PS3	PH02Gene12379.t1	PS2	PH02Gene15190.t1
PS1	PH02Gene08396.t1	PS1	PH02Gene17082.t1	PS1	PH02Gene17147.t1	PS1	PH02Gene17721.t1	PS1	PH02Gene11902.t1	PS6	PH02Gene23425.t1	PS2	PH02Gene34905.t1	PS2	PH02Gene21524.t2	PS6	PH02Gene32629.t1	PS1	PH02Gene50364.t1	PS3	PH02Gene29509.t1	PS3	PH02Gene03889.t1	PS4	PH02Gene39646.t1	PS3	PH02Gene07209.t1
PS2	PH02Gene22472.t1	PS1	PH02Gene33265.t1	PS2	PH02Gene49182.t1	PS1	PH02Gene01052.t1	PS1	PH02Gene00850.t1	PS1	PH02Gene24343.t1	PS1	PH02Gene03475.t1	PS1	PH02Gene39123.t1	PS1	PH02Gene11873.t1	PS2	PH02Gene29370.t1	PS1	PH02Gene28716.t1	PS1	PH02Gene12060.t1	PS4	PH02Gene30719.t1	PS3	PH02Gene12379.t1
PS1	PH02Gene46367.t1	PS1	PH02Gene29458.t1	PS1	PH02Gene32592.t1	PS3	PH02Gene06782.t1	PS2	PH02Gene24871.t1	PS2	PH02Gene08062.t1	PS4	PH02Gene38107.t1	PS1	PH02Gene46937.t1	PS2	PH02Gene10632.t1	PS1	PH02Gene29163.t1	PS1	PH02Gene35833.t1	PS2	PH02Gene07282.t1	PS3	PH02Gene32206.t1	PS3	PH02Gene40843.t1
PS4	PH02Gene11945.t1	PS6	PH02Gene16800.t1	PS2	PH02Gene04410.t1	PS1	PH02Gene31311.t1	PS1	PH02Gene22529.t1	PS1	PH02Gene33191.t1	PS4	PH02Gene23921.t1	PS3	PH02Gene08196.t1	PS2	PH02Gene03401.t1	PS4	PH02Gene23148.t1	PS1	PH02Gene11118.t1	PS1	PH02Gene49673.t1	PS1	PH02Gene48239.t1	PS4	PH02Gene25339.t1
PS1	PH02Gene02418.t1	PS1	PH02Gene12750.t1	PS1	PH02Gene09828.t1	PS1	PH02Gene22247.t2	PS3	PH02Gene02658.t1	PS2	PH02Gene06479.t1	PS1	PH02Gene34696.t1	PS4	PH02Gene46317.t1	PS2	PH02Gene31108.t1	PS1	PH02Gene14067.t1	PS4	PH02Gene35077.t1	PS2	PH02Gene38837.t1	PS1	PH02Gene17951.t1	PS2	PH02Gene22472.t1
PS1	PH02Gene30528.t1	PS2	PH02Gene19465.t1	PS4	PH02Gene16776.t1	PS2	PH02Gene48468.t1	PS2	PH02Gene11256.t1	PS2	PH02Gene01356.t1	PS3	PH02Gene47818.t2	PS2	PH02Gene23348.t1	PS4	PH02Gene47479.t1	PS12	PH02Gene02438.t1	PS2	PH02Gene07282.t1	PS3	PH02Gene12096.t1	PS1	PH02Gene20989.t1	PS4	PH02Gene20442.t1
PS3	PH02Gene27732.t1	PS1	PH02Gene38240.t1	PS2	PH02Gene34759.t1	PS2	PH02Gene35379.t1	PS4	PH02Gene30362.t2	PS1	PH02Gene50069.t2	PS4	PH02Gene24838.t1	PS1	PH02Gene37603.t1	PS2	PH02Gene23402.t1	PS2	PH02Gene06858.t1	PS2	PH02Gene08177.t1	PS1	PH02Gene14067.t1	PS4	PH02Gene21287.t1	PS3	PH02Gene21543.t1
PS2	PH02Gene26763.t1	PS1	PH02Gene38671.t1	PS1	PH02Gene07813.t1	PS1	PH02Gene11051.t1	PS2	PH02Gene44222.t2	PS2	PH02Gene24848.t1	PS1	PH02Gene35981.t1	PS2	PH02Gene14052.t1	PS1	PH02Gene42872.t1	PS1	PH02Gene11794.t1	PS4	PH02Gene23310.t1	PS3	PH02Gene42972.t1	PS4	PH02Gene25625.t1	PS2	PH02Gene48249.t1
PS3	PH02Gene46332.t1	PS1	PH02Gene11357.t2	PS1	PH02Gene33476.t1	PS1	PH02Gene19613.t1	PS2	PH02Gene15434.t1	PS1	PH02Gene40339.t1	PS4	PH02Gene10392.t1	PS2	PH02Gene29003.t1	PS1	PH02Gene23369.t1	PS2	PH02Gene41983.t1	PS1	PH02Gene12059.t1	PS6	PH02Gene33931.t1	PS3	PH02Gene07797.t1	PS2	PH02Gene38176.t1
PS1	PH02Gene16771.t1	PS5	PH02Gene13038.t1	PS10	PH02Gene39694.t1	PS2	PH02Gene08062.t1	PS4	PH02Gene50560.t1	PS1	PH02Gene21674.t1	PS1	PH02Gene09817.t1	PS1	PH02Gene13354.t1	PS1	PH02Gene50289.t1	PS4	PH02Gene17681.t2	PS6	PH02Gene11249.t1	PS2	PH02Gene01111.t1	PS6	PH02Gene33931.t1	PS2	PH02Gene25670.t1
PS1	PH02Gene07104.t1	PS5	PH02Gene06436.t1	PS1	PH02Gene34285.t2	PS1	PH02Gene02418.t1	PS7	PH02Gene20224.t1	PS2	PH02Gene10745.t2	PS2	PH02Gene05341.t1	PS2	PH02Gene27883.t1	PS1	PH02Gene23042.t5	PS2	PH02Gene13112.t1	PS3	PH02Gene04328.t1	PS1	PH02Gene22954.t1	PS5	PH02Gene14566.t1	PS4	PH02Gene17497.t1
PS2	PH02Gene04233.t1	PS1	PH02Gene23759.t1	PS1	PH02Gene00087.t1	PS6	PH02Gene00804.t1	PS1	PH02Gene25454.t1	PS1	PH02Gene06911.t1	PS1	PH02Gene14089.t1	PS4	PH02Gene14965.t1	PS4	PH02Gene44190.t1	PS2	PH02Gene08448.t1	PS1	PH02Gene36585.t1	PS1	PH02Gene00168.t1	PS1	PH02Gene12093.t1	PS4	PH02Gene21006.t1
PS1	PH02Gene23718.t1	PS4	PH02Gene46389.t1	PS3	PH02Gene46743.t1	PS2	PH02Gene41155.t1	PS1	PH02Gene44312.t1	PS1	PH02Gene02362.t2	PS1	PH02Gene40839.t1	PS6	PH02Gene01637.t1	PS1	PH02Gene20298.t1	PS4	PH02Gene12804.t1	PS2	PH02Gene44240.t1	PS2	PH02Gene17336.t1	PS2	PH02Gene11764.t1	PS2	PH02Gene11262.t1
PS4	PH02Gene02934.t1	PS2	PH02Gene39944.t1	PS1	PH02Gene03118.t1	PS1	PH02Gene43588.t1	PS1	PH02Gene00227.t1	PS2	PH02Gene01734.t1	PS6	PH02Gene49985.t1	PS1	PH02Gene07542.t1	PS1	PH02Gene17356.t1	PS2	PH02Gene37877.t1	PS3	PH02Gene46055.t1	PS3	PH02Gene37562.t1	PS4	PH02Gene48963.t1	PS1	PH02Gene21682.t1
PS1	PH02Gene00084.t1	PS1	PH02Gene38859.t1	PS2	PH02Gene30575.t1	PS2	PH02Gene01338.t1	PS1	PH02Gene11838.t1	PS1	PH02Gene12456.t1	PS1	PH02Gene29114.t1	PS1	PH02Gene35964.t1	PS1	PH02Gene45592.t1	PS2	PH02Gene35682.t1	PS1	PH02Gene39617.t1	PS4	PH02Gene13367.t1	PS1	PH02Gene07855.t1	PS3	PH02Gene42216.t1
PS1	PH02Gene05874.t1	PS4	PH02Gene07071.t1	PS2	PH02Gene29384.t1	PS1	PH02Gene29455.t1	PS1	PH02Gene20340.t1	PS1	PH02Gene42525.t1	PS4	PH02Gene10743.t1	PS1	PH02Gene07110.t3	PS2	PH02Gene10124.t1	PS1	PH02Gene31547.t1	PS1	PH02Gene44981.t1	PS2	PH02Gene16044.t1	PS1	PH02Gene09817.t1	PS2	PH02Gene40873.t1
PS1	PH02Gene25016.t1	PS6	PH02Gene13412.t1	PS2	PH02Gene13884.t1	PS2	PH02Gene01356.t1	PS1	PH02Gene06101.t1	PS3	PH02Gene43109.t1	PS6	PH02Gene25338.t1	PS2	PH02Gene04814.t1	PS3	PH02Gene46914.t1	PS3	PH02Gene01649.t1	PS4	PH02Gene20494.t1	PS5	PH02Gene50585.t1	PS5	PH02Gene04257.t1	PS1	PH02Gene32076.t1
PS6	PH02Gene13017.t1	PS1	PH02Gene47780.t1	PS2	PH02Gene35825.t1	PS1	PH02Gene02888.t1	PS1	PH02Gene03713.t1	PS2	PH02Gene07036.t1	PS2	PH02Gene28986.t1	PS2	PH02Gene07821.t1	PS4	PH02Gene19791.t1	PS2	PH02Gene15891.t1	PS2	PH02Gene01111.t1	PS2	PH02Gene25036.t1	PS4	PH02Gene14888.t1	PS1	PH02Gene47461.t1
PS1	PH02Gene16557.t1	PS2	PH02Gene14062.t1	PS2	PH02Gene07814.t1	PS1	PH02Gene49238.t1	PS1	PH02Gene45877.t1	PS4	PH02Gene39451.t2	PS1	PH02Gene15975.t1	PS3	PH02Gene22586.t1	PS2	PH02Gene01407.t1	PS3	PH02Gene36096.t1	PS1	PH02Gene00184.t1	PS2	PH02Gene22726.t1	PS2	PH02Gene41283.t2	PS3	PH02Gene02350.t1
PS2	PH02Gene26100.t1	PS2	PH02Gene44389.t1	PS1	PH02Gene19613.t1	PS4	PH02Gene39451.t2	PS2	PH02Gene09632.t1	PS2	PH02Gene41899.t1	PS2	PH02Gene00545.t1	PS2	PH02Gene17080.t3	PS1	PH02Gene47864.t1	PS2	PH02Gene05411.t1	PS6	PH02Gene41093.t1	PS2	PH02Gene06575.t1	PS4	PH02Gene38107.t1	PS5	PH02Gene17982.t1
PS1	PH02Gene37070.t1	PS1	PH02Gene42865.t2	PS6	PH02Gene43522.t1	PS2	PH02Gene00202.t1	PS2	PH02Gene20311.t1	PS1	PH02Gene33807.t1	PS1	PH02Gene44615.t1	PS2	PH02Gene36353.t1	PS2	PH02Gene08718.t1	PS5	PH02Gene32823.t1	PS2	PH02Gene31044.t1	PS1	PH02Gene48673.t2	PS1	PH02Gene15549.t1	PS1	PH02Gene17951.t1
PS1	PH02Gene15975.t1	PS4	PH02Gene05499.t1	PS2	PH02Gene16519.t1	PS1	PH02Gene30804.t1	PS1	PH02Gene28763.t1	PS1	PH02Gene33476.t1	PS2	PH02Gene00492.t1	PS2	PH02Gene17257.t1	PS4	PH02Gene42458.t1	PS1	PH02Gene31245.t1	PS4	PH02Gene15936.t1	PS3	PH02Gene17893.t1	PS2	PH02Gene27922.t1	PS2	PH02Gene16044.t1
PS1	PH02Gene21550.t1	PS1	PH02Gene35962.t1	PS2	PH02Gene48468.t1	PS2	PH02Gene05813.t1	PS1	PH02Gene00514.t1	PS3	PH02Gene14645.t1	PS2	PH02Gene34456.t1	PS2	PH02Gene15813.t1	PS4	PH02Gene03394.t1	PS2	PH02Gene21972.t1	PS4	PH02Gene01908.t1	PS2	PH02Gene11262.t1	PS2	PH02Gene35378.t1	PS3	PH02Gene36331.t1
PS1	PH02Gene04976.t1	PS4	PH02Gene03417.t1	PS1	PH02Gene47037.t1	PS1	PH02Gene21798.t1	PS2	PH02Gene28986.t1	PS2	PH02Gene25910.t1	PS4	PH02Gene01428.t1	PS2	PH02Gene02403.t1	PS4	PH02Gene03445.t1	PS4	PH02Gene21281.t1	PS2	PH02Gene01953.t1	PS3	PH02Gene13921.t1	PS3	PH02Gene02658.t1	PS3	PH02Gene51039.t1
PS3	PH02Gene04355.t1	PS1	PH02Gene40259.t1	PS4	PH02Gene32815.t1	PS2	PH02Gene25362.t1	PS12	PH02Gene43676.t1	PS1	PH02Gene00763.t1	PS2	PH02Gene38136.t1	PS2	PH02Gene39822.t1	PS2	PH02Gene08741.t1	PS1	PH02Gene20054.t1	PS2	PH02Gene40873.t1	PS6	PH02Gene01758.t1	PS2	PH02Gene32429.t1	PS1	PH02Gene43726.t1
PS1	PH02Gene03780.t1	PS1	PH02Gene31128.t2	PS3	PH02Gene05468.t1	PS2	PH02Gene04511.t1	PS1	PH02Gene39509.t1	PS2	PH02Gene29253.t1	PS2	PH02Gene22224.t1	PS4	PH02Gene06439.t1	PS5	PH02Gene09727.t1	PS2	PH02Gene27441.t1	PS4	PH02Gene17497.t1	PS2	PH02Gene05679.t1	PS11	PH02Gene22806.t1	PS2	PH02Gene23530.t1
PS1	PH02Gene14176.t1	PS1	PH02Gene19194.t1	PS4	PH02Gene15936.t1	PS4	PH02Gene16208.t1	PS3	PH02Gene15589.t1	PS2	PH02Gene11256.t1	PS2	PH02Gene11805.t1	PS2	PH02Gene04444.t1	PS2	PH02Gene15689.t1	PS2	PH02Gene08062.t1	PS1	PH02Gene49969.t2	PS2	PH02Gene21972.t1	PS4	PH02Gene15936.t1	PS3	PH02Gene22520.t1
PS6	PH02Gene00962.t1	PS1	PH02Gene00850.t1	PS1	PH02Gene21533.t1	PS1	PH02Gene47980.t1	PS1	PH02Gene13951.t1	PS2	PH02Gene15770.t1	PS3	PH02Gene48110.t1	PS4	PH02Gene28472.t1	PS1	PH02Gene30420.t1	PS1	PH02Gene31397.t1	PS4	PH02Gene32923.t1	PS3	PH02Gene01385.t1	PS2	PH02Gene21481.t4	PS2	PH02Gene06279.t1
PS1	PH02Gene30509.t1	PS4	PH02Gene04428.t1	PS2	PH02Gene01805.t1	PS2	PH02Gene23462.t1	PS1	PH02Gene00087.t1	PS4	PH02Gene03989.t1	PS1	PH02Gene23881.t1	PS1	PH02Gene23428.t1	PS2	PH02Gene50217.t1	PS2	PH02Gene29253.t1	PS3	PH02Gene00909.t1	PS2	PH02Gene46087.t1	PS6	PH02Gene50248.t1	PS1	PH02Gene04134.t1
PS3	PH02Gene38917.t1	PS2	PH02Gene25721.t1	PS1	PH02Gene36445.t1	PS7	PH02Gene09293.t1	PS4	PH02Gene24477.t1	PS2	PH02Gene31350.t1	PS3	PH02Gene20589.t1	PS2	PH02Gene12235.t1	PS3	PH02Gene09763.t1	PS2	PH02Gene20466.t1	PS2	PH02Gene07472.t1	PS2	PH02Gene16470.t1	PS4	PH02Gene17681.t2	PS1	PH02Gene20989.t1
PS2	PH02Gene48686.t1	PS1	PH02Gene20772.t1	PS2	PH02Gene16879.t2	PS2	PH02Gene16519.t1	PS4	PH02Gene33172.t1	PS1	PH02Gene27588.t1	PS1	PH02Gene14067.t1	PS1	PH02Gene25694.t2	PS2	PH02Gene38850.t1	PS4	PH02Gene44603.t1	PS4	PH02Gene06080.t1	PS2	PH02Gene33715.t1	PS3	PH02Gene26916.t1	PS4	PH02Gene18072.t1
PS1	PH02Gene16129.t1	PS1	PH02Gene20532.t1	PS2	PH02Gene14152.t1	PS1	PH02Gene03068.t1	PS4	PH02Gene25784.t1	PS2	PH02Gene24402.t1	PS8	PH02Gene16613.t1	PS1	PH02Gene48988.t1	PS3	PH02Gene02692.t1	PS2	PH02Gene02251.t1	PS1	PH02Gene39835.t1	PS1	PH02Gene12093.t1	PS4	PH02Gene10849.t1	PS3	PH02Gene12318.t1
PS2	PH02Gene08464.t1	PS3	PH02Gene35217.t1	PS4	PH02Gene16208.t1	PS2	PH02Gene06749.t1	PS2	PH02Gene23950.t1	PS2	PH02Gene10316.t1	PS2	PH02Gene17224.t1	PS2	PH02Gene14976.t1	PS1	PH02Gene33819.t1	PS5	PH02Gene36226.t2	PS6	PH02Gene17072.t1	PS1	PH02Gene25944.t1	PS2	PH02Gene06575.t1	PS2	PH02Gene21338.t1
PS1	PH02Gene07280.t1	PS1	PH02Gene38234.t1	PS2	PH02Gene19857.t1	PS1	PH02Gene18645.t1	PS1	PH02Gene11873.t1	PS2	PH02Gene42313.t1	PS3	PH02Gene31767.t1	PS2	PH02Gene19469.t1	PS2	PH02Gene02657.t1	PS1	PH02Gene02580.t1	PS2	PH02Gene02813.t1	PS1	PH02Gene23676.t1	PS1	PH02Gene22954.t1	PS4	PH02Gene32815.t1
PS1	PH02Gene23428.t1	PS4	PH02Gene24126.t1	PS5	PH02Gene36419.t1	PS2	PH02Gene30082.t1	PS2	PH02Gene34759.t1	PS1	PH02Gene33881.t1	PS2	PH02Gene46018.t1	PS2	PH02Gene08689.t1	PS2	PH02Gene36964.t2	PS2	PH02Gene11837.t1	PS1	PH02Gene05690.t1	PS6	PH02Gene17572.t1	PS2	PH02Gene38837.t1	PS8	PH02Gene22853.t1
PS1	PH02Gene16769.t1	PS1	PH02Gene15424.t1	PS2	PH02Gene11621.t1	PS1	PH02Gene25314.t1	PS1	PH02Gene30428.t1	PS2	PH02Gene24049.t1	PS2	PH02Gene35025.t1	PS4	PH02Gene48822.t1	PS5	PH02Gene50585.t1	PS1	PH02Gene03391.t1	PS4	PH02Gene21702.t1	PS4	PH02Gene14783.t1	PS2	PH02Gene22472.t1	PS2	PH02Gene16507.t1
PS1	PH02Gene21694.t2	PS4	PH02Gene34765.t1	PS4	PH02Gene41990.t1	PS1	PH02Gene16809.t1	PS1	PH02Gene41005.t1	PS1	PH02Gene06337.t1	PS3	PH02Gene39724.t1	PS2	PH02Gene27990.t1	PS1	PH02Gene47980.t1	PS2	PH02Gene50043.t1	PS1	PH02Gene16965.t1	PS4	PH02Gene21460.t3	PS3	PH02Gene31461.t1	PS4	PH02Gene06655.t1
PS8	PH02Gene19673.t1	PS4	PH02Gene04270.t1	PS5	PH02Gene32823.t1	PS2	PH02Gene48024.t1	PS3	PH02Gene39276.t1	PS2	PH02Gene32609.t1	PS2	PH02Gene13891.t1	PS1	PH02Gene03580.t1	PS2	PH02Gene05431.t1	PS4	PH02Gene42523.t1	PS4	PH02Gene01650.t1	PS4	PH02Gene25339.t1	PS2	PH02Gene33715.t1	PS1	PH02Gene39746.t1
PS1	PH02Gene32782.t1	PS1	PH02Gene47163.t1	PS4	PH02Gene08850.t3	PS1	PH02Gene15862.t1	PS1	PH02Gene31571.t1	PS2	PH02Gene19331.t1	PS1	PH02Gene30509.t1	PS6	PH02Gene49260.t1	PS6	PH02Gene44423.t1	PS3	PH02Gene43908.t1	PS4	PH02Gene22644.t1	PS1	PH02Gene27059.t1	PS3	PH02Gene31523.t1	PS2	PH02Gene21481.t4
PS1	PH02Gene40942.t1	PS2	PH02Gene22253.t1	PS7	PH02Gene17558.t1	PS2	PH02Gene50281.t1	PS4	PH02Gene26334.t1	PS2	PH02Gene33722.t1	PS6	PH02Gene41901.t1	PS4	PH02Gene00015.t1	PS4	PH02Gene15149.t1	PS1	PH02Gene40439.t4	PS4	PH02Gene44309.t1	PS1	PH02Gene00441.t2	PS2	PH02Gene00473.t1	PS2	PH02Gene46354.t1
PS1	PH02Gene12245.t1	PS3	PH02Gene41418.t1	PS2	PH02Gene08886.t1	PS1	PH02Gene50069.t2	PS1	PH02Gene33503.t1	PS2	PH02Gene18145.t1	PS2	PH02Gene25437.t1	PS1	PH02Gene00714.t1	PS4	PH02Gene07065.t1	PS2	PH02Gene17297.t1	PS3	PH02Gene12379.t1	PS2	PH02Gene24342.t1	PS2	PH02Gene08209.t1	PS4	PH02Gene27068.t1
PS4	PH02Gene08569.t1	PS1	PH02Gene18838.t1	PS2	PH02Gene22253.t1	PS4	PH02Gene25834.t1	PS1	PH02Gene35032.t1	PS3	PH02Gene10267.t1	PS1	PH02Gene30099.t1	PS3	PH02Gene16334.t1	PS3	PH02Gene05772.t1	PS5	PH02Gene13038.t1	PS4	PH02Gene06272.t1	PS1	PH02Gene21682.t1	PS3	PH02Gene49100.t1	PS2	PH02Gene11256.t1
PS2	PH02Gene03570.t2	PS1	PH02Gene14026.t1	PS6	PH02Gene01269.t1	PS3	PH02Gene27280.t1	PS1	PH02Gene31351.t1	PS2	PH02Gene36530.t1	PS1	PH02Gene27232.t1	PS3	PH02Gene15291.t1	PS2	PH02Gene33654.t1	PS4	PH02Gene25401.t1	PS4	PH02Gene13367.t1	PS2	PH02Gene01068.t1	PS4	PH02Gene06080.t1	PS1	PH02Gene21067.t2
PS5	PH02Gene14565.t1	PS2	PH02Gene36015.t3	PS1	PH02Gene10980.t2	PS1	PH02Gene08421.t1	PS5	PH02Gene42221.t1	PS3	PH02Gene20370.t1	PS2	PH02Gene41642.t1	PS1	PH02Gene45389.t1	PS8	PH02Gene01811.t1	PS3	PH02Gene02658.t1	PS1	PH02Gene00763.t1	PS3	PH02Gene49304.t1	PS3	PH02Gene09620.t1	PS1	PH02Gene21681.t1
PS2	PH02Gene35025.t1	PS1	PH02Gene14176.t1	PS2	PH02Gene04249.t2	PS3	PH02Gene47904.t1	PS1	PH02Gene02688.t1	PS2	PH02Gene43929.t1	PS10	PH02Gene29032.t1	PS1	PH02Gene15504.t1	PS2	PH02Gene42480.t1	PS3	PH02Gene44774.t1	PS2	PH02Gene39132.t1	PS1	PH02Gene26718.t1	PS2	PH02Gene11062.t1	PS1	PH02Gene30635.t1
PS4	PH02Gene42968.t1	PS2	PH02Gene29379.t1	PS2	PH02Gene19718.t1	PS2	PH02Gene42208.t1	PS1	PH02Gene01452.t1	PS2	PH02Gene05795.t1	PS1	PH02Gene46975.t1	PS6	PH02Gene19478.t1	PS1	PH02Gene31867.t1	PS1	PH02Gene42751.t1	PS2	PH02Gene05411.t1	PS2	PH02Gene16130.t1	PS2	PH02Gene46735.t1	PS4	PH02Gene23310.t1
PS2	PH02Gene40731.t1	PS7	PH02Gene20224.t1	PS1	PH02Gene17053.t1	PS1	PH02Gene46827.t1	PS2	PH02Gene37025.t1	PS5	PH02Gene10467.t1	PS1	PH02Gene15466.t1	PS1	PH02Gene00083.t1	PS2	PH02Gene35680.t1	PS1	PH02Gene14733.t1	PS1	PH02Gene23801.t1	PS2	PH02Gene01407.t1	PS2	PH02Gene16044.t1	PS3	PH02Gene38361.t1
PS1	PH02Gene10167.t2	PS1	PH02Gene18685.t1	PS1	PH02Gene35970.t1	PS2	PH02Gene35858.t1	PS1	PH02Gene09301.t1	PS2	PH02Gene15459.t1	PS1	PH02Gene29900.t1	PS3	PH02Gene39660.t1	PS2	PH02Gene47992.t1	PS1	PH02Gene07542.t1	PS1	PH02Gene31245.t1	PS1	PH02Gene14847.t1	PS2	PH02Gene38176.t1	PS3	PH02Gene33958.t1
PS1	PH02Gene27588.t1	PS3	PH02Gene00437.t1	PS1	PH02Gene03621.t1	PS2	PH02Gene33722.t1	PS2	PH02Gene14477.t1	PS3	PH02Gene45021.t1	PS2	PH02Gene17434.t1	PS3	PH02Gene03052.t1	PS3	PH02Gene07685.t1	PS2	PH02Gene12970.t2	PS2	PH02Gene12063.t1	PS3	PH02Gene42216.t1	PS2	PH02Gene11157.t1	PS1	PH02Gene40501.t1
PS2	PH02Gene29033.t1	PS2	PH02Gene17191.t1	PS1	PH02Gene39982.t1	PS2	PH02Gene24995.t1	PS2	PH02Gene21947.t1	PS2	PH02Gene30151.t3	PS1	PH02Gene46827.t1	PS4	PH02Gene02110.t1	PS2	PH02Gene30445.t2	PS1	PH02Gene13389.t1	PS2	PH02Gene15190.t1	PS4	PH02Gene10849.t1	PS1	PH02Gene33503.t1	PS1	PH02Gene26176.t1
PS1	PH02Gene31159.t1	PS4	PH02Gene49918.t1	PS2	PH02Gene38538.t1	PS1	PH02Gene00090.t1	PS3	PH02Gene35863.t1	PS2	PH02Gene00035.t1	PS4	PH02Gene22695.t1	PS6	PH02Gene21579.t1	PS1	PH02Gene47194.t1	PS1	PH02Gene36908.t1	PS4	PH02Gene34781.t1	PS4	PH02Gene40409.t1	PS2	PH02Gene04233.t1	PS4	PH02Gene39867.t1
PS2	PH02Gene28226.t2	PS1	PH02Gene51057.t1	PS2	PH02Gene12350.t1	PS2	PH02Gene28989.t1	PS1	PH02Gene30266.t1	PS1	PH02Gene08421.t1	PS4	PH02Gene26138.t1	PS2	PH02Gene03724.t1	PS2	PH02Gene35682.t1	PS1	PH02Gene49673.t1	PS4	PH02Gene26957.t2	PS4	PH02Gene43570.t1	PS1	PH02Gene30509.t1	PS2	PH02Gene25355.t1
PS6	PH02Gene04069.t1	PS2	PH02Gene25362.t1	PS1	PH02Gene04976.t1	PS1	PH02Gene09817.t1	PS2	PH02Gene02455.t1	PS2	PH02Gene05379.t1	PS2	PH02Gene26764.t1	PS6	PH02Gene13135.t1	PS2	PH02Gene34497.t1	PS4	PH02Gene15936.t1	PS2	PH02Gene17435.t1	PS4	PH02Gene06272.t1	PS4	PH02Gene32067.t1	PS2	PH02Gene32429.t1
PS1	PH02Gene44357.t1	PS1	PH02Gene05658.t1	PS4	PH02Gene08348.t3	PS2	PH02Gene10144.t1	PS1	PH02Gene18881.t1	PS2	PH02Gene21984.t1	PS2	PH02Gene46513.t1	PS1	PH02Gene39326.t1	PS3	PH02Gene17830.t1	PS4	PH02Gene49109.t1	PS2	PH02Gene23394.t1	PS3	PH02Gene34004.t1	PS4	PH02Gene34781.t1	PS1	PH02Gene12525.t1
PS1	PH02Gene17961.t1	PS1	PH02Gene45877.t1	PS2	PH02Gene09906.t3	PS2	PH02Gene07814.t1	PS1	PH02Gene03238.t1	PS1	PH02Gene01112.t1	PS1	PH02Gene30420.t1	PS1	PH02Gene42751.t1	PS1	PH02Gene19725.t1	PS3	PH02Gene48585.t1	PS2	PH02Gene08751.t1	PS3	PH02Gene06476.t1	PS4	PH02Gene23275.t1	PS4	PH02Gene39646.t1
PS2	PH02Gene20354.t1	PS2	PH02Gene25552.t1	PS2	PH02Gene29003.t1	PS1	PH02Gene23428.t1	PS3	PH02Gene43333.t1	PS4	PH02Gene30965.t1	PS1	PH02Gene12305.t1	PS1	PH02Gene05009.t1	PS1	PH02Gene21810.t1	PS1	PH02Gene05618.t1	PS11	PH02Gene22806.t1	PS1	PH02Gene07855.t1	PS2	PH02Gene24342.t1	PS3	PH02Gene30287.t1
PS2	PH02Gene41678.t1	PS2	PH02Gene36806.t1	PS1	PH02Gene00063.t1	PS2	PH02Gene22253.t1	PS1	PH02Gene29458.t1	PS2	PH02Gene16044.t1	PS2	PH02Gene44777.t1	PS1	PH02Gene48948.t1	PS1	PH02Gene07093.t1	PS2	PH02Gene17353.t1	PS4	PH02Gene40450.t1	PS2	PH02Gene28104.t1	PS1	PH02Gene21400.t1	PS2	PH02Gene41615.t1
PS4	PH02Gene35874.t1	PS2	PH02Gene50233.t1	PS1	PH02Gene02228.t1	PS10	PH02Gene16535.t1	PS2	PH02Gene42376.t1	PS1	PH02Gene04976.t1	PS5	PH02Gene44715.t1	PS3	PH02Gene44185.t1	PS1	PH02Gene06652.t1	PS2	PH02Gene27990.t1	PS3	PH02Gene07012.t1	PS2	PH02Gene11062.t1	PS2	PH02Gene39929.t1	PS3	PH02Gene31461.t1
PS2	PH02Gene41326.t1	PS1	PH02Gene11118.t1	PS1	PH02Gene25126.t1	PS1	PH02Gene03391.t1	PS3	PH02Gene14239.t1	PS2	PH02Gene13884.t1	PS1	PH02Gene13711.t1	PS1	PH02Gene28326.t1	PS2	PH02Gene18248.t1	PS2	PH02Gene08242.t2	PS1	PH02Gene40439.t4	PS2	PH02Gene11256.t1	PS4	PH02Gene15205.t1	PS1	PH02Gene43587.t1
PS1	PH02Gene28167.t1	PS2	PH02Gene50205.t1	PS2	PH02Gene22153.t1	PS1	PH02Gene17495.t1	PS1	PH02Gene18993.t1	PS4	PH02Gene46091.t1	PS3	PH02Gene05468.t1	PS1	PH02Gene29305.t1	PS1	PH02Gene19972.t1	PS1	PH02Gene28716.t1	PS1	PH02Gene03238.t1	PS1	PH02Gene22171.t1	PS4	PH02Gene45437.t1	PS5	PH02Gene06853.t1
PS2	PH02Gene31350.t1	PS1	PH02Gene32782.t1	PS2	PH02Gene06858.t1	PS1	PH02Gene33191.t1	PS2	PH02Gene08062.t1	PS2	PH02Gene02518.t1	PS2	PH02Gene08203.t1	PS4	PH02Gene44739.t1	PS1	PH02Gene19728.t1	PS2	PH02Gene13891.t1	PS2	PH02Gene11256.t1	PS1	PH02Gene40362.t1	PS1	PH02Gene48673.t2	PS6	PH02Gene27790.t1
PS2	PH02Gene24787.t1	PS3	PH02Gene35355.t1	PS2	PH02Gene08061.t1	PS2	PH02Gene18145.t1	PS1	PH02Gene14490.t1	PS2	PH02Gene08464.t1	PS1	PH02Gene06551.t1	PS4	PH02Gene20985.t1	PS3	PH02Gene11532.t1	PS3	PH02Gene42691.t1	PS2	PH02Gene00377.t1	PS4	PH02Gene17681.t2	PS5	PH02Gene20579.t1	PS4	PH02Gene07214.t1
PS4	PH02Gene27576.t1	PS2	PH02Gene43194.t1	PS1	PH02Gene50127.t2	PS2	PH02Gene38762.t1	PS4	PH02Gene15936.t1	PS2	PH02Gene25343.t1	PS2	PH02Gene16470.t1	PS1	PH02Gene18621.t1	PS3	PH02Gene07797.t1	PS1	PH02Gene21694.t2	PS2	PH02Gene21972.t1	PS2	PH02Gene06688.t1	PS2	PH02Gene21972.t1	PS1	PH02Gene49673.t1
PS7	PH02Gene30321.t1	PS2	PH02Gene09168.t2	PS3	PH02Gene29466.t2	PS6	PH02Gene43522.t1	PS1	PH02Gene31917.t1	PS4	PH02Gene05356.t1	PS6	PH02Gene14375.t1	PS3	PH02Gene37214.t1	PS2	PH02Gene29933.t1	PS4	PH02Gene50295.t1	PS1	PH02Gene05028.t1	PS2	PH02Gene23448.t1	PS2	PH02Gene11262.t1	PS2	PH02Gene12980.t2
PS1	PH02Gene02228.t1	PS2	PH02Gene06342.t1	PS2	PH02Gene12507.t1	PS1	PH02Gene47773.t1	PS4	PH02Gene45602.t1	PS1	PH02Gene04475.t1	PS4	PH02Gene30169.t1	PS2	PH02Gene03570.t2	PS4	PH02Gene19805.t1	PS2	PH02Gene30516.t1	PS1	PH02Gene12060.t1	PS4	PH02Gene21702.t1	PS2	PH02Gene28289.t1	PS6	PH02Gene14375.t1
PS1	PH02Gene13092.t1	PS1	PH02Gene13533.t1	PS2	PH02Gene09207.t1	PS2	PH02Gene25670.t1	PS2	PH02Gene09444.t1	PS2	PH02Gene39275.t2	PS2	PH02Gene30082.t1	PS2	PH02Gene11870.t1	PS3	PH02Gene31539.t1	PS2	PH02Gene00361.t1	PS1	PH02Gene14089.t1	PS2	PH02Gene38176.t1	PS3	PH02Gene40843.t1	PS1	PH02Gene26596.t1
PS2	PH02Gene11993.t1	PS1	PH02Gene29817.t1	PS2	PH02Gene30151.t3	PS1	PH02Gene03141.t1	PS4	PH02Gene43288.t1	PS1	PH02Gene17721.t1	PS1	PH02Gene03379.t1	PS1	PH02Gene01704.t1	PS2	PH02Gene05768.t1	PS1	PH02Gene15798.t1	PS2	PH02Gene22348.t1	PS2	PH02Gene39132.t1	PS2	PH02Gene09134.t1	PS4	PH02Gene41502.t1
PS1	PH02Gene36266.t1	PS2	PH02Gene09278.t1	PS2	PH02Gene08817.t1	PS2	PH02Gene06177.t1	PS1	PH02Gene45483.t1	PS10	PH02Gene41123.t1	PS1	PH02Gene13092.t1	PS2	PH02Gene02410.t1	PS1	PH02Gene29342.t1	PS1	PH02Gene37936.t1	PS2	PH02Gene28104.t1	PS6	PH02Gene33327.t1	PS1	PH02Gene27059.t1	PS2	PH02Gene02167.t1
PS4	PH02Gene46389.t1	PS1	PH02Gene37765.t1	PS2	PH02Gene27435.t1	PS2	PH02Gene41899.t1	PS4	PH02Gene20962.t1	PS1	PH02Gene06773.t1	PS1	PH02Gene50606.t1	PS1	PH02Gene15637.t1	PS1	PH02Gene17396.t1	PS2	PH02Gene33210.t1	PS2	PH02Gene19116.t1	PS2	PH02Gene11128.t1	PS4	PH02Gene07214.t1	PS2	PH02Gene27645.t1
PS2	PH02Gene00150.t1	PS1	PH02Gene16965.t1	PS2	PH02Gene35119.t1	PS2	PH02Gene19711.t1	PS3	PH02Gene47337.t1	PS2	PH02Gene47247.t1	PS4	PH02Gene30503.t1	PS2	PH02Gene20990.t1	PS4	PH02Gene28032.t1	PS1	PH02Gene06911.t1	PS4	PH02Gene38372.t1	PS3	PH02Gene44906.t1	PS2	PH02Gene23666.t1	PS3	PH02Gene19958.t1
PS3	PH02Gene06088.t1	PS4	PH02Gene06080.t1	PS1	PH02Gene08421.t1	PS1	PH02Gene14176.t1	PS3	PH02Gene26916.t1	PS1	PH02Gene40699.t1	PS4	PH02Gene46091.t1	PS1	PH02Gene28731.t1	PS6	PH02Gene13412.t1	PS4	PH02Gene22644.t1	PS4	PH02Gene34213.t1	PS2	PH02Gene24871.t1	PS2	PH02Gene01953.t1	PS1	PH02Gene23476.t1
PS7	PH02Gene22443.t1	PS3	PH02Gene22495.t1	PS2	PH02Gene36193.t1	PS1	PH02Gene04475.t1	PS2	PH02Gene23394.t1	PS1	PH02Gene30099.t1	PS1	PH02Gene15798.t1	PS2	PH02Gene49736.t1	PS2	PH02Gene44069.t1	PS1	PH02Gene09802.t1	PS2	PH02Gene15622.t1	PS4	PH02Gene23921.t1	PS3	PH02Gene30287.t1	PS6	PH02Gene20976.t1
PS11	PH02Gene17673.t1	PS2	PH02Gene04511.t1	PS4	PH02Gene31453.t1	PS2	PH02Gene22773.t1	PS2	PH02Gene27115.t2	PS2	PH02Gene11805.t1	PS2	PH02Gene03306.t1	PS2	PH02Gene23714.t1	PS4	PH02Gene02934.t1	PS4	PH02Gene34781.t1	PS1	PH02Gene20532.t1	PS3	PH02Gene47533.t1	PS6	PH02Gene33327.t1	PS2	PH02Gene08209.t1
PS2	PH02Gene06701.t1	PS5	PH02Gene42221.t1	PS2	PH02Gene06007.t1	PS1	PH02Gene16303.t1	PS2	PH02Gene13607.t1	PS2	PH02Gene35379.t1	PS1	PH02Gene39768.t1	PS2	PH02Gene14575.t1	PS3	PH02Gene32992.t1	PS2	PH02Gene05431.t1	PS2	PH02Gene22672.t1	PS4	PH02Gene45437.t1	PS2	PH02Gene17435.t1	PS2	PH02Gene41089.t1
PS4	PH02Gene17996.t1	PS1	PH02Gene32332.t1	PS1	PH02Gene04475.t1	PS4	PH02Gene11282.t1	PS2	PH02Gene26831.t1	PS2	PH02Gene24439.t1	PS1	PH02Gene27373.t1	PS6	PH02Gene13542.t1	PS1	PH02Gene27260.t1	PS2	PH02Gene19838.t1	PS1	PH02Gene06474.t1	PS2	PH02Gene22472.t1	PS2	PH02Gene06665.t1	PS2	PH02Gene37877.t1
PS4	PH02Gene33321.t1	PS1	PH02Gene09016.t1	PS4	PH02Gene11836.t1	PS11	PH02Gene15427.t2	PS4	PH02Gene03989.t1	PS2	PH02Gene09066.t1	PS1	PH02Gene41458.t1	PS2	PH02Gene12461.t1	PS2	PH02Gene07810.t1	PS2	PH02Gene30137.t1	PS2	PH02Gene16130.t1	PS2	PH02Gene48062.t1	PS3	PH02Gene30731.t1	PS4	PH02Gene11114.t1
PS3	PH02Gene02202.t1	PS2	PH02Gene00932.t1	PS2	PH02Gene08852.t1	PS2	PH02Gene43602.t1	PS3	PH02Gene30647.t1	PS3	PH02Gene47904.t1	PS2	PH02Gene41311.t1	PS1	PH02Gene04215.t1	PS4	PH02Gene30452.t1	PS4	PH02Gene19524.t1	PS1	PH02Gene43237.t1	PS4	PH02Gene20909.t1	PS4	PH02Gene22695.t1	PS4	PH02Gene40409.t1
PS1	PH02Gene27226.t1	PS1	PH02Gene28763.t1	PS2	PH02Gene50281.t1	PS4	PH02Gene15936.t1	PS2	PH02Gene34497.t1	PS2	PH02Gene22467.t2	PS1	PH02Gene32136.t1	PS2	PH02Gene36873.t1	PS1	PH02Gene42687.t1	PS1	PH02Gene46321.t1	PS2	PH02Gene44743.t1	PS4	PH02Gene21933.t1	PS3	PH02Gene17515.t1	PS4	PH02Gene37552.t1
PS2	PH02Gene24342.t1	PS1	PH02Gene19360.t1	PS1	PH02Gene27588.t1	PS2	PH02Gene36530.t1	PS1	PH02Gene41324.t1	PS1	PH02Gene44357.t1	PS6	PH02Gene43224.t1	PS1	PH02Gene30420.t1	PS1	PH02Gene46344.t1	PS2	PH02Gene22472.t1	PS1	PH02Gene02580.t1	PS2	PH02Gene06665.t1	PS4	PH02Gene42288.t1	PS4	PH02Gene13021.t1
PS2	PH02Gene03110.t1	PS1	PH02Gene14490.t1	PS4	PH02Gene21511.t1	PS1	PH02Gene39947.t1	PS1	PH02Gene32522.t1	PS1	PH02Gene42228.t1	PS2	PH02Gene17175.t1	PS3	PH02Gene03188.t1	PS1	PH02Gene15489.t2	PS1	PH02Gene19803.t1	PS4	PH02Gene18422.t1	PS1	PH02Gene30119.t1	PS2	PH02Gene36193.t1	PS2	PH02Gene30137.t1
PS2	PH02Gene20028.t1	PS3	PH02Gene32587.t1	PS2	PH02Gene06378.t1	PS1	PH02Gene42406.t1	PS4	PH02Gene28393.t1	PS1	PH02Gene05879.t1	PS2	PH02Gene27681.t1	PS3	PH02Gene01936.t1	PS1	PH02Gene15148.t2	PS1	PH02Gene12245.t1	PS2	PH02Gene37852.t1	PS4	PH02Gene16844.t1	PS2	PH02Gene31350.t1	PS4	PH02Gene25625.t1
PS1	PH02Gene07644.t1	PS2	PH02Gene11262.t1	PS2	PH02Gene43602.t1	PS2	PH02Gene44069.t1	PS3	PH02Gene45950.t1	PS1	PH02Gene05516.t1	PS1	PH02Gene21674.t1	PS1	PH02Gene24255.t1	PS4	PH02Gene01389.t1	PS2	PH02Gene18401.t1	PS2	PH02Gene18024.t1	PS4	PH02Gene07214.t1	PS1	PH02Gene11942.t1	PS3	PH02Gene23390.t1
PS1	PH02Gene45921.t1	PS2	PH02Gene42463.t2	PS3	PH02Gene47904.t1	PS2	PH02Gene12249.t2	PS1	PH02Gene37112.t1	PS1	PH02Gene41324.t1	PS2	PH02Gene41261.t1	PS1	PH02Gene41570.t1	PS4	PH02Gene47289.t1	PS1	PH02Gene36585.t1	PS3	PH02Gene47533.t1	PS1	PH02Gene14821.t1	PS2	PH02Gene22726.t1	PS2	PH02Gene41895.t1
PS1	PH02Gene22851.t1	PS4	PH02Gene48751.t1	PS3	PH02Gene48620.t1	PS4	PH02Gene21116.t1	PS2	PH02Gene35025.t1	PS2	PH02Gene30052.t2	PS1	PH02Gene43583.t2	PS3	PH02Gene08067.t1	PS1	PH02Gene12245.t1	PS1	PH02Gene00504.t1	PS1	PH02Gene45333.t1	PS1	PH02Gene02788.t1	PS3	PH02Gene20422.t1	PS2	PH02Gene28571.t1
PS2	PH02Gene36180.t1	PS3	PH02Gene25072.t1	PS3	PH02Gene27280.t1	PS2	PH02Gene08350.t2	PS1	PH02Gene32332.t1	PS1	PH02Gene11295.t1	PS1	PH02Gene23718.t1	PS2	PH02Gene29646.t1	PS6	PH02Gene19738.t1	PS3	PH02Gene45897.t1	PS1	PH02Gene00441.t2	PS1	PH02Gene17951.t1	PS4	PH02Gene29296.t1	PS3	PH02Gene07192.t1
PS2	PH02Gene41642.t1	PS1	PH02Gene38511.t1	PS2	PH02Gene27717.t1	PS1	PH02Gene05832.t1	PS1	PH02Gene39767.t1	PS2	PH02Gene36775.t1	PS1	PH02Gene29934.t1	PS1	PH02Gene02887.t1	PS1	PH02Gene22399.t1	PS3	PH02Gene49100.t1	PS4	PH02Gene44151.t1	PS3	PH02Gene02574.t1	PS6	PH02Gene00580.t1	PS1	PH02Gene13026.t1
PS1	PH02Gene02213.t1	PS3	PH02Gene29532.t1	PS2	PH02Gene43465.t2	PS2	PH02Gene14524.t1	PS1	PH02Gene07146.t1	PS6	PH02Gene36555.t1	PS1	PH02Gene05879.t1	PS1	PH02Gene23694.t1	PS3	PH02Gene46058.t1	PS3	PH02Gene46055.t1	PS2	PH02Gene01407.t1	PS4	PH02Gene21287.t1	PS1	PH02Gene13389.t1	PS3	PH02Gene49705.t1
PS1	PH02Gene14211.t1	PS2	PH02Gene17175.t1	PS2	PH02Gene30677.t1	PS2	PH02Gene34590.t1	PS3	PH02Gene40688.t1	PS5	PH02Gene19079.t1	PS4	PH02Gene41216.t1	PS2	PH02Gene24552.t2	PS1	PH02Gene21694.t2	PS1	PH02Gene21067.t2	PS4	PH02Gene15007.t1	PS2	PH02Gene00377.t1	PS1	PH02Gene12059.t1	PS3	PH02Gene36481.t1
PS2	PH02Gene49736.t1	PS1	PH02Gene13571.t1	PS1	PH02Gene03150.t1	PS2	PH02Gene06378.t1	PS1	PH02Gene30509.t1	PS2	PH02Gene35682.t1	PS2	PH02Gene40492.t1	PS2	PH02Gene22614.t1	PS1	PH02Gene19572.t1	PS2	PH02Gene06359.t1	PS1	PH02Gene11231.t3	PS1	PH02Gene12351.t1	PS2	PH02Gene32186.t1	PS4	PH02Gene31607.t1
PS1	PH02Gene10057.t1	PS3	PH02Gene06476.t1	PS3	PH02Gene14645.t1	PS6	PH02Gene19620.t2	PS1	PH02Gene12695.t1	PS2	PH02Gene03306.t1	PS4	PH02Gene01142.t1	PS12	PH02Gene02894.t1	PS2	PH02Gene50568.t1	PS3	PH02Gene02936.t1	PS1	PH02Gene03697.t1	PS4	PH02Gene40860.t1	PS4	PH02Gene49109.t1	PS7	PH02Gene19485.t1
PS1	PH02Gene11902.t1	PS4	PH02Gene43288.t1	PS2	PH02Gene32609.t1	PS2	PH02Gene05379.t1	PS3	PH02Gene01744.t1	PS2	PH02Gene28986.t1	PS3	PH02Gene17823.t1	PS2	PH02Gene24787.t1	PS4	PH02Gene04978.t1	PS1	PH02Gene29305.t1	PS2	PH02Gene06297.t1	PS4	PH02Gene25625.t1	PS4	PH02Gene06031.t1	PS2	PH02Gene00473.t1
PS2	PH02Gene06519.t1	PS1	PH02Gene00102.t1	PS4	PH02Gene28034.t1	PS1	PH02Gene02473.t1	PS2	PH02Gene13913.t1	PS1	PH02Gene21199.t1	PS3	PH02Gene12096.t1	PS2	PH02Gene09529.t1	PS8	PH02Gene25178.t1	PS2	PH02Gene18024.t1	PS4	PH02Gene37597.t1	PS2	PH02Gene00473.t1	PS4	PH02Gene35120.t1	PS4	PH02Gene22410.t1
PS4	PH02Gene31453.t1	PS2	PH02Gene09531.t1	PS2	PH02Gene00057.t1	PS4	PH02Gene35874.t1	PS1	PH02Gene40359.t1	PS10	PH02Gene09675.t1	PS2	PH02Gene39615.t1	PS1	PH02Gene28163.t1	PS1	PH02Gene07542.t1	PS5	PH02Gene19079.t1	PS4	PH02Gene32138.t1	PS2	PH02Gene49989.t1	PS1	PH02Gene13026.t1	PS4	PH02Gene19524.t1
PS2	PH02Gene13486.t1	PS1	PH02Gene14072.t1	PS2	PH02Gene23815.t1	PS7	PH02Gene20227.t2	PS2	PH02Gene41311.t1	PS2	PH02Gene42644.t1	PS1	PH02Gene00055.t1	PS2	PH02Gene04190.t1	PS1	PH02Gene28983.t1	PS1	PH02Gene30778.t1	PS4	PH02Gene47166.t1	PS3	PH02Gene00647.t1	PS2	PH02Gene04516.t1	PS2	PH02Gene15395.t1
PS1	PH02Gene40501.t1	PS1	PH02Gene28094.t1	PS2	PH02Gene40112.t1	PS2	PH02Gene31814.t1	PS2	PH02Gene27990.t1	PS1	PH02Gene46827.t1	PS1	PH02Gene11920.t1	PS4	PH02Gene39637.t1	PS2	PH02Gene03926.t1	PS1	PH02Gene07556.t1	PS2	PH02Gene45673.t1	PS2	PH02Gene24735.t1	PS2	PH02Gene08988.t2	PS1	PH02Gene17457.t1
PS1	PH02Gene40308.t1	PS4	PH02Gene34438.t1	PS2	PH02Gene49089.t1	PS5	PH02Gene19079.t1	PS1	PH02Gene27758.t1	PS2	PH02Gene22153.t1	PS2	PH02Gene14940.t1	PS4	PH02Gene13459.t1	PS1	PH02Gene31859.t1	PS8	PH02Gene48119.t1	PS4	PH02Gene33477.t1	PS4	PH02Gene06031.t1	PS1	PH02Gene23676.t1	PS2	PH02Gene18358.t1
PS3	PH02Gene17515.t1	PS1	PH02Gene38410.t5	PS1	PH02Gene41324.t1	PS6	PH02Gene04069.t1	PS2	PH02Gene23224.t1	PS1	PH02Gene39147.t2	PS1	PH02Gene17961.t1	PS1	PH02Gene06720.t1	PS6	PH02Gene38951.t1	PS1	PH02Gene25494.t1	PS4	PH02Gene46065.t1	PS4	PH02Gene18422.t1	PS4	PH02Gene38141.t2	PS3	PH02Gene31481.t1
PS1	PH02Gene36094.t1	PS2	PH02Gene00116.t3	PS2	PH02Gene36530.t1	PS1	PH02Gene06773.t1	PS1	PH02Gene21526.t1	PS4	PH02Gene46465.t2	PS1	PH02Gene37603.t1	PS4	PH02Gene02258.t2	PS10	PH02Gene49832.t3	PS2	PH02Gene06665.t1	PS2	PH02Gene20581.t1	PS2	PH02Gene11157.t1	PS4	PH02Gene40450.t1	PS4	PH02Gene21048.t1
PS2	PH02Gene43015.t2	PS4	PH02Gene17761.t1	PS1	PH02Gene21109.t1	PS2	PH02Gene24439.t1	PS2	PH02Gene05362.t1	PS1	PH02Gene09828.t1	PS1	PH02Gene06685.t1	PS1	PH02Gene18614.t1	PS1	PH02Gene29305.t1	PS2	PH02Gene26353.t1	PS4	PH02Gene10849.t1	PS3	PH02Gene46055.t1	PS2	PH02Gene41518.t1	PS1	PH02Gene33503.t1
PS3	PH02Gene19591.t1	PS2	PH02Gene11655.t1	PS1	PH02Gene17721.t1	PS2	PH02Gene08886.t1	PS2	PH02Gene11870.t1	PS2	PH02Gene24344.t3	PS1	PH02Gene39764.t1	PS2	PH02Gene05180.t1	PS1	PH02Gene38725.t1	PS4	PH02Gene49273.t1	PS4	PH02Gene39966.t1	PS1	PH02Gene46669.t1	PS2	PH02Gene07282.t1	PS2	PH02Gene49316.t1
PS1	PH02Gene29293.t1	PS1	PH02Gene22522.t1	PS2	PH02Gene24344.t3	PS1	PH02Gene27016.t1	PS2	PH02Gene35907.t1	PS1	PH02Gene18208.t1	PS1	PH02Gene03780.t1	PS2	PH02Gene41035.t1	PS2	PH02Gene17175.t1	PS1	PH02Gene14847.t1	PS2	PH02Gene25355.t1	PS2	PH02Gene04361.t1	PS1	PH02Gene34989.t1	PS4	PH02Gene46091.t1
PS3	PH02Gene08561.t1	PS1	PH02Gene10129.t1	PS2	PH02Gene30424.t1	PS2	PH02Gene34905.t1	PS2	PH02Gene21120.t1	PS1	PH02Gene03238.t1	PS1	PH02Gene15851.t1	PS2	PH02Gene08690.t1	PS1	PH02Gene42701.t1	PS1	PH02Gene39767.t1	PS4	PH02Gene31476.t1	PS2	PH02Gene48686.t1	PS2	PH02Gene06688.t1	PS2	PH02Gene06575.t1
PS1	PH02Gene39764.t1	PS1	PH02Gene42166.t1	PS1	PH02Gene09103.t1	PS1	PH02Gene23718.t1	PS1	PH02Gene21389.t1	PS5	PH02Gene03416.t1	PS1	PH02Gene03587.t1	PS2	PH02Gene37195.t3	PS12	PH02Gene49681.t1	PS3	PH02Gene42161.t1	PS1	PH02Gene16891.t1	PS1	PH02Gene33503.t1	PS2	PH02Gene27645.t1	PS1	PH02Gene30509.t1
PS6	PH02Gene00871.t1	PS3	PH02Gene44511.t1	PS4	PH02Gene21115.t1	PS2	PH02Gene12350.t1	PS3	PH02Gene08066.t1	PS1	PH02Gene39982.t1	PS1	PH02Gene23428.t1	PS1	PH02Gene00158.t1	PS2	PH02Gene40642.t1	PS1	PH02Gene25266.t1	PS2	PH02Gene19222.t1	PS2	PH02Gene17435.t1	PS3	PH02Gene46210.t1	PS2	PH02Gene19222.t1
PS4	PH02Gene12819.t1	PS1	PH02Gene16644.t1	PS4	PH02Gene17782.t1	PS2	PH02Gene10075.t1	PS1	PH02Gene16943.t1	PS4	PH02Gene17511.t1	PS1	PH02Gene38098.t1	PS2	PH02Gene24776.t1	PS4	PH02Gene26398.t2	PS4	PH02Gene11945.t1	PS3	PH02Gene13921.t1	PS4	PH02Gene48963.t1	PS3	PH02Gene44479.t1	PS4	PH02Gene43570.t1
PS3	PH02Gene46055.t1	PS1	PH02Gene03849.t1	PS4	PH02Gene46389.t1	PS3	PH02Gene14645.t1	PS2	PH02Gene00246.t1	PS2	PH02Gene14411.t1	PS4	PH02Gene08499.t1	PS1	PH02Gene09960.t1	PS2	PH02Gene06914.t1	PS1	PH02Gene07644.t1	PS2	PH02Gene13607.t1	PS3	PH02Gene07192.t1	PS3	PH02Gene49705.t1	PS3	PH02Gene08269.t1
PS6	PH02Gene29567.t1	PS1	PH02Gene18993.t1	PS1	PH02Gene14176.t1	PS1	PH02Gene05879.t1	PS4	PH02Gene43735.t1	PS1	PH02Gene37294.t2	PS1	PH02Gene11642.t1	PS2	PH02Gene49363.t1	PS1	PH02Gene48147.t1	PS1	PH02Gene22954.t1	PS1	PH02Gene14767.t2	PS2	PH02Gene04516.t1	PS1	PH02Gene30635.t1	PS4	PH02Gene35120.t1
PS3	PH02Gene22897.t1	PS1	PH02Gene42762.t1	PS2	PH02Gene29681.t1	PS2	PH02Gene16908.t1	PS1	PH02Gene09555.t1	PS2	PH02Gene43047.t1	PS1	PH02Gene20054.t1	PS1	PH02Gene36984.t1	PS4	PH02Gene02493.t3	PS4	PH02Gene13923.t1	PS3	PH02Gene45247.t1	PS2	PH02Gene11764.t1	PS1	PH02Gene43742.t1	PS4	PH02Gene37653.t1
PS2	PH02Gene10037.t3	PS12	PH02Gene18958.t1	PS1	PH02Gene42406.t1	PS1	PH02Gene26495.t1	PS1	PH02Gene45389.t1	PS2	PH02Gene06875.t1	PS2	PH02Gene00271.t1	PS5	PH02Gene08703.t1	PS1	PH02Gene08070.t1	PS7	PH02Gene41837.t1	PS1	PH02Gene26838.t1	PS2	PH02Gene07867.t1	PS4	PH02Gene10505.t1	PS6	PH02Gene00580.t1
PS2	PH02Gene16470.t1	PS4	PH02Gene08645.t1	PS2	PH02Gene39039.t1	PS1	PH02Gene04196.t1	PS2	PH02Gene22224.t1	PS1	PH02Gene25613.t1	PS1	PH02Gene05369.t1	PS3	PH02Gene00018.t1	PS1	PH02Gene19525.t1	PS3	PH02Gene05249.t1	PS1	PH02Gene03453.t1	PS6	PH02Gene25958.t1	PS3	PH02Gene44906.t1	PS2	PH02Gene14880.t1
PS2	PH02Gene23815.t1	PS2	PH02Gene28514.t1	PS2	PH02Gene02251.t1	PS4	PH02Gene02069.t1	PS1	PH02Gene20714.t1	PS2	PH02Gene05744.t1	PS1	PH02Gene34695.t1	PS6	PH02Gene36918.t1	PS2	PH02Gene12446.t1	PS4	PH02Gene17793.t1	PS3	PH02Gene14148.t1	PS2	PH02Gene14655.t1	PS6	PH02Gene03354.t1	PS2	PH02Gene13028.t1
PS2	PH02Gene16044.t1	PS1	PH02Gene20810.t1	PS4	PH02Gene24300.t1	PS1	PH02Gene45752.t2	PS4	PH02Gene24126.t1	PS2	PH02Gene28333.t1	PS1	PH02Gene08874.t1	PS1	PH02Gene01501.t1	PS2	PH02Gene19968.t1	PS1	PH02Gene16129.t1	PS4	PH02Gene27127.t1	PS1	PH02Gene43726.t1	PS3	PH02Gene51039.t1	PS2	PH02Gene25552.t1
PS1	PH02Gene47126.t1	PS1	PH02Gene40390.t1	PS2	PH02Gene18941.t1	PS2	PH02Gene12201.t1	PS1	PH02Gene09643.t1	PS2	PH02Gene44821.t1	PS1	PH02Gene41073.t1	PS4	PH02Gene48019.t1	PS2	PH02Gene38953.t1	PS2	PH02Gene14524.t1	PS2	PH02Gene07867.t1	PS2	PH02Gene49316.t1	PS2	PH02Gene05679.t1	PS5	PH02Gene29244.t1
PS1	PH02Gene21526.t1	PS1	PH02Gene41930.t1	PS2	PH02Gene12201.t1	PS1	PH02Gene29415.t1	PS4	PH02Gene08642.t1	PS1	PH02Gene43223.t1	PS1	PH02Gene09013.t1	PS2	PH02Gene00023.t1	PS2	PH02Gene27269.t1	PS4	PH02Gene21423.t1	PS2	PH02Gene14655.t1	PS1	PH02Gene07644.t1	PS2	PH02Gene30137.t1	PS1	PH02Gene00441.t2
PS1	PH02Gene00504.t1	PS1	PH02Gene02355.t1	PS1	PH02Gene18208.t1	PS2	PH02Gene17257.t1	PS3	PH02Gene31766.t1	PS4	PH02Gene48323.t1	PS1	PH02Gene12695.t1	PS1	PH02Gene09817.t1	PS2	PH02Gene44301.t1	PS1	PH02Gene36556.t1	PS2	PH02Gene32429.t1	PS4	PH02Gene00231.t2	PS4	PH02Gene25339.t1	PS5	PH02Gene32519.t1
PS1	PH02Gene47760.t1	PS2	PH02Gene00565.t1	PS1	PH02Gene26495.t1	PS1	PH02Gene44900.t1	PS1	PH02Gene48673.t2	PS2	PH02Gene34456.t1	PS6	PH02Gene19560.t1	PS4	PH02Gene23386.t1	PS1	PH02Gene43683.t1	PS2	PH02Gene20273.t1	PS3	PH02Gene36331.t1	PS3	PH02Gene26916.t1	PS2	PH02Gene48249.t1	PS2	PH02Gene38837.t1
PS6	PH02Gene01531.t1	PS2	PH02Gene21188.t1	PS2	PH02Gene25343.t1	PS2	PH02Gene27990.t1	PS3	PH02Gene00704.t1	PS2	PH02Gene01805.t1	PS2	PH02Gene26763.t1	PS7	PH02Gene30588.t1	PS2	PH02Gene26181.t1	PS2	PH02Gene05413.t1	PS1	PH02Gene04324.t1	PS3	PH02Gene48180.t1	PS4	PH02Gene04270.t1	PS2	PH02Gene20778.t3
PS1	PH02Gene18118.t1	PS1	PH02Gene02508.t1	PS4	PH02Gene03989.t1	PS3	PH02Gene26313.t1	PS1	PH02Gene27588.t1	PS1	PH02Gene19596.t1	PS2	PH02Gene19465.t1	PS1	PH02Gene13092.t1	PS5	PH02Gene01364.t1	PS1	PH02Gene30509.t1	PS1	PH02Gene47194.t1	PS1	PH02Gene11761.t1	PS1	PH02Gene48202.t1	PS4	PH02Gene14783.t1
PS2	PH02Gene09444.t1	PS2	PH02Gene36767.t1	PS6	PH02Gene07239.t1	PS2	PH02Gene31358.t1	PS1	PH02Gene04134.t1	PS6	PH02Gene00804.t1	PS6	PH02Gene04900.t1	PS2	PH02Gene15240.t1	PS1	PH02Gene06911.t1	PS4	PH02Gene10849.t1	PS3	PH02Gene02574.t1	PS2	PH02Gene25810.t1	PS1	PH02Gene12351.t1	PS3	PH02Gene31874.t1
PS1	PH02Gene39767.t1	PS1	PH02Gene13012.t1	PS2	PH02Gene13028.t1	PS1	PH02Gene21110.t1	PS1	PH02Gene34975.t1	PS2	PH02Gene09534.t1	PS1	PH02Gene18874.t1	PS1	PH02Gene44917.t1	PS2	PH02Gene20331.t1	PS1	PH02Gene47622.t1	PS6	PH02Gene17071.t1	PS1	PH02Gene00753.t1	PS2	PH02Gene20778.t3	PS3	PH02Gene31767.t1
PS4	PH02Gene24300.t1	PS1	PH02Gene09380.t1	PS1	PH02Gene43223.t1	PS2	PH02Gene25615.t1	PS7	PH02Gene20227.t2	PS1	PH02Gene35970.t1	PS1	PH02Gene07201.t2	PS1	PH02Gene27134.t1	PS1	PH02Gene00087.t1	PS1	PH02Gene03453.t1	PS1	PH02Gene13389.t1	PS1	PH02Gene12525.t1	PS3	PH02Gene21543.t1	PS3	PH02Gene31523.t1
PS2	PH02Gene49363.t1	PS4	PH02Gene31453.t1	PS11	PH02Gene06859.t1	PS3	PH02Gene28642.t1	PS2	PH02Gene17191.t1	PS1	PH02Gene16573.t1	PS2	PH02Gene44231.t1	PS1	PH02Gene00087.t1	PS2	PH02Gene40057.t1	PS1	PH02Gene21486.t1	PS4	PH02Gene25401.t1	PS2	PH02Gene37877.t1	PS4	PH02Gene07716.t1	PS2	PH02Gene17668.t1
PS1	PH02Gene31917.t1	PS1	PH02Gene37252.t1	PS1	PH02Gene30099.t1	PS1	PH02Gene36445.t1	PS1	PH02Gene35243.t1	PS1	PH02Gene31455.t1	PS2	PH02Gene06858.t1	PS1	PH02Gene24098.t1	PS4	PH02Gene09405.t1	PS6	PH02Gene00962.t1	PS3	PH02Gene45771.t1	PS1	PH02Gene32136.t1	PS1	PH02Gene17457.t1	PS4	PH02Gene14977.t1
PS2	PH02Gene36440.t1	PS3	PH02Gene22263.t1	PS1	PH02Gene01704.t1	PS1	PH02Gene05892.t1	PS1	PH02Gene16965.t1	PS2	PH02Gene47986.t1	PS1	PH02Gene33451.t1	PS2	PH02Gene24762.t1	PS4	PH02Gene23313.t1	PS2	PH02Gene35025.t1	PS1	PH02Gene43305.t1	PS2	PH02Gene23821.t1	PS3	PH02Gene35863.t1	PS2	PH02Gene08740.t1
PS4	PH02Gene25350.t1	PS1	PH02Gene42751.t1	PS1	PH02Gene50071.t1	PS2	PH02Gene41661.t1	PS3	PH02Gene27080.t1	PS1	PH02Gene22322.t3	PS1	PH02Gene02780.t1	PS1	PH02Gene21694.t2	PS2	PH02Gene43840.t1	PS4	PH02Gene13367.t1	PS2	PH02Gene44447.t1	PS2	PH02Gene03789.t1	PS3	PH02Gene31481.t1	PS3	PH02Gene00542.t1
PS2	PH02Gene40236.t1	PS2	PH02Gene42117.t1	PS2	PH02Gene27990.t1	PS2	PH02Gene40976.t1	PS1	PH02Gene02887.t1	PS2	PH02Gene45267.t1	PS1	PH02Gene31159.t1	PS2	PH02Gene19245.t1	PS4	PH02Gene25186.t1	PS4	PH02Gene41990.t1	PS3	PH02Gene31767.t1	PS2	PH02Gene41518.t1	PS4	PH02Gene23310.t1	PS1	PH02Gene50048.t1
PS1	PH02Gene13014.t1	PS2	PH02Gene32355.t1	PS2	PH02Gene04399.t1	PS2	PH02Gene09529.t1	PS3	PH02Gene02140.t1	PS2	PH02Gene10075.t1	PS1	PH02Gene30028.t1	PS2	PH02Gene30033.t1	PS1	PH02Gene17551.t1	PS1	PH02Gene20032.t1	PS1	PH02Gene30635.t1	PS2	PH02Gene08988.t2	PS3	PH02Gene46332.t1	PS1	PH02Gene07542.t1
PS4	PH02Gene03937.t1	PS4	PH02Gene07883.t1	PS1	PH02Gene19596.t1	PS2	PH02Gene28333.t1	PS1	PH02Gene28568.t1	PS3	PH02Gene39632.t1	PS1	PH02Gene02270.t1	PS1	PH02Gene27232.t1	PS1	PH02Gene41985.t1	PS2	PH02Gene39221.t1	PS3	PH02Gene39443.t1	PS2	PH02Gene31350.t1	PS1	PH02Gene50048.t1	PS1	PH02Gene37603.t1
PS1	PH02Gene21674.t1	PS2	PH02Gene13841.t1	PS1	PH02Gene02780.t1	PS1	PH02Gene21533.t1	PS1	PH02Gene26386.t1	PS2	PH02Gene04410.t1	PS3	PH02Gene13198.t1	PS2	PH02Gene11892.t1	PS4	PH02Gene39314.t1	PS3	PH02Gene01385.t1	PS2	PH02Gene26458.t1	PS3	PH02Gene45771.t1	PS2	PH02Gene24845.t1	PS1	PH02Gene14067.t1
PS3	PH02Gene45021.t1	PS2	PH02Gene02933.t1	PS2	PH02Gene41899.t1	PS1	PH02Gene49762.t1	PS1	PH02Gene50547.t1	PS1	PH02Gene12049.t1	PS1	PH02Gene47037.t1	PS4	PH02Gene13677.t1	PS2	PH02Gene32672.t1	PS2	PH02Gene23133.t1	PS2	PH02Gene33715.t1	PS4	PH02Gene04270.t1	PS2	PH02Gene11256.t1	PS3	PH02Gene00298.t1
PS2	PH02Gene06378.t1	PS3	PH02Gene31766.t1	PS2	PH02Gene34762.t1	PS2	PH02Gene43465.t2	PS2	PH02Gene21338.t1	PS2	PH02Gene42867.t3	PS2	PH02Gene40954.t1	PS11	PH02Gene03503.t1	PS2	PH02Gene31875.t1	PS2	PH02Gene36934.t1	PS3	PH02Gene18036.t1	PS2	PH02Gene36193.t1	PS2	PH02Gene11128.t1	PS3	PH02Gene46743.t1
PS1	PH02Gene06748.t1	PS4	PH02Gene43735.t1	PS4	PH02Gene32125.t1	PS1	PH02Gene32539.t1	PS2	PH02Gene04434.t2	PS2	PH02Gene13178.t1	PS2	PH02Gene20184.t1	PS2	PH02Gene05134.t1	PS2	PH02Gene29659.t1	PS3	PH02Gene13921.t1	PS2	PH02Gene31350.t1	PS2	PH02Gene14880.t1	PS4	PH02Gene42523.t1	PS2	PH02Gene32163.t1
PS3	PH02Gene06848.t1	PS2	PH02Gene28226.t2	PS3	PH02Gene08095.t1	PS4	PH02Gene45675.t1	PS4	PH02Gene13367.t1	PS1	PH02Gene10444.t1	PS1	PH02Gene46338.t1	PS4	PH02Gene25698.t1	PS1	PH02Gene31865.t1	PS5	PH02Gene21545.t1	PS3	PH02Gene45897.t1	PS2	PH02Gene16507.t1	PS3	PH02Gene44261.t1	PS3	PH02Gene46332.t1
PS6	PH02Gene41010.t1	PS2	PH02Gene15240.t1	PS2	PH02Gene10144.t1	PS2	PH02Gene10745.t2	PS1	PH02Gene15331.t1	PS2	PH02Gene48814.t1	PS4	PH02Gene14977.t1	PS2	PH02Gene34717.t1	PS6	PH02Gene40636.t1	PS1	PH02Gene33819.t1	PS1	PH02Gene22501.t1	PS5	PH02Gene03501.t1	PS3	PH02Gene42216.t1	PS2	PH02Gene13841.t1
PS2	PH02Gene13595.t1	PS1	PH02Gene32136.t1	PS4	PH02Gene24195.t1	PS2	PH02Gene08890.t1	PS3	PH02Gene00068.t1	PS1	PH02Gene33119.t1	PS1	PH02Gene21526.t1	PS2	PH02Gene12537.t1	PS2	PH02Gene04444.t1	PS1	PH02Gene27232.t1	PS1	PH02Gene20054.t1	PS2	PH02Gene26755.t1	PS1	PH02Gene49673.t1	PS1	PH02Gene31260.t1
PS4	PH02Gene26442.t1	PS2	PH02Gene35682.t1	PS2	PH02Gene22472.t1	PS1	PH02Gene09828.t1	PS1	PH02Gene18645.t1	PS1	PH02Gene24255.t1	PS1	PH02Gene21771.t1	PS1	PH02Gene35961.t1	PS1	PH02Gene07200.t3	PS3	PH02Gene04328.t1	PS1	PH02Gene33571.t3	PS4	PH02Gene07667.t1	PS3	PH02Gene42040.t1	PS3	PH02Gene18375.t1
PS2	PH02Gene47848.t1	PS2	PH02Gene04855.t1	PS1	PH02Gene24299.t1	PS2	PH02Gene34035.t1	PS2	PH02Gene28226.t2	PS3	PH02Gene04851.t1	PS2	PH02Gene17297.t1	PS1	PH02Gene23539.t1	PS1	PH02Gene21626.t1	PS2	PH02Gene44240.t1	PS3	PH02Gene32628.t1	PS2	PH02Gene27922.t1	PS2	PH02Gene14524.t1	PS3	PH02Gene05472.t1
PS2	PH02Gene41899.t1	PS1	PH02Gene44615.t1	PS2	PH02Gene42644.t1	PS1	PH02Gene43223.t1	PS4	PH02Gene28336.t1	PS1	PH02Gene09555.t1	PS1	PH02Gene29293.t1	PS6	PH02Gene36555.t1	PS2	PH02Gene08062.t1	PS4	PH02Gene44151.t1	PS3	PH02Gene25223.t1	PS4	PH02Gene06080.t1	PS4	PH02Gene21460.t3	PS3	PH02Gene07211.t1
PS1	PH02Gene38996.t1	PS2	PH02Gene39798.t1	PS3	PH02Gene01936.t1	PS1	PH02Gene38511.t1	PS1	PH02Gene44509.t1	PS1	PH02Gene03141.t1	PS1	PH02Gene17551.t1	PS2	PH02Gene37021.t1	PS1	PH02Gene33633.t1	PS1	PH02Gene18645.t1	PS1	PH02Gene21486.t1	PS1	PH02Gene00763.t1	PS3	PH02Gene07209.t1	PS1	PH02Gene12059.t1
PS1	PH02Gene37215.t1	PS1	PH02Gene30595.t1	PS2	PH02Gene24439.t1	PS2	PH02Gene34994.t1	PS3	PH02Gene41094.t1	PS1	PH02Gene37282.t1	PS3	PH02Gene38913.t1	PS7	PH02Gene04151.t1	PS2	PH02Gene02954.t1	PS1	PH02Gene46344.t1	PS4	PH02Gene21423.t1	PS4	PH02Gene05927.t1	PS1	PH02Gene12060.t1	PS6	PH02Gene30912.t1
PS2	PH02Gene12808.t1	PS1	PH02Gene44296.t1	PS4	PH02Gene40505.t1	PS2	PH02Gene43929.t1	PS3	PH02Gene36155.t1	PS2	PH02Gene07271.t1	PS2	PH02Gene36530.t1	PS4	PH02Gene15936.t1	PS4	PH02Gene37064.t1	PS1	PH02Gene47980.t1	PS2	PH02Gene22472.t1	PS4	PH02Gene23275.t1	PS1	PH02Gene20528.t1	PS1	PH02Gene06795.t1
PS1	PH02Gene24003.t1	PS3	PH02Gene08387.t1	PS1	PH02Gene00090.t1	PS1	PH02Gene47037.t1	PS2	PH02Gene08740.t1	PS1	PH02Gene22247.t2	PS4	PH02Gene31087.t1	PS4	PH02Gene28033.t1	PS1	PH02Gene00083.t1	PS1	PH02Gene06720.t1	PS1	PH02Gene33343.t1	PS2	PH02Gene09134.t1	PS1	PH02Gene21067.t2	PS2	PH02Gene11157.t1
PS2	PH02Gene25305.t1	PS7	PH02Gene20227.t2	PS2	PH02Gene16908.t1	PS1	PH02Gene06337.t1	PS1	PH02Gene05313.t1	PS1	PH02Gene26386.t1	PS4	PH02Gene27068.t1	PS1	PH02Gene51468.t1	PS2	PH02Gene19748.t1	PS1	PH02Gene12305.t1	PS3	PH02Gene12228.t1	PS3	PH02Gene36481.t1	PS2	PH02Gene14880.t1	PS4	PH02Gene30719.t1
PS2	PH02Gene38178.t1	PS2	PH02Gene23950.t1	PS2	PH02Gene04743.t2	PS2	PH02Gene07255.t1	PS1	PH02Gene11024.t1	PS2	PH02Gene15752.t1	PS2	PH02Gene46034.t1	PS1	PH02Gene00089.t1	PS4	PH02Gene25293.t1	PS3	PH02Gene32628.t1	PS1	PH02Gene21756.t1	PS4	PH02Gene42523.t1	PS3	PH02Gene30391.t1	PS3	PH02Gene46210.t1
PS2	PH02Gene23530.t1	PS2	PH02Gene36353.t1	PS3	PH02Gene06782.t1	PS1	PH02Gene16771.t1	PS6	PH02Gene30912.t1	PS2	PH02Gene11837.t1	PS1	PH02Gene17721.t1	PS6	PH02Gene07462.t1	PS1	PH02Gene23328.t1	PS3	PH02Gene47533.t1	PS3	PH02Gene31461.t1	PS7	PH02Gene11490.t1	PS2	PH02Gene37877.t1	PS2	PH02Gene07814.t1
PS4	PH02Gene04647.t1	PS4	PH02Gene06031.t1	PS1	PH02Gene30804.t1	PS2	PH02Gene22548.t1	PS2	PH02Gene12751.t1	PS1	PH02Gene39028.t1	PS3	PH02Gene32965.t1	PS2	PH02Gene06177.t1	PS2	PH02Gene36180.t1	PS2	PH02Gene02518.t1	PS2	PH02Gene36934.t1	PS2	PH02Gene32429.t1	PS1	PH02Gene32136.t1	PS4	PH02Gene34988.t1
PS2	PH02Gene00625.t1	PS2	PH02Gene40178.t1	PS1	PH02Gene31311.t1	PS2	PH02Gene02251.t1	PS1	PH02Gene32782.t1	PS11	PH02Gene17673.t1	PS1	PH02Gene39767.t1	PS11	PH02Gene22806.t1	PS1	PH02Gene24010.t1	PS1	PH02Gene39768.t1	PS1	PH02Gene15064.t1	PS4	PH02Gene00064.t1	PS4	PH02Gene09931.t1	PS2	PH02Gene04361.t1
PS2	PH02Gene13028.t1	PS2	PH02Gene41137.t1	PS1	PH02Gene46347.t1	PS1	PH02Gene23688.t1	PS2	PH02Gene02176.t1	PS2	PH02Gene48433.t1	PS2	PH02Gene41115.t1	PS1	PH02Gene01927.t1	PS1	PH02Gene25709.t1	PS5	PH02Gene15306.t1	PS2	PH02Gene22224.t1	PS4	PH02Gene38107.t1	PS6	PH02Gene09535.t1	PS2	PH02Gene31350.t1
PS1	PH02Gene20810.t1	PS2	PH02Gene11870.t1	PS2	PH02Gene25546.t1	PS2	PH02Gene45532.t1	PS1	PH02Gene11786.t1	PS2	PH02Gene17923.t1	PS4	PH02Gene07103.t1	PS2	PH02Gene34497.t1	PS1	PH02Gene39351.t1	PS2	PH02Gene43134.t1	PS2	PH02Gene03179.t1	PS2	PH02Gene32186.t1	PS4	PH02Gene46091.t1	PS4	PH02Gene26258.t1
PS2	PH02Gene17354.t1	PS1	PH02Gene10444.t1	PS2	PH02Gene11262.t1	PS2	PH02Gene35119.t1	PS4	PH02Gene31453.t1	PS6	PH02Gene22017.t1	PS1	PH02Gene39303.t1	PS2	PH02Gene15459.t1	PS1	PH02Gene31917.t1	PS2	PH02Gene10037.t3	PS4	PH02Gene12820.t1	PS3	PH02Gene05255.t1	PS6	PH02Gene25958.t1	PS8	PH02Gene09420.t1
PS3	PH02Gene18484.t1	PS1	PH02Gene50098.t1	PS2	PH02Gene18248.t1	PS2	PH02Gene04410.t1	PS1	PH02Gene05028.t1	PS4	PH02Gene11836.t1	PS2	PH02Gene47848.t1	PS1	PH02Gene43828.t1	PS1	PH02Gene00089.t1	PS2	PH02Gene40738.t1	PS1	PH02Gene45992.t1	PS4	PH02Gene18129.t1	PS2	PH02Gene01407.t1	PS5	PH02Gene04257.t1
PS2	PH02Gene21120.t1	PS4	PH02Gene21407.t1	PS1	PH02Gene09960.t1	PS2	PH02Gene17923.t1	PS1	PH02Gene12245.t1	PS4	PH02Gene41217.t1	PS1	PH02Gene24075.t1	PS8	PH02Gene15952.t1	PS2	PH02Gene15240.t1	PS2	PH02Gene50217.t1	PS3	PH02Gene33002.t1	PS4	PH02Gene34765.t1	PS1	PH02Gene02788.t1	PS4	PH02Gene39451.t2
PS1	PH02Gene29900.t1	PS1	PH02Gene37112.t1	PS2	PH02Gene46034.t1	PS2	PH02Gene10037.t3	PS3	PH02Gene34448.t1	PS2	PH02Gene32056.t1	PS1	PH02Gene01311.t1	PS2	PH02Gene12454.t1	PS1	PH02Gene30028.t1	PS1	PH02Gene03713.t1	PS2	PH02Gene19585.t1	PS3	PH02Gene07326.t1	PS3	PH02Gene22520.t1	PS1	PH02Gene36094.t1
PS3	PH02Gene39276.t1	PS2	PH02Gene12604.t1	PS2	PH02Gene22467.t2	PS2	PH02Gene19857.t1	PS3	PH02Gene29532.t1	PS1	PH02Gene15862.t1	PS1	PH02Gene07806.t1	PS3	PH02Gene38986.t1	PS2	PH02Gene02122.t1	PS2	PH02Gene47196.t1	PS1	PH02Gene33503.t1	PS4	PH02Gene23546.t1	PS3	PH02Gene36331.t1	PS4	PH02Gene37523.t1
PS1	PH02Gene27232.t1	PS3	PH02Gene27080.t1	PS2	PH02Gene08519.t1	PS1	PH02Gene41547.t1	PS1	PH02Gene24450.t1	PS2	PH02Gene05574.t1	PS2	PH02Gene46735.t1	PS2	PH02Gene38868.t1	PS3	PH02Gene24691.t1	PS4	PH02Gene47482.t1	PS2	PH02Gene14524.t1	PS2	PH02Gene06251.t1	PS3	PH02Gene08265.t1	PS3	PH02Gene17515.t1
PS3	PH02Gene01936.t1	PS6	PH02Gene30912.t1	PS6	PH02Gene03812.t1	PS1	PH02Gene09103.t1	PS4	PH02Gene41596.t1	PS2	PH02Gene14476.t1	PS1	PH02Gene16472.t2	PS2	PH02Gene44743.t1	PS6	PH02Gene15802.t2	PS2	PH02Gene37155.t1	PS9	PH02Gene27457.t1	PS3	PH02Gene42161.t1	PS6	PH02Gene04900.t1	PS4	PH02Gene14487.t1
PS1	PH02Gene05369.t1	PS2	PH02Gene35378.t1	PS4	PH02Gene23921.t1	PS2	PH02Gene33461.t1	PS2	PH02Gene29253.t1	PS1	PH02Gene30210.t1	PS2	PH02Gene17668.t1	PS2	PH02Gene40731.t1	PS2	PH02Gene35025.t1	PS3	PH02Gene42972.t1	PS1	PH02Gene00083.t1	PS3	PH02Gene04869.t1	PS2	PH02Gene02167.t1	PS4	PH02Gene40860.t1
PS1	PH02Gene17733.t1	PS2	PH02Gene36775.t1	PS1	PH02Gene37908.t2	PS1	PH02Gene38745.t1	PS2	PH02Gene23704.t1	PS1	PH02Gene05871.t1	PS2	PH02Gene29003.t1	PS2	PH02Gene03110.t1	PS2	PH02Gene21196.t1	PS3	PH02Gene39724.t1	PS2	PH02Gene46735.t1	PS2	PH02Gene19116.t1	PS3	PH02Gene30780.t1	PS2	PH02Gene19322.t1
PS2	PH02Gene25776.t1	PS4	PH02Gene25099.t1	PS1	PH02Gene12658.t1	PS2	PH02Gene32048.t1	PS1	PH02Gene17295.t1	PS2	PH02Gene31358.t1	PS3	PH02Gene02896.t1	PS6	PH02Gene04360.t1	PS1	PH02Gene39147.t2	PS2	PH02Gene39763.t1	PS3	PH02Gene01385.t1	PS8	PH02Gene22853.t1	PS4	PH02Gene12296.t1	PS3	PH02Gene16968.t1
PS1	PH02Gene18666.t1	PS1	PH02Gene21548.t1	PS1	PH02Gene14100.t3	PS2	PH02Gene32609.t1	PS5	PH02Gene20579.t1	PS2	PH02Gene13028.t1	PS1	PH02Gene01112.t1	PS2	PH02Gene15298.t1	PS12	PH02Gene43678.t1	PS2	PH02Gene36375.t1	PS2	PH02Gene35378.t1	PS2	PH02Gene12062.t1	PS4	PH02Gene43517.t1	PS6	PH02Gene04900.t1
PS1	PH02Gene06773.t1	PS3	PH02Gene11948.t1	PS2	PH02Gene34590.t1	PS4	PH02Gene47180.t1	PS2	PH02Gene39003.t1	PS1	PH02Gene06165.t1	PS2	PH02Gene10316.t1	PS1	PH02Gene14089.t1	PS2	PH02Gene46410.t1	PS1	PH02Gene12342.t1	PS3	PH02Gene42161.t1	PS2	PH02Gene07472.t1	PS1	PH02Gene25944.t1	PS4	PH02Gene24877.t1
PS1	PH02Gene15208.t1	PS2	PH02Gene12950.t1	PS1	PH02Gene02362.t2	PS2	PH02Gene10316.t1	PS2	PH02Gene21228.t1	PS2	PH02Gene06504.t1	PS1	PH02Gene48147.t1	PS3	PH02Gene20776.t1	PS3	PH02Gene28372.t1	PS1	PH02Gene21674.t1	PS1	PH02Gene33686.t1	PS1	PH02Gene09817.t1	PS1	PH02Gene14821.t1	PS1	PH02Gene10020.t1
PS1	PH02Gene14067.t1	PS1	PH02Gene30428.t1	PS1	PH02Gene05874.t1	PS2	PH02Gene02518.t1	PS1	PH02Gene18614.t1	PS1	PH02Gene21771.t1	PS2	PH02Gene31368.t1	PS4	PH02Gene02038.t1	PS4	PH02Gene09713.t1	PS3	PH02Gene36699.t1	PS4	PH02Gene06031.t1	PS3	PH02Gene44479.t1	PS3	PH02Gene23495.t1	PS1	PH02Gene34989.t1
PS4	PH02Gene47479.t1	PS1	PH02Gene48673.t2	PS2	PH02Gene06177.t1	PS2	PH02Gene06247.t1	PS4	PH02Gene43455.t1	PS1	PH02Gene29042.t1	PS3	PH02Gene31461.t1	PS1	PH02Gene33594.t1	PS1	PH02Gene07807.t1	PS1	PH02Gene33503.t1	PS2	PH02Gene15240.t1	PS1	PH02Gene34989.t1	PS2	PH02Gene23448.t1	PS6	PH02Gene19501.t1
PS11	PH02Gene22806.t1	PS1	PH02Gene42262.t1	PS2	PH02Gene14940.t1	PS4	PH02Gene18638.t1	PS3	PH02Gene04800.t1	PS2	PH02Gene11621.t1	PS4	PH02Gene37745.t1	PS3	PH02Gene47036.t1	PS3	PH02Gene03556.t1	PS2	PH02Gene16130.t1	PS2	PH02Gene26353.t1	PS2	PH02Gene05016.t1	PS1	PH02Gene00753.t1	PS2	PH02Gene40341.t1
PS1	PH02Gene00089.t1	PS5	PH02Gene20579.t1	PS4	PH02Gene13837.t1	PS1	PH02Gene20298.t1	PS1	PH02Gene29163.t1	PS3	PH02Gene36757.t1	PS5	PH02Gene39138.t1	PS4	PH02Gene34735.t1	PS2	PH02Gene10201.t1	PS2	PH02Gene22253.t1	PS1	PH02Gene46745.t1	PS2	PH02Gene24845.t1	PS4	PH02Gene32815.t1	PS1	PH02Gene28453.t1
PS1	PH02Gene47622.t1	PS2	PH02Gene25670.t1	PS6	PH02Gene17578.t1	PS2	PH02Gene13990.t1	PS2	PH02Gene04743.t2	PS1	PH02Gene12305.t1	PS2	PH02Gene02158.t3	PS1	PH02Gene47980.t1	PS3	PH02Gene18655.t1	PS3	PH02Gene27073.t1	PS2	PH02Gene41283.t2	PS4	PH02Gene41118.t1	PS4	PH02Gene41502.t1	PS3	PH02Gene26916.t1
PS3	PH02Gene06476.t1	PS4	PH02Gene43455.t1	PS1	PH02Gene09555.t1	PS4	PH02Gene16894.t2	PS3	PH02Gene07389.t1	PS4	PH02Gene28034.t1	PS2	PH02Gene33210.t1	PS1	PH02Gene08767.t1	PS4	PH02Gene38065.t1	PS2	PH02Gene36193.t1	PS2	PH02Gene32013.t1	PS2	PH02Gene18358.t1	PS2	PH02Gene19222.t1	PS2	PH02Gene24443.t1
PS1	PH02Gene07525.t1	PS4	PH02Gene06117.t1	PS10	PH02Gene44614.t3	PS1	PH02Gene05584.t1	PS1	PH02Gene33191.t1	PS2	PH02Gene26763.t1	PS6	PH02Gene44423.t1	PS12	PH02Gene16061.t1	PS3	PH02Gene47055.t1	PS4	PH02Gene20494.t1	PS2	PH02Gene06688.t1	PS2	PH02Gene08209.t1	PS1	PH02Gene07644.t1	PS3	PH02Gene15111.t1
PS4	PH02Gene04344.t1	PS1	PH02Gene22247.t2	PS2	PH02Gene31814.t1	PS2	PH02Gene16044.t1	PS1	PH02Gene00441.t2	PS1	PH02Gene13364.t1	PS2	PH02Gene04249.t2	PS1	PH02Gene14793.t1	PS3	PH02Gene40377.t1	PS2	PH02Gene14880.t1	PS4	PH02Gene30965.t1	PS3	PH02Gene27073.t1	PS2	PH02Gene32163.t1	PS2	PH02Gene28289.t1
PS1	PH02Gene40732.t1	PS2	PH02Gene03800.t2	PS1	PH02Gene40214.t1	PS4	PH02Gene21511.t1	PS1	PH02Gene20721.t1	PS1	PH02Gene20054.t1	PS1	PH02Gene01071.t1	PS1	PH02Gene21587.t1	PS1	PH02Gene42751.t1	PS3	PH02Gene45021.t1	PS1	PH02Gene17356.t1	PS1	PH02Gene33220.t1	PS6	PH02Gene14375.t1	PS2	PH02Gene19926.t1
PS1	PH02Gene40964.t1	PS2	PH02Gene05732.t1	PS2	PH02Gene02455.t1	PS1	PH02Gene40972.t1	PS4	PH02Gene41017.t1	PS4	PH02Gene14159.t1	PS7	PH02Gene09512.t1	PS1	PH02Gene21682.t1	PS4	PH02Gene34290.t1	PS4	PH02Gene18533.t1	PS3	PH02Gene05526.t1	PS4	PH02Gene06655.t1	PS4	PH02Gene49291.t2	PS4	PH02Gene21511.t1
PS1	PH02Gene08436.t1	PS1	PH02Gene46598.t1	PS4	PH02Gene05356.t1	PS2	PH02Gene13645.t1	PS8	PH02Gene33939.t1	PS2	PH02Gene39490.t2	PS1	PH02Gene40339.t1	PS3	PH02Gene15162.t1	PS4	PH02Gene41359.t1	PS4	PH02Gene24656.t1	PS1	PH02Gene00084.t1	PS2	PH02Gene01338.t1	PS1	PH02Gene14184.t1	PS4	PH02Gene50295.t1
PS2	PH02Gene19465.t1	PS1	PH02Gene15331.t1	PS3	PH02Gene34575.t1	PS1	PH02Gene17345.t1	PS2	PH02Gene04511.t1	PS1	PH02Gene07392.t1	PS2	PH02Gene06378.t1	PS2	PH02Gene23530.t1	PS4	PH02Gene04238.t1	PS4	PH02Gene03989.t1	PS1	PH02Gene22954.t1	PS1	PH02Gene42840.t1	PS3	PH02Gene00298.t1	PS2	PH02Gene33715.t1
PS3	PH02Gene16028.t1	PS1	PH02Gene03500.t1	PS2	PH02Gene02174.t1	PS1	PH02Gene44648.t1	PS10	PH02Gene16535.t1	PS1	PH02Gene30950.t1	PS2	PH02Gene14575.t1	PS12	PH02Gene33421.t1	PS2	PH02Gene36836.t1	PS1	PH02Gene00090.t1	PS1	PH02Gene20714.t1	PS1	PH02Gene40439.t4	PS3	PH02Gene07192.t1	PS3	PH02Gene20422.t1
PS7	PH02Gene09293.t1	PS8	PH02Gene33939.t1	PS2	PH02Gene41155.t1	PS4	PH02Gene24195.t1	PS1	PH02Gene22247.t2	PS1	PH02Gene48275.t1	PS1	PH02Gene42840.t1	PS2	PH02Gene11256.t1	PS2	PH02Gene38629.t1	PS1	PH02Gene14143.t1	PS1	PH02Gene05897.t1	PS3	PH02Gene00298.t1	PS2	PH02Gene34194.t1	PS2	PH02Gene23593.t1
PS1	PH02Gene34256.t1	PS3	PH02Gene21309.t1	PS1	PH02Gene10457.t1	PS2	PH02Gene17554.t2	PS2	PH02Gene25228.t1	PS7	PH02Gene20227.t2	PS2	PH02Gene17354.t1	PS1	PH02Gene43754.t1	PS4	PH02Gene18668.t1	PS2	PH02Gene04444.t1	PS3	PH02Gene22193.t1	PS4	PH02Gene47289.t1	PS4	PH02Gene40860.t1	PS2	PH02Gene05679.t1
PS2	PH02Gene11262.t1	PS1	PH02Gene38930.t1	PS1	PH02Gene05832.t1	PS6	PH02Gene32822.t1	PS2	PH02Gene28571.t1	PS2	PH02Gene08740.t1	PS2	PH02Gene29943.t2	PS4	PH02Gene14132.t1	PS2	PH02Gene28713.t3	PS1	PH02Gene16891.t1	PS2	PH02Gene30652.t1	PS3	PH02Gene02658.t1	PS4	PH02Gene21702.t1	PS2	PH02Gene46735.t1
PS1	PH02Gene31571.t1	PS1	PH02Gene43518.t1	PS1	PH02Gene47773.t1	PS2	PH02Gene45146.t1	PS1	PH02Gene46806.t1	PS1	PH02Gene16128.t1	PS4	PH02Gene14754.t1	PS12	PH02Gene36523.t1	PS1	PH02Gene28978.t1	PS2	PH02Gene45673.t1	PS2	PH02Gene04434.t2	PS1	PH02Gene46471.t1	PS2	PH02Gene46354.t1	PS2	PH02Gene23394.t1
PS4	PH02Gene21511.t1	PS10	PH02Gene16535.t1	PS2	PH02Gene11870.t1	PS1	PH02Gene20054.t1	PS6	PH02Gene13302.t1	PS2	PH02Gene35146.t1	PS1	PH02Gene07104.t1	PS6	PH02Gene00771.t1	PS2	PH02Gene02403.t1	PS2	PH02Gene43241.t1	PS4	PH02Gene23184.t1	PS3	PH02Gene07389.t1	PS1	PH02Gene39746.t1	PS1	PH02Gene18709.t1
PS1	PH02Gene28903.t1	PS1	PH02Gene04071.t1	PS2	PH02Gene23951.t1	PS1	PH02Gene25807.t1	PS1	PH02Gene17241.t1	PS1	PH02Gene05874.t1	PS2	PH02Gene38176.t1	PS2	PH02Gene06749.t1	PS4	PH02Gene12197.t1	PS1	PH02Gene12059.t1	PS1	PH02Gene04832.t1	PS1	PH02Gene08874.t1	PS4	PH02Gene43570.t1	PS4	PH02Gene40450.t1
PS2	PH02Gene45376.t1	PS3	PH02Gene12379.t1	PS1	PH02Gene06640.t1	PS2	PH02Gene35146.t1	PS4	PH02Gene35828.t1	PS1	PH02Gene15969.t1	PS6	PH02Gene32330.t1	PS4	PH02Gene32824.t1	PS1	PH02Gene19701.t1	PS1	PH02Gene29749.t1	PS2	PH02Gene15434.t1	PS4	PH02Gene07716.t1	PS4	PH02Gene45675.t1	PS4	PH02Gene06293.t2
PS4	PH02Gene21058.t1	PS4	PH02Gene21511.t1	PS3	PH02Gene18647.t1	PS1	PH02Gene34323.t1	PS2	PH02Gene15889.t1	PS1	PH02Gene40307.t1	PS6	PH02Gene44902.t3	PS2	PH02Gene14440.t1	PS4	PH02Gene00064.t1	PS2	PH02Gene36964.t2	PS2	PH02Gene38837.t1	PS1	PH02Gene17457.t1	PS1	PH02Gene38830.t1	PS4	PH02Gene08630.t2
PS4	PH02Gene12804.t1	PS2	PH02Gene36964.t2	PS4	PH02Gene25834.t1	PS1	PH02Gene01733.t1	PS3	PH02Gene32758.t1	PS4	PH02Gene16894.t2	PS3	PH02Gene01936.t1	PS1	PH02Gene19525.t1	PS6	PH02Gene20818.t1	PS2	PH02Gene03398.t1	PS2	PH02Gene17434.t1	PS2	PH02Gene45673.t1	PS3	PH02Gene02202.t1	PS2	PH02Gene08203.t1
PS2	PH02Gene29003.t1	PS6	PH02Gene13302.t1	PS1	PH02Gene05584.t1	PS4	PH02Gene38280.t3	PS10	PH02Gene41033.t1	PS4	PH02Gene33652.t1	PS1	PH02Gene19725.t1	PS4	PH02Gene03117.t1	PS1	PH02Gene18614.t1	PS2	PH02Gene21411.t1	PS4	PH02Gene37745.t1	PS2	PH02Gene25776.t1	PS2	PH02Gene01469.t1	PS2	PH02Gene04516.t1
PS2	PH02Gene13891.t1	PS1	PH02Gene10655.t1	PS4	PH02Gene28947.t1	PS2	PH02Gene09674.t1	PS1	PH02Gene16557.t1	PS1	PH02Gene05584.t1	PS1	PH02Gene33503.t1	PS4	PH02Gene46389.t1	PS1	PH02Gene07002.t1	PS4	PH02Gene24681.t1	PS2	PH02Gene24871.t1	PS4	PH02Gene42589.t1	PS1	PH02Gene07774.t1	PS3	PH02Gene05255.t1
PS3	PH02Gene00298.t1	PS3	PH02Gene07011.t1	PS2	PH02Gene24443.t1	PS3	PH02Gene08694.t1	PS2	PH02Gene18249.t1	PS1	PH02Gene26495.t1	PS8	PH02Gene13580.t1	PS1	PH02Gene36032.t1	PS1	PH02Gene39308.t1	PS2	PH02Gene20581.t1	PS2	PH02Gene25228.t1	PS1	PH02Gene40501.t1	PS3	PH02Gene43760.t1	PS3	PH02Gene43760.t1
PS2	PH02Gene29952.t1	PS4	PH02Gene21882.t1	PS1	PH02Gene02887.t1	PS1	PH02Gene40259.t1	PS2	PH02Gene08935.t1	PS6	PH02Gene21616.t1	PS1	PH02Gene26275.t1	PS2	PH02Gene42348.t1	PS1	PH02Gene02969.t1	PS1	PH02Gene39764.t1	PS1	PH02Gene12351.t1	PS1	PH02Gene46745.t1	PS3	PH02Gene04869.t1	PS3	PH02Gene02231.t1
PS3	PH02Gene22313.t1	PS1	PH02Gene42016.t1	PS1	PH02Gene03713.t1	PS2	PH02Gene13028.t1	PS3	PH02Gene02936.t1	PS2	PH02Gene24995.t1	PS2	PH02Gene41658.t1	PS1	PH02Gene07201.t2	PS3	PH02Gene01744.t1	PS6	PH02Gene10823.t1	PS1	PH02Gene30298.t1	PS4	PH02Gene23148.t1	PS4	PH02Gene34988.t1	PS4	PH02Gene06080.t1
[truncated: 458 more rows]

## Sheet: Supplementary Table 15
Supplementary Table 15. Specific expressed genes identification simulation in P.edulis. Only one developmental stage of bamboo shoots is selected for calculation at a time
[truncated: 120 more rows]

[truncated: 1 more sheets: Supplementary Table 18]
